# Supplementary material for: LRRC3B and its promoter hypomethylation status predicts response to anti-PD-1 based immunotherapy
Source: Front Immunol. 2023 Jan 24;14:959868. doi: 10.3389/fimmu.2023.959868 (PMC9928207; doi:10.3389/fimmu.2023.959868)
Supplement: Supplementary file 2 [file DataSheet_2.xlsx]

## Sheet: Table S1
cancer	infiltrates	cor	p
ACC (n=79)	Cancer associated fibroblast_EPIC	0.154958	0.190523
ACC (n=79)	MDSC_TIDE	0.0884769	0.456658
BLCA (n=408)	Cancer associated fibroblast_EPIC	0.11248	0.0309862
BLCA (n=408)	MDSC_TIDE	-0.259405	4.51247e-07
BRCA (n=1100)	Cancer associated fibroblast_EPIC	0.0424776	0.18085
BRCA (n=1100)	MDSC_TIDE	-0.122723	0.000104892
BRCA-Basal (n=191)	Cancer associated fibroblast_EPIC	0.194115	0.0102712
BRCA-Basal (n=191)	MDSC_TIDE	0.0290776	0.703295
BRCA-Her2 (n=82)	Cancer associated fibroblast_EPIC	0.0198443	0.868587
BRCA-Her2 (n=82)	MDSC_TIDE	-0.178694	0.133136
BRCA-LumA (n=568)	Cancer associated fibroblast_EPIC	0.0124987	0.776783
BRCA-LumA (n=568)	MDSC_TIDE	-0.0535274	0.224362
BRCA-LumB (n=219)	Cancer associated fibroblast_EPIC	-0.0862864	0.234033
BRCA-LumB (n=219)	MDSC_TIDE	-0.0583601	0.421359
CESC (n=306)	Cancer associated fibroblast_EPIC	0.20364	0.00065029
CESC (n=306)	MDSC_TIDE	0.0505598	0.401911
CHOL (n=36)	Cancer associated fibroblast_EPIC	0.0771096	0.659737
CHOL (n=36)	MDSC_TIDE	-0.284066	0.0981695
COAD (n=458)	Cancer associated fibroblast_EPIC	0.272924	4.37342e-06
COAD (n=458)	MDSC_TIDE	-0.0728767	0.14269
DLBC (n=48)	Cancer associated fibroblast_EPIC	-0.159902	0.317964
DLBC (n=48)	MDSC_TIDE	0.211235	0.184921
ESCA (n=185)	Cancer associated fibroblast_EPIC	0.0866453	0.247458
ESCA (n=185)	MDSC_TIDE	-0.108024	0.1489
GBM (n=153)	Cancer associated fibroblast_EPIC	-0.149485	0.0812541
GBM (n=153)	MDSC_TIDE	-0.00544795	0.949621
HNSC (n=522)	Cancer associated fibroblast_EPIC	0.119204	0.00812579
HNSC (n=522)	MDSC_TIDE	-0.192114	1.78278e-05
HNSC-HPV- (n=422)	Cancer associated fibroblast_EPIC	0.137432	0.00590301
HNSC-HPV- (n=422)	MDSC_TIDE	-0.163805	0.00100875
HNSC-HPV+ (n=98)	Cancer associated fibroblast_EPIC	0.0740091	0.490649
HNSC-HPV+ (n=98)	MDSC_TIDE	-0.303404	0.00384869
KICH (n=66)	Cancer associated fibroblast_EPIC	0.0430946	0.733211
KICH (n=66)	MDSC_TIDE	-0.234402	0.0601872
KIRC (n=533)	Cancer associated fibroblast_EPIC	0.177211	0.000130847
KIRC (n=533)	MDSC_TIDE	0.0260915	0.57631
KIRP (n=290)	Cancer associated fibroblast_EPIC	0.244553	7.20322e-05
KIRP (n=290)	MDSC_TIDE	-0.0777591	0.213199
LGG (n=516)	Cancer associated fibroblast_EPIC	0.100309	0.0283173
LGG (n=516)	MDSC_TIDE	-0.00146599	0.974498
LIHC (n=371)	Cancer associated fibroblast_EPIC	0.264657	6.12753e-07
LIHC (n=371)	MDSC_TIDE	-0.0337476	0.532143
LUAD (n=515)	Cancer associated fibroblast_EPIC	-0.0759155	0.0922301
LUAD (n=515)	MDSC_TIDE	-0.288074	7.09038e-11
LUSC (n=501)	Cancer associated fibroblast_EPIC	0.0755257	0.0994488
LUSC (n=501)	MDSC_TIDE	-0.127793	0.00518714
MESO (n=87)	Cancer associated fibroblast_EPIC	-0.0439424	0.689655
MESO (n=87)	MDSC_TIDE	0.0319611	0.771527
OV (n=303)	Cancer associated fibroblast_EPIC	-0.0451667	0.478017
OV (n=303)	MDSC_TIDE	0.0808784	0.203408
PAAD (n=179)	Cancer associated fibroblast_EPIC	0.118567	0.122458
PAAD (n=179)	MDSC_TIDE	-0.0832872	0.278801
PCPG (n=181)	Cancer associated fibroblast_EPIC	-0.0113411	0.884345
PCPG (n=181)	MDSC_TIDE	-0.0630934	0.417923
PRAD (n=498)	Cancer associated fibroblast_EPIC	0.209501	1.64712e-05
PRAD (n=498)	MDSC_TIDE	-0.209016	1.72475e-05
READ (n=166)	Cancer associated fibroblast_EPIC	0.251062	0.0169934
READ (n=166)	MDSC_TIDE	-0.054923	0.520762
SARC (n=260)	Cancer associated fibroblast_EPIC	0.28793	4.83781e-06
SARC (n=260)	MDSC_TIDE	0.054972	0.392592
SKCM (n=471)	Cancer associated fibroblast_EPIC	0.081138	0.0831595
SKCM (n=471)	MDSC_TIDE	-0.0802954	0.0864208
SKCM-Metastasis (n=368)	Cancer associated fibroblast_EPIC	0.114303	0.0315513
SKCM-Metastasis (n=368)	MDSC_TIDE	-0.0368897	0.489027
SKCM-Primary (n=103)	Cancer associated fibroblast_EPIC	0.00154734	0.987685
SKCM-Primary (n=103)	MDSC_TIDE	-0.0538572	0.590841
STAD (n=415)	Cancer associated fibroblast_EPIC	0.194707	0.000136412
STAD (n=415)	MDSC_TIDE	-0.282326	2.24048e-08
TGCT (n=150)	Cancer associated fibroblast_EPIC	0.290277	0.000361809
TGCT (n=150)	MDSC_TIDE	-0.014278	0.863719
THCA (n=509)	Cancer associated fibroblast_EPIC	-0.160447	0.000373144
THCA (n=509)	MDSC_TIDE	0.146177	0.00120251
THYM (n=120)	Cancer associated fibroblast_EPIC	0.191665	0.0401703
THYM (n=120)	MDSC_TIDE	0.0858067	0.361871
UCEC (n=545)	Cancer associated fibroblast_EPIC	0.160637	0.13489
UCEC (n=545)	MDSC_TIDE	0.0773475	0.186737
UCS (n=57)	Cancer associated fibroblast_EPIC	0.154206	0.270254
UCS (n=57)	MDSC_TIDE	-0.304186	0.0267968
UVM (n=80)	Cancer associated fibroblast_EPIC	0.229216	0.0449368
UVM (n=80)	MDSC_TIDE	-0.296073	0.00893762
TCGA-ACC(N=77)	CAFs_EPIC	0.0247826	0.830592
TCGA-BLCA(N=405)	CAFs_EPIC	0.0431057	0.386925
TCGA-BRCA(N=1077)	CAFs_EPIC	0.0291726	0.338836
TCGA-CESC(N=291)	CAFs_EPIC	0.138226	0.0183172
TCGA-CHOL(N=36)	CAFs_EPIC	-0.0340936	0.843515
TCGA-COAD(N=282)	CAFs_EPIC	0.143238	0.0160788
TCGA-DLBC(N=46)	CAFs_EPIC	-0.0166985	0.912294
TCGA-ESCA(N=181)	CAFs_EPIC	-0.0218111	0.770715
TCGA-GBM(N=152)	CAFs_EPIC	-0.285168	0.000369449
TCGA-HNSC(N=517)	CAFs_EPIC	0.000134651	0.997563
TCGA-KICH(N=65)	CAFs_EPIC	-0.124843	0.321749
TCGA-KIRC(N=528)	CAFs_EPIC	0.0352053	0.419499
TCGA-KIRP(N=285)	CAFs_EPIC	0.128705	0.0298338
TCGA-LAML(N=149)	CAFs_EPIC	0.00387764	0.962566
TCGA-LGG(N=504)	CAFs_EPIC	-0.0614307	0.168515
TCGA-LIHC(N=363)	CAFs_EPIC	0.0732398	0.163782
TCGA-LUAD(N=500)	CAFs_EPIC	-0.043275	0.3342
TCGA-LUSC(N=491)	CAFs_EPIC	-0.0164049	0.716899
TCGA-MESO(N=85)	CAFs_EPIC	0.112385	0.305816
TCGA-OV(N=417)	CAFs_EPIC	-0.0712139	0.146583
TCGA-PAAD(N=177)	CAFs_EPIC	0.176007	0.0191114
TCGA-PCPG(N=177)	CAFs_EPIC	-0.0352282	0.64157
TCGA-PRAD(N=495)	CAFs_EPIC	0.184843	3.51e-05
TCGA-READ(N=91)	CAFs_EPIC	0.420077	3.39e-05
TCGA-SARC(N=258)	CAFs_EPIC	0.180551	0.00361488
TCGA-SKCM(N=452)	CAFs_EPIC	0.13123	0.00520045
TCGA-SKCM-M(N=351)	CAFs_EPIC	0.14159	0.00789264
TCGA-SKCM-P(N=101)	CAFs_EPIC	-0.179675	0.0721928
TCGA-STAD(N=388)	CAFs_EPIC	0.270452	6.26e-08
TCGA-TGCT(N=132)	CAFs_EPIC	0.652193	2.43e-17
TCGA-THCA(N=503)	CAFs_EPIC	-0.0935389	0.0359723
TCGA-THYM(N=118)	CAFs_EPIC	-0.0348946	0.707563
TCGA-UCEC(N=178)	CAFs_EPIC	0.0577255	0.444053
TCGA-UCS(N=56)	CAFs_EPIC	0.107367	0.43092
TCGA-UVM(N=79)	CAFs_EPIC	0.155022	0.172514
TCGA-ACC(N=77)	Macrophages_M1	-0.00458114	0.968458
TCGA-BLCA(N=405)	Macrophages_M1	-0.0144402	0.77203
TCGA-BRCA(N=1077)	Macrophages_M1	-0.101199	0.000881631
TCGA-CESC(N=291)	Macrophages_M1	0.00294382	0.960121
TCGA-CHOL(N=36)	Macrophages_M1	-0.336989	0.0444531
TCGA-COAD(N=282)	Macrophages_M1	0.182648	0.00207347
TCGA-DLBC(N=46)	Macrophages_M1	0.00704411	0.962943
TCGA-ESCA(N=181)	Macrophages_M1	-0.117195	0.116137
TCGA-GBM(N=152)	Macrophages_M1	-0.339361	1.89e-05
TCGA-HNSC(N=517)	Macrophages_M1	-0.00327753	0.940737
TCGA-KICH(N=65)	Macrophages_M1	-0.0375413	0.766543
TCGA-KIRC(N=528)	Macrophages_M1	-0.135129	0.00185858
TCGA-KIRP(N=285)	Macrophages_M1	-0.0711322	0.231272
TCGA-LAML(N=149)	Macrophages_M1	-0.0631363	0.444301
TCGA-LGG(N=504)	Macrophages_M1	-0.180256	4.7e-05
TCGA-LIHC(N=363)	Macrophages_M1	-0.0732055	0.16398
TCGA-LUAD(N=500)	Macrophages_M1	-0.0541886	0.226452
TCGA-LUSC(N=491)	Macrophages_M1	-0.0399211	0.377404
TCGA-MESO(N=85)	Macrophages_M1	-0.127015	0.24671
TCGA-OV(N=417)	Macrophages_M1	-0.131609	0.00711977
TCGA-PAAD(N=177)	Macrophages_M1	0.0127753	0.86598
TCGA-PCPG(N=177)	Macrophages_M1	0.00965189	0.898542
TCGA-PRAD(N=495)	Macrophages_M1	0.0319025	0.478839
TCGA-READ(N=91)	Macrophages_M1	0.228262	0.0295407
TCGA-SARC(N=258)	Macrophages_M1	-0.168055	0.00681957
TCGA-SKCM(N=452)	Macrophages_M1	0.0234647	0.618799
TCGA-SKCM-M(N=351)	Macrophages_M1	0.00722706	0.892677
TCGA-SKCM-P(N=101)	Macrophages_M1	-0.0321717	0.749439
TCGA-STAD(N=388)	Macrophages_M1	-0.0457302	0.369002
TCGA-TGCT(N=132)	Macrophages_M1	-0.233117	0.00714521
TCGA-THCA(N=503)	Macrophages_M1	-0.192207	1.42e-05
TCGA-THYM(N=118)	Macrophages_M1	-0.145692	0.115445
TCGA-UCEC(N=178)	Macrophages_M1	-0.198172	0.0080095
TCGA-UCS(N=56)	Macrophages_M1	-0.0126383	0.926343
TCGA-UVM(N=79)	Macrophages_M1	0.257168	0.0221405
TCGA-ACC(N=77)	Macrophages_M2	-0.0456697	0.693285
TCGA-BLCA(N=405)	Macrophages_M2	-0.00171951	0.97248
TCGA-BRCA(N=1077)	Macrophages_M2	-0.0316324	0.299663
TCGA-CESC(N=291)	Macrophages_M2	0.111105	0.0583552
TCGA-CHOL(N=36)	Macrophages_M2	-0.217819	0.201893
TCGA-COAD(N=282)	Macrophages_M2	0.120831	0.0426087
TCGA-DLBC(N=46)	Macrophages_M2	0.211259	0.158729
TCGA-ESCA(N=181)	Macrophages_M2	-0.0817463	0.273956
TCGA-GBM(N=152)	Macrophages_M2	-0.0473161	0.562683
TCGA-HNSC(N=517)	Macrophages_M2	0.0412269	0.349514
TCGA-KICH(N=65)	Macrophages_M2	0.0104858	0.93393
TCGA-KIRC(N=528)	Macrophages_M2	-0.124323	0.00422219
TCGA-KIRP(N=285)	Macrophages_M2	-0.0942495	0.112364
TCGA-LAML(N=149)	Macrophages_M2	-0.108031	0.189713
TCGA-LGG(N=504)	Macrophages_M2	0.103659	0.0199317
TCGA-LIHC(N=363)	Macrophages_M2	-0.0462937	0.379161
TCGA-LUAD(N=500)	Macrophages_M2	0.0677485	0.130318
TCGA-LUSC(N=491)	Macrophages_M2	-0.0677511	0.133832
TCGA-MESO(N=85)	Macrophages_M2	-0.259907	0.0162977
TCGA-OV(N=417)	Macrophages_M2	-0.167079	0.000613185
TCGA-PAAD(N=177)	Macrophages_M2	0.0143775	0.84936
TCGA-PCPG(N=177)	Macrophages_M2	0.0154973	0.837784
TCGA-PRAD(N=495)	Macrophages_M2	-0.0521224	0.247066
TCGA-READ(N=91)	Macrophages_M2	0.171122	0.104842
TCGA-SARC(N=258)	Macrophages_M2	-0.133069	0.032636
TCGA-SKCM(N=452)	Macrophages_M2	0.00597747	0.899153
TCGA-SKCM-M(N=351)	Macrophages_M2	0.000596767	0.991111
TCGA-SKCM-P(N=101)	Macrophages_M2	-0.0864489	0.390011
TCGA-STAD(N=388)	Macrophages_M2	-0.000732744	0.988521
TCGA-TGCT(N=132)	Macrophages_M2	-0.288621	0.000790266
TCGA-THCA(N=503)	Macrophages_M2	0.051525	0.248715
TCGA-THYM(N=118)	Macrophages_M2	0.0305596	0.74253
TCGA-UCEC(N=178)	Macrophages_M2	-0.266438	0.000324537
TCGA-UCS(N=56)	Macrophages_M2	-0.293902	0.0279091
TCGA-UVM(N=79)	Macrophages_M2	0.105841	0.353226
TCGA-ACC(N=77)	Tregs	0.00223024	0.984642
TCGA-BLCA(N=405)	Tregs	-0.0695124	0.162632
TCGA-BRCA(N=1077)	Tregs	-0.0923445	0.00241738
TCGA-CESC(N=291)	Tregs	-0.0488308	0.406595
TCGA-CHOL(N=36)	Tregs	0.28036	0.0976817
TCGA-COAD(N=282)	Tregs	0.0109911	0.854204
TCGA-DLBC(N=46)	Tregs	-0.191693	0.201878
TCGA-ESCA(N=181)	Tregs	-0.0494449	0.508607
TCGA-GBM(N=152)	Tregs	-0.240952	0.00278683
TCGA-HNSC(N=517)	Tregs	-0.00991605	0.822036
TCGA-KICH(N=65)	Tregs	-0.0728427	0.564177
TCGA-KIRC(N=528)	Tregs	-0.0772138	0.0762818
TCGA-KIRP(N=285)	Tregs	0.0267284	0.653198
TCGA-LAML(N=149)	Tregs	-0.0324953	0.69401
TCGA-LGG(N=504)	Tregs	0.233199	1.19e-07
TCGA-LIHC(N=363)	Tregs	-0.00967825	0.854199
TCGA-LUAD(N=500)	Tregs	-0.057326	0.200653
TCGA-LUSC(N=491)	Tregs	0.162591	0.000297241
TCGA-MESO(N=85)	Tregs	-0.0734335	0.504196
TCGA-OV(N=417)	Tregs	-0.0464384	0.344168
TCGA-PAAD(N=177)	Tregs	-0.129274	0.0863639
TCGA-PCPG(N=177)	Tregs	0.0833487	0.27005
TCGA-PRAD(N=495)	Tregs	0.0445486	0.3226
TCGA-READ(N=91)	Tregs	0.103443	0.329184
TCGA-SARC(N=258)	Tregs	-0.0143533	0.818527
TCGA-SKCM(N=452)	Tregs	-0.0132812	0.778255
TCGA-SKCM-M(N=351)	Tregs	-0.00835616	0.876036
TCGA-SKCM-P(N=101)	Tregs	0.0998663	0.320399
TCGA-STAD(N=388)	Tregs	-0.0782568	0.123837
TCGA-TGCT(N=132)	Tregs	-0.170014	0.0513014
TCGA-THCA(N=503)	Tregs	-0.110918	0.0128054
TCGA-THYM(N=118)	Tregs	-0.0649705	0.484561
TCGA-UCEC(N=178)	Tregs	-0.0778897	0.301404
TCGA-UCS(N=56)	Tregs	-0.019323	0.887592
TCGA-UVM(N=79)	Tregs	-0.133007	0.242587
TCGA-ACC(N=77)	MicroenvironmentScore	-0.0800409	0.48895
TCGA-BLCA(N=405)	MicroenvironmentScore	0.231882	2.4e-06
TCGA-BRCA(N=1077)	MicroenvironmentScore	0.055799	0.0671761
TCGA-CESC(N=291)	MicroenvironmentScore	0.0806886	0.169827
TCGA-CHOL(N=36)	MicroenvironmentScore	-0.113688	0.509124
TCGA-COAD(N=282)	MicroenvironmentScore	0.400039	2.92e-12
TCGA-DLBC(N=46)	MicroenvironmentScore	0.19301	0.198739
TCGA-ESCA(N=181)	MicroenvironmentScore	-0.00343111	0.963437
TCGA-GBM(N=152)	MicroenvironmentScore	-0.317975	6.55e-05
TCGA-HNSC(N=517)	MicroenvironmentScore	0.0444512	0.313086
TCGA-KICH(N=65)	MicroenvironmentScore	0.17926	0.153062
TCGA-KIRC(N=528)	MicroenvironmentScore	0.0802206	0.0654854
TCGA-KIRP(N=285)	MicroenvironmentScore	0.0202849	0.733119
TCGA-LAML(N=149)	MicroenvironmentScore	-0.0627491	0.447106
TCGA-LGG(N=504)	MicroenvironmentScore	-0.257591	4.41e-09
TCGA-LIHC(N=363)	MicroenvironmentScore	0.0207578	0.693457
TCGA-LUAD(N=500)	MicroenvironmentScore	0.036586	0.414321
TCGA-LUSC(N=491)	MicroenvironmentScore	-0.0558738	0.216499
TCGA-MESO(N=85)	MicroenvironmentScore	-0.0824691	0.453044
TCGA-OV(N=417)	MicroenvironmentScore	-0.155707	0.00142487
TCGA-PAAD(N=177)	MicroenvironmentScore	0.0507254	0.502534
TCGA-PCPG(N=177)	MicroenvironmentScore	0.0467731	0.53644
TCGA-PRAD(N=495)	MicroenvironmentScore	0.24751	2.41e-08
TCGA-READ(N=91)	MicroenvironmentScore	0.250583	0.0165878
TCGA-SARC(N=258)	MicroenvironmentScore	-0.0585709	0.348746
TCGA-SKCM(N=452)	MicroenvironmentScore	0.0911601	0.052775
TCGA-SKCM-M(N=351)	MicroenvironmentScore	0.0806501	0.131543
TCGA-SKCM-P(N=101)	MicroenvironmentScore	-0.0262076	0.794749
TCGA-STAD(N=388)	MicroenvironmentScore	0.248665	7.03e-07
TCGA-TGCT(N=132)	MicroenvironmentScore	-0.126275	0.149084
TCGA-THCA(N=503)	MicroenvironmentScore	-0.14789	0.000878245
TCGA-THYM(N=118)	MicroenvironmentScore	-0.134571	0.146259
TCGA-UCEC(N=178)	MicroenvironmentScore	-0.207507	0.00544761
TCGA-UCS(N=56)	MicroenvironmentScore	-0.12836	0.345782
TCGA-UVM(N=79)	MicroenvironmentScore	0.213869	0.0584146

## Sheet: Table S2
cancer	variable	partial.cor	p
ACC	Purity	-0.20778	0.0756667
ACC	B Cell	0.121607	0.305417
ACC	CD8+ T Cell	0.30443	0.00882834
ACC	CD4+ T Cell	0.188023	0.111163
ACC	Macrophage	0.24645	0.0355651
ACC	Neutrophil	0.266272	0.0227841
ACC	Dendritic Cell	0.238626	0.042042
BLCA	Purity	-0.0394911	0.449457
BLCA	B Cell	0.0890032	0.0904074
BLCA	CD8+ T Cell	-0.108253	0.0384513
BLCA	CD4+ T Cell	0.11108	0.0338824
BLCA	Macrophage	0.115671	0.0271232
BLCA	Neutrophil	-0.0711378	0.176248
BLCA	Dendritic Cell	-0.149816	0.00412263
BRCA	Purity	-0.264476	2.18391e-17
BRCA	B Cell	-0.127947	6.0562e-05
BRCA	CD8+ T Cell	0.10154	0.00149135
BRCA	CD4+ T Cell	0.14636	5.15964e-06
BRCA	Macrophage	0.0923019	0.00377435
BRCA	Neutrophil	-0.029521	0.36315
BRCA	Dendritic Cell	-0.0336259	0.300251
BRCA-Basal	Purity	-0.167389	0.0579512
BRCA-Basal	B Cell	0.0625815	0.489881
BRCA-Basal	CD8+ T Cell	0.0136158	0.881182
BRCA-Basal	CD4+ T Cell	0.0879484	0.335402
BRCA-Basal	Macrophage	0.0922145	0.302481
BRCA-Basal	Neutrophil	-0.0953589	0.321701
BRCA-Basal	Dendritic Cell	-0.0107755	0.909407
BRCA-Her2	Purity	-0.0969722	0.464996
BRCA-Her2	B Cell	0.116187	0.385098
BRCA-Her2	CD8+ T Cell	0.0738254	0.585226
BRCA-Her2	CD4+ T Cell	0.148129	0.267129
BRCA-Her2	Macrophage	-0.10894	0.415627
BRCA-Her2	Neutrophil	-0.0145668	0.913577
BRCA-Her2	Dendritic Cell	0.0614607	0.652723
BRCA-Luminal	Purity	-0.300924	6.83888e-13
BRCA-Luminal	B Cell	-0.0658131	0.126292
BRCA-Luminal	CD8+ T Cell	0.132597	0.00207593
BRCA-Luminal	CD4+ T Cell	0.170437	7.31695e-05
BRCA-Luminal	Macrophage	0.0450547	0.295088
BRCA-Luminal	Neutrophil	0.00416071	0.923582
BRCA-Luminal	Dendritic Cell	-0.00443031	0.918571
CESC	Purity	0.0206242	0.73208
CESC	B Cell	0.0914824	0.128795
CESC	CD8+ T Cell	0.0228267	0.70679
CESC	CD4+ T Cell	-0.0532044	0.377713
CESC	Macrophage	0.195097	0.00109929
CESC	Neutrophil	-0.217238	0.00026967
CESC	Dendritic Cell	-0.188965	0.00161309
CHOL	Purity	0.0692572	0.688155
CHOL	B Cell	0.00851141	0.961297
CHOL	CD8+ T Cell	0.0512911	0.769817
CHOL	CD4+ T Cell	0.0754688	0.666556
CHOL	Macrophage	-0.148896	0.393291
CHOL	Neutrophil	0.010366	0.952872
CHOL	Dendritic Cell	-0.0545935	0.755434
COAD	Purity	-0.103102	0.0376032
COAD	B Cell	0.0340569	0.494852
COAD	CD8+ T Cell	-0.00198601	0.968178
COAD	CD4+ T Cell	0.209838	2.22079e-05
COAD	Macrophage	0.248341	4.29188e-07
COAD	Neutrophil	0.0407906	0.41529
COAD	Dendritic Cell	0.0848108	0.0894667
DLBC	Purity	-0.0689768	0.664253
DLBC	B Cell	-0.124613	0.622251
DLBC	CD8+ T Cell	0.238527	0.297754
DLBC	CD4+ T Cell	0.239339	0.296064
DLBC	Macrophage	0.0685428	0.767829
DLBC	Neutrophil	-0.0746879	0.747638
DLBC	Dendritic Cell	-0.342173	0.128945
ESCA	Purity	-0.231367	0.00172564
ESCA	B Cell	0.200197	0.0072108
ESCA	CD8+ T Cell	0.0786046	0.294239
ESCA	CD4+ T Cell	0.138529	0.0644091
ESCA	Macrophage	0.260763	0.000407011
ESCA	Neutrophil	0.132806	0.0755269
ESCA	Dendritic Cell	-0.10171	0.174275
GBM	Purity	0.111121	0.19445
GBM	B Cell	-0.0100382	0.911174
GBM	CD8+ T Cell	0.0872441	0.323637
GBM	CD4+ T Cell	0.0291648	0.739918
GBM	Macrophage	-0.0403426	0.64731
GBM	Neutrophil	0.0937964	0.288483
GBM	Dendritic Cell	-0.146256	0.0942521
HNSC	Purity	-0.0507255	0.260948
HNSC	B Cell	0.134199	0.00335219
HNSC	CD8+ T Cell	0.11269	0.0140968
HNSC	CD4+ T Cell	0.230789	3.18212e-07
HNSC	Macrophage	0.219188	1.15072e-06
HNSC	Neutrophil	0.137156	0.00262806
HNSC	Dendritic Cell	0.185104	4.3379e-05
HNSC-HPVpos	Purity	-0.02865	0.788658
HNSC-HPVpos	B Cell	0.278944	0.0127954
HNSC-HPVpos	CD8+ T Cell	0.189613	0.0963718
HNSC-HPVpos	CD4+ T Cell	0.299849	0.00620313
HNSC-HPVpos	Macrophage	0.308064	0.00390674
HNSC-HPVpos	Neutrophil	0.168695	0.122748
HNSC-HPVpos	Dendritic Cell	0.211205	0.0552802
HNSC-HPVneg	Purity	-0.060063	0.230104
HNSC-HPVneg	B Cell	0.113746	0.0239487
HNSC-HPVneg	CD8+ T Cell	0.0960583	0.0570904
HNSC-HPVneg	CD4+ T Cell	0.214758	1.66961e-05
HNSC-HPVneg	Macrophage	0.201317	5.70709e-05
HNSC-HPVneg	Neutrophil	0.128921	0.0107183
HNSC-HPVneg	Dendritic Cell	0.18234	0.000264625
KICH	Purity	-0.128206	0.304942
KICH	B Cell	-0.0420459	0.739471
KICH	CD8+ T Cell	-0.00120982	0.992369
KICH	CD4+ T Cell	-0.115493	0.359594
KICH	Macrophage	-0.0341539	0.787088
KICH	Neutrophil	-0.159264	0.205077
KICH	Dendritic Cell	-0.139522	0.267661
KIRC	Purity	-0.152349	0.00102004
KIRC	B Cell	-0.148402	0.00143062
KIRC	CD8+ T Cell	0.216494	4.82461e-06
KIRC	CD4+ T Cell	0.230801	5.60386e-07
KIRC	Macrophage	0.129974	0.00586863
KIRC	Neutrophil	0.0664762	0.15551
KIRC	Dendritic Cell	0.0609232	0.194574
KIRP	Purity	-0.109959	0.0773258
KIRP	B Cell	0.125636	0.044611
KIRP	CD8+ T Cell	0.174347	0.00497938
KIRP	CD4+ T Cell	0.084508	0.175982
KIRP	Macrophage	-0.0477473	0.453209
KIRP	Neutrophil	-0.00809061	0.8971
KIRP	Dendritic Cell	0.164766	0.00825556
LGG	Purity	-0.23019	3.51801e-07
LGG	B Cell	0.0700077	0.126398
LGG	CD8+ T Cell	0.209843	3.70196e-06
LGG	CD4+ T Cell	-0.156123	0.000630317
LGG	Macrophage	-0.133838	0.00354318
LGG	Neutrophil	0.0441206	0.337297
LGG	Dendritic Cell	-0.00477326	0.917275
LIHC	Purity	-0.0660856	0.22014
LIHC	B Cell	-0.0219279	0.685279
LIHC	CD8+ T Cell	0.0683887	0.207101
LIHC	CD4+ T Cell	0.153978	0.00420226
LIHC	Macrophage	0.0517808	0.340427
LIHC	Neutrophil	0.0723474	0.180027
LIHC	Dendritic Cell	0.105087	0.0528745
LUAD	Purity	-0.0738538	0.101096
LUAD	B Cell	0.213787	2.07343e-06
LUAD	CD8+ T Cell	0.018662	0.68121
LUAD	CD4+ T Cell	0.113598	0.0123919
LUAD	Macrophage	0.104415	0.0214563
LUAD	Neutrophil	-0.0383508	0.400364
LUAD	Dendritic Cell	0.0996844	0.0276695
LUSC	Purity	0.0557964	0.223359
LUSC	B Cell	0.219423	1.48518e-06
LUSC	CD8+ T Cell	0.127139	0.00552188
LUSC	CD4+ T Cell	0.178635	9.05766e-05
LUSC	Macrophage	0.0832259	0.0693606
LUSC	Neutrophil	-0.0156556	0.733339
LUSC	Dendritic Cell	0.144166	0.00165019
MESO	Purity	0.0193989	0.859287
MESO	B Cell	0.114719	0.298761
MESO	CD8+ T Cell	-0.160923	0.143651
MESO	CD4+ T Cell	0.106512	0.334886
MESO	Macrophage	-0.0162467	0.883383
MESO	Neutrophil	-0.0643236	0.561035
MESO	Dendritic Cell	-0.106666	0.334183
OV	Purity	0.156855	0.000533483
OV	B Cell	0.0141762	0.75672
OV	CD8+ T Cell	0.0234671	0.608043
OV	CD4+ T Cell	-0.0214486	0.639252
OV	Macrophage	-0.0832755	0.0683207
OV	Neutrophil	-0.031682	0.488635
OV	Dendritic Cell	-0.00581991	0.898801
PAAD	Purity	-0.149789	0.0498538
PAAD	B Cell	0.0763999	0.320621
PAAD	CD8+ T Cell	0.21982	0.00386651
PAAD	CD4+ T Cell	-0.009302	0.904458
PAAD	Macrophage	0.240534	0.0015298
PAAD	Neutrophil	0.0677611	0.378532
PAAD	Dendritic Cell	0.109789	0.152867
PCPG	Purity	-0.211907	0.00582438
PCPG	B Cell	0.076732	0.324329
PCPG	CD8+ T Cell	-0.125732	0.105438
PCPG	CD4+ T Cell	0.188391	0.0147631
PCPG	Macrophage	0.0134971	0.862972
PCPG	Neutrophil	0.0623738	0.423263
PCPG	Dendritic Cell	0.183562	0.0175709
PRAD	Purity	-0.184509	0.000151228
PRAD	B Cell	0.0914112	0.0637836
PRAD	CD8+ T Cell	0.190425	9.30419e-05
PRAD	CD4+ T Cell	0.176636	0.000320184
PRAD	Macrophage	0.178122	0.000260913
PRAD	Neutrophil	0.115672	0.0185539
PRAD	Dendritic Cell	0.192828	7.70122e-05
READ	Purity	-0.136875	0.106831
READ	B Cell	0.18302	0.031042
READ	CD8+ T Cell	0.0796209	0.351481
READ	CD4+ T Cell	0.254659	0.00248374
READ	Macrophage	0.281736	0.00077957
READ	Neutrophil	-0.00952072	0.911752
READ	Dendritic Cell	0.0376043	0.660299
SARC	Purity	-0.0214254	0.738618
SARC	B Cell	-0.0186919	0.773745
SARC	CD8+ T Cell	-0.00517809	0.936396
SARC	CD4+ T Cell	0.0267356	0.680905
SARC	Macrophage	-0.00112503	0.986313
SARC	Neutrophil	0.186215	0.00364565
SARC	Dendritic Cell	-0.175559	0.00628562
SKCM	Purity	-0.0135484	0.772452
SKCM	B Cell	0.109141	0.0208585
SKCM	CD8+ T Cell	0.115349	0.0157246
SKCM	CD4+ T Cell	0.146451	0.0019293
SKCM	Macrophage	0.163375	0.000481017
SKCM	Neutrophil	0.210668	6.26451e-06
SKCM	Dendritic Cell	0.162959	0.00055042
SKCM-Primary	Purity	0.228068	0.0205027
SKCM-Primary	B Cell	0.00849491	0.932809
SKCM-Primary	CD8+ T Cell	0.187628	0.0602599
SKCM-Primary	CD4+ T Cell	0.112984	0.260612
SKCM-Primary	Macrophage	0.148181	0.139184
SKCM-Primary	Neutrophil	0.294635	0.00292358
SKCM-Primary	Dendritic Cell	0.0478153	0.634909
SKCM-Metastasis	Purity	-0.0785074	0.139875
SKCM-Metastasis	B Cell	0.0482744	0.370665
SKCM-Metastasis	CD8+ T Cell	0.0114904	0.833788
SKCM-Metastasis	CD4+ T Cell	0.0858272	0.112061
SKCM-Metastasis	Macrophage	0.100504	0.0599733
SKCM-Metastasis	Neutrophil	0.0730168	0.172281
SKCM-Metastasis	Dendritic Cell	0.0965711	0.0736487
STAD	Purity	-0.0221864	0.666381
STAD	B Cell	0.141446	0.0064972
STAD	CD8+ T Cell	0.1687	0.00112437
STAD	CD4+ T Cell	0.346667	8.96847e-12
STAD	Macrophage	0.390455	6.35071e-15
STAD	Neutrophil	0.0974281	0.0608303
STAD	Dendritic Cell	0.249729	1.10874e-06
TGCT	Purity	0.295159	0.000270735
TGCT	B Cell	-0.190917	0.0205403
TGCT	CD8+ T Cell	-0.190194	0.0210324
TGCT	CD4+ T Cell	0.161702	0.0511869
TGCT	Macrophage	0.183493	0.026104
TGCT	Neutrophil	0.0456855	0.582686
TGCT	Dendritic Cell	-0.201554	0.0147059
THCA	Purity	0.0805954	0.0749826
THCA	B Cell	-0.0175195	0.701228
THCA	CD8+ T Cell	-0.133727	0.00310849
THCA	CD4+ T Cell	-0.0969554	0.0322442
THCA	Macrophage	-0.0670789	0.138957
THCA	Neutrophil	-0.199634	8.84882e-06
THCA	Dendritic Cell	-0.217595	1.31319e-06
THYM	Purity	-0.0134553	0.886009
THYM	B Cell	-0.0342454	0.717563
THYM	CD8+ T Cell	0.0552287	0.559471
THYM	CD4+ T Cell	-0.0105048	0.912865
THYM	Macrophage	0.161166	0.0867065
THYM	Neutrophil	0.0676736	0.474354
THYM	Dendritic Cell	-0.0138598	0.883639
UCEC	Purity	-0.053452	0.361106
UCEC	B Cell	0.0106973	0.856311
UCEC	CD8+ T Cell	0.0823492	0.162642
UCEC	CD4+ T Cell	-0.0169502	0.773404
UCEC	Macrophage	0.0806262	0.16942
UCEC	Neutrophil	-0.0277846	0.635747
UCEC	Dendritic Cell	0.0253641	0.666009
UCS	Purity	-0.00366686	0.979006
UCS	B Cell	-0.200828	0.149323
UCS	CD8+ T Cell	-0.275402	0.0459415
UCS	CD4+ T Cell	0.106088	0.449618
UCS	Macrophage	0.181878	0.192432
UCS	Neutrophil	-0.0439315	0.754774
UCS	Dendritic Cell	0.280545	0.041875
UVM	Purity	0.16491	0.149069
UVM	B Cell	-0.00901711	0.938798
UVM	CD8+ T Cell	0.159854	0.164919
UVM	CD4+ T Cell	-0.0609252	0.601101
UVM	Macrophage	0.102887	0.4185
UVM	Neutrophil	-0.208003	0.0694823
UVM	Dendritic Cell	0.0850303	0.471333

## Sheet: Table S3
Immunostimutor						Chemokine						MHC module
	genes	cor	p				genes	cor	p				genes	cor
BLCA	C10orf54	0.0415593	0.402456			BLCA	CCL3	-0.00551903	0.911507			BLCA	B2M	-0.0930461
BRCA	C10orf54	0.17848	2.97e-09			BRCA	CCL3	-0.0429707	0.156275			BRCA	B2M	-0.105868
CESC	C10orf54	-0.12019	0.036211			CESC	CCL3	0.022208	0.699747			CESC	B2M	-0.0551721
COAD	C10orf54	0.147474	0.00162799			COAD	CCL3	0.0523438	0.265711			COAD	B2M	0.132075
HNSC	C10orf54	-0.03102	0.488901			ESCA	CCL3	-0.105833	0.181495			ESCA	B2M	0.0748716
KICH	C10orf54	0.208432	0.0956772			HNSC	CCL3	-0.0390545	0.383518			HNSC	B2M	0.00458425
KIRC	C10orf54	0.154099	0.000370105			KICH	CCL3	0.126164	0.316615			KICH	B2M	-0.0990055
KIRP	C10orf54	-0.19366	0.000954684			KIRC	CCL3	0.00599529	0.89048			KIRC	B2M	0.0187625
LIHC	C10orf54	0.114806	0.0270235			KIRP	CCL3	-0.0410101	0.488166			KIRP	B2M	0.00870107
LUAD	C10orf54	0.0367326	0.406411			LIHC	CCL3	0.0437323	0.400962			LIHC	B2M	-0.0297688
LUSC	C10orf54	-0.0705372	0.114828			LUAD	CCL3	-0.0550344	0.213351			LUAD	B2M	-0.017389
OV	C10orf54	-0.106764	0.0385219			LUSC	CCL3	0.00689935	0.877575			LUSC	B2M	0.0762365
PAAD	C10orf54	0.0557435	0.46116			OV	CCL3	0.0150805	0.770695			OV	B2M	-0.0352536
PCPG	C10orf54	-0.00565229	0.94014			PAAD	CCL3	-0.00936043	0.90159			PAAD	B2M	-0.0605075
PRAD	C10orf54	0.282736	1.5e-10			PCPG	CCL3	0.0290672	0.699312			PCPG	B2M	0.175541
READ	C10orf54	0.0776994	0.321207			PRAD	CCL3	0.145733	0.00114784			PRAD	B2M	-0.111911
SKCM	C10orf54	0.0852805	0.0652817			READ	CCL3	-0.0266317	0.734196			READ	B2M	-0.0481148
STAD	C10orf54	0.118182	0.0220814			SKCM	CCL3	0.00690306	0.881602			SKCM	B2M	0.135032
BLCA	CD27	0.160886	0.00111005			STAD	CCL3	-0.0576959	0.265076			STAD	B2M	-0.0435072
BRCA	CD27	0.0195149	0.519828			UCEC	CCL3	-0.100839	0.0187545			UCEC	B2M	-0.0697298
CESC	CD27	0.00384428	0.94678			BLCA	CCL4	-0.00542466	0.913014			BLCA	HLA-A	-0.111022
COAD	CD27	0.190836	4.26e-05			BRCA	CCL4	-0.0225288	0.457461			BRCA	HLA-A	-0.0579046
HNSC	CD27	0.0127432	0.776222			CESC	CCL4	0.00803996	0.888971			CESC	HLA-A	-0.0234969
KICH	CD27	0.152773	0.224387			COAD	CCL4	0.0617969	0.188728			COAD	HLA-A	0.00354098
KIRC	CD27	-0.073964	0.0889262			ESCA	CCL4	-0.0770572	0.331263			ESCA	HLA-A	-0.0901401
KIRP	CD27	0.0280113	0.635932			HNSC	CCL4	-0.0256021	0.567905			HNSC	HLA-A	-0.0656728
LIHC	CD27	-0.0312951	0.547907			KICH	CCL4	0.128117	0.30912			KICH	HLA-A	0.0498511
LUAD	CD27	0.0457195	0.301352			KIRC	CCL4	-0.0261029	0.548761			KIRC	HLA-A	-0.0688092
LUSC	CD27	0.0123365	0.78297			KIRP	CCL4	-0.010166	0.863612			KIRP	HLA-A	-0.181
OV	CD27	-0.0483494	0.349811			LIHC	CCL4	0.0643187	0.216472			LIHC	HLA-A	-0.0817314
PAAD	CD27	0.0743662	0.325248			LUAD	CCL4	-0.0786374	0.0751562			LUAD	HLA-A	-0.0178661
PCPG	CD27	0.170005	0.0228963			LUSC	CCL4	0.0119445	0.789704			LUSC	HLA-A	0.0372386
PRAD	CD27	0.0729933	0.104791			OV	CCL4	-0.012339	0.811512			OV	HLA-A	-0.0638776
READ	CD27	0.0258017	0.742183			PAAD	CCL4	0.00830182	0.912673			PAAD	HLA-A	-0.0566041
SKCM	CD27	0.056232	0.224674			PCPG	CCL4	0.0448505	0.551071			PCPG	HLA-A	0.117088
STAD	CD27	0.119158	0.0209988			PRAD	CCL4	0.154337	0.000569461			PRAD	HLA-A	0.00456713
BLCA	CD276	-0.102344	0.0387964			READ	CCL4	-0.0478974	0.541248			READ	HLA-A	-0.0941296
BRCA	CD276	-0.0733953	0.0153656			SKCM	CCL4	0.0419622	0.365067			SKCM	HLA-A	-0.0297747
CESC	CD276	0.054104	0.347147			STAD	CCL4	0.0441086	0.394368			STAD	HLA-A	-0.100508
COAD	CD276	0.0471201	0.316445			UCEC	CCL4	-0.0841432	0.0500317			UCEC	HLA-A	0.15564
HNSC	CD276	-0.0657534	0.14205			BLCA	CCL5	0.0463463	0.350417			BLCA	HLA-B	-0.0865673
KICH	CD276	-0.0797415	0.52776			BRCA	CCL5	0.00131131	0.965507			BRCA	HLA-B	-0.0661636
KIRC	CD276	0.0586214	0.177807			CESC	CCL5	-0.0420422	0.465186			CESC	HLA-B	-0.0436012
KIRP	CD276	0.127847	0.0300739			COAD	CCL5	0.0662621	0.158681			COAD	HLA-B	0.0215571
LIHC	CD276	-0.00537771	0.917778			ESCA	CCL5	-0.0396322	0.617671			ESCA	HLA-B	-0.0978648
LUAD	CD276	-0.0380745	0.389471			HNSC	CCL5	-0.0156171	0.727572			HNSC	HLA-B	-0.0672254
LUSC	CD276	-0.00493011	0.912349			KICH	CCL5	0.129597	0.303518			KICH	HLA-B	0.035574
OV	CD276	0.0872693	0.0910651			KIRC	CCL5	-0.0316314	0.467427			KIRC	HLA-B	-0.0708058
PAAD	CD276	0.0778117	0.303271			KIRP	CCL5	0.0835936	0.157086			KIRP	HLA-B	-0.192566
PCPG	CD276	0.0342868	0.648644			LIHC	CCL5	-0.0412711	0.428016			LIHC	HLA-B	-0.0888587
PRAD	CD276	-0.19573	1.15e-05			LUAD	CCL5	-0.0254488	0.565231			LUAD	HLA-B	-0.0265719
READ	CD276	-0.0207461	0.791401			LUSC	CCL5	0.00882133	0.84386			LUSC	HLA-B	0.031574
SKCM	CD276	-0.0498554	0.281783			OV	CCL5	-0.0317516	0.539353			OV	HLA-B	-0.0916638
STAD	CD276	0.0141425	0.784878			PAAD	CCL5	0.0862612	0.253608			PAAD	HLA-B	-0.00357623
BLCA	CD28	0.199647	4.88e-05			PCPG	CCL5	0.140178	0.0612674			PCPG	HLA-B	0.181449
BRCA	CD28	-0.0165776	0.584571			PRAD	CCL5	0.0978842	0.0294424			PRAD	HLA-B	-0.0274232
CESC	CD28	0.0411785	0.474413			READ	CCL5	0.019191	0.806719			READ	HLA-B	-0.0626805
COAD	CD28	0.221834	1.81e-06			SKCM	CCL5	0.0316792	0.494186			SKCM	HLA-B	0.0177618
HNSC	CD28	0.0252905	0.572627			STAD	CCL5	0.142877	0.00557469			STAD	HLA-B	-0.0955768
KICH	CD28	0.166668	0.184525			UCEC	CCL5	-0.0842546	0.0497278			UCEC	HLA-B	0.122459
KIRC	CD28	-0.00541564	0.901011			BLCA	CCL8	0.00510249	0.918162			BLCA	HLA-C	-0.119258
KIRP	CD28	-0.0775785	0.189249			BRCA	CCL8	-0.081094	0.00739151			BRCA	HLA-C	-0.0511324
LIHC	CD28	0.117566	0.0235316			CESC	CCL8	0.0627045	0.275775			CESC	HLA-C	-0.0446043
LUAD	CD28	0.0574549	0.193867			COAD	CCL8	0.0250351	0.594696			COAD	HLA-C	0.011604
LUSC	CD28	0.00871512	0.845716			ESCA	CCL8	-0.0582317	0.463105			ESCA	HLA-C	-0.0987593
OV	CD28	-0.0444392	0.390195			HNSC	CCL8	0.00394338	0.929911			HNSC	HLA-C	-0.093066
PAAD	CD28	0.0839259	0.266736			KICH	CCL8	0.156545	0.213018			KICH	HLA-C	-0.0517847
PCPG	CD28	0.0743755	0.32243			KIRC	CCL8	0.0549186	0.206845			KIRC	HLA-C	-0.0504391
PRAD	CD28	0.0977436	0.0296775			KIRP	CCL8	0.124059	0.0353489			KIRP	HLA-C	-0.128526
READ	CD28	0.289133	0.000165538			LIHC	CCL8	0.038119	0.464161			LIHC	HLA-C	-0.0767996
SKCM	CD28	0.107954	0.0194923			LUAD	CCL8	-0.104637	0.0177537			LUAD	HLA-C	-0.0379197
STAD	CD28	0.161286	0.00172798			LUSC	CCL8	0.0503574	0.260568			LUSC	HLA-C	0.00282862
BLCA	CD40	0.0597378	0.228582			OV	CCL8	-0.0321251	0.53459			OV	HLA-C	-0.0649515
BRCA	CD40	0.0629686	0.0376547			PAAD	CCL8	0.111502	0.139533			PAAD	HLA-C	-0.0670074
CESC	CD40	-0.0218502	0.704356			PCPG	CCL8	0.14701	0.0495583			PCPG	HLA-C	0.170344
COAD	CD40	0.0803212	0.0873639			PRAD	CCL8	0.092075	0.0405882			PRAD	HLA-C	-0.0257965
HNSC	CD40	0.0652357	0.145223			READ	CCL8	0.0866295	0.268555			READ	HLA-C	-0.0378212
KICH	CD40	0.175638	0.161673			SKCM	CCL8	0.044598	0.335697			SKCM	HLA-C	0.0154137
KIRC	CD40	0.0688576	0.11334			STAD	CCL8	-0.00440529	0.932243			STAD	HLA-C	-0.147505
KIRP	CD40	-0.236944	4.87e-05			UCEC	CCL8	-0.0544614	0.205121			UCEC	HLA-C	0.0923381
LIHC	CD40	-0.101053	0.0517957			BLCA	CCL13	-0.00596287	0.904423			BLCA	HLA-DMA	0.0551476
LUAD	CD40	-0.0978841	0.0266269			BRCA	CCL13	-0.0157491	0.603486			BRCA	HLA-DMA	-0.0149323
LUSC	CD40	0.0362879	0.41767			CESC	CCL13	0.023199	0.687039			CESC	HLA-DMA	0.0213844
OV	CD40	-0.00215673	0.966753			COAD	CCL13	0.0120143	0.798495			COAD	HLA-DMA	0.0308299
PAAD	CD40	-0.0561632	0.457787			ESCA	CCL13	-0.0552676	0.486218			ESCA	HLA-DMA	-0.0164321
PCPG	CD40	0.120589	0.107847			HNSC	CCL13	0.0295521	0.509706			HNSC	HLA-DMA	0.0199778
PRAD	CD40	0.17772	7.02e-05			KICH	CCL13	0.15921	0.205232			KICH	HLA-DMA	0.204009
READ	CD40	0.176648	0.0232252			KIRC	CCL13	-0.00383448	0.929822			KIRC	HLA-DMA	-0.031698
SKCM	CD40	0.137336	0.00290899			KIRP	CCL13	0.0637509	0.280909			KIRP	HLA-DMA	0.0753389
STAD	CD40	0.029508	0.568924			LIHC	CCL13	-0.122391	0.0183569			LIHC	HLA-DMA	0.0264544
BLCA	CD40LG	0.21053	1.81e-05			LUAD	CCL13	-0.0529838	0.230928			LUAD	HLA-DMA	0.111553
BRCA	CD40LG	0.0580651	0.0553083			LUSC	CCL13	-0.0219889	0.623421			LUSC	HLA-DMA	0.00234069
CESC	CD40LG	0.0425549	0.459756			OV	CCL13	0.0363813	0.481841			OV	HLA-DMA	0.00732607
COAD	CD40LG	0.174709	0.000183202			PAAD	CCL13	0.0144297	0.84882			PAAD	HLA-DMA	0.186115
HNSC	CD40LG	0.0359866	0.422015			PCPG	CCL13	0.0749045	0.318991			PCPG	HLA-DMA	0.0283264
KICH	CD40LG	0.049205	0.697097			PRAD	CCL13	0.13691	0.00226758			PRAD	HLA-DMA	0.0660233
KIRC	CD40LG	0.046997	0.280145			READ	CCL13	0.0634349	0.418252			READ	HLA-DMA	0.0815101
KIRP	CD40LG	0.0120516	0.838634			SKCM	CCL13	-0.0313653	0.498478			SKCM	HLA-DMA	0.0646941
LIHC	CD40LG	0.0511605	0.325736			STAD	CCL13	0.030538	0.555506			STAD	HLA-DMA	-0.0291306
LUAD	CD40LG	0.117404	0.0077711			UCEC	CCL13	-0.104481	0.0148625			UCEC	HLA-DMA	0.0178478
LUSC	CD40LG	0.0289407	0.518087			BLCA	CCL17	0.0460529	0.35348			BLCA	HLA-DMB	0.081718
OV	CD40LG	0.0086688	0.866947			BRCA	CCL17	0.00137472	0.963841			BRCA	HLA-DMB	-0.0404903
PAAD	CD40LG	0.0366482	0.628186			CESC	CCL17	-0.0788056	0.170533			CESC	HLA-DMB	0.113684
PCPG	CD40LG	0.156481	0.0364559			COAD	CCL17	0.252167	5.14e-08			COAD	HLA-DMB	0.0654915
PRAD	CD40LG	0.115878	0.00987127			ESCA	CCL17	0.00214024	0.978504			ESCA	HLA-DMB	0.0251635
READ	CD40LG	0.0734735	0.348308			HNSC	CCL17	-0.0231418	0.605686			HNSC	HLA-DMB	0.0387477
SKCM	CD40LG	0.0743069	0.1084			KICH	CCL17	-0.0645505	0.60945			KICH	HLA-DMB	0.162498
STAD	CD40LG	0.155253	0.00257215			KIRC	CCL17	-0.0586615	0.17751			KIRC	HLA-DMB	-0.0802976
BLCA	CD48	0.184104	0.000184512			KIRP	CCL17	-0.103677	0.0789965			KIRP	HLA-DMB	0.0828302
BRCA	CD48	0.019122	0.52827			LIHC	CCL17	-0.0748593	0.150137			LIHC	HLA-DMB	0.0274487
CESC	CD48	-0.0102422	0.858843			LUAD	CCL17	0.0203088	0.646299			LUAD	HLA-DMB	0.0791994
COAD	CD48	0.133418	0.00440387			LUSC	CCL17	0.0272933	0.542196			LUSC	HLA-DMB	0.0256255
HNSC	CD48	0.0282984	0.527835			OV	CCL17	0.097247	0.0595815			OV	HLA-DMB	0.0971315
KICH	CD48	0.132952	0.291065			PAAD	CCL17	0.00117389	0.987628			PAAD	HLA-DMB	0.141267
KIRC	CD48	-0.00636692	0.883737			PCPG	CCL17	0.0724234	0.335328			PCPG	HLA-DMB	0.0626655
KIRP	CD48	-0.0652485	0.269739			PRAD	CCL17	0.0454839	0.312535			PRAD	HLA-DMB	-0.139676
LIHC	CD48	0.0292239	0.57472			READ	CCL17	0.173602	0.0257494			READ	HLA-DMB	0.0865002
LUAD	CD48	0.0273761	0.536141			SKCM	CCL17	-0.058709	0.204881			SKCM	HLA-DMB	0.0909303
LUSC	CD48	0.0311878	0.486113			STAD	CCL17	0.130538	0.0113978			STAD	HLA-DMB	0.0351953
OV	CD48	-0.0479625	0.353686			UCEC	CCL17	-0.0222726	0.604548			UCEC	HLA-DMB	-0.079367
PAAD	CD48	0.0893793	0.236786			BLCA	CCL18	-0.0104473	0.833368			BLCA	HLA-DOA	0.103442
PCPG	CD48	0.178381	0.0168918			BRCA	CCL18	-0.0504388	0.0960341			BRCA	HLA-DOA	0.0334212
PRAD	CD48	0.145236	0.00119391			CESC	CCL18	-0.0213904	0.710295			CESC	HLA-DOA	0.0958081
READ	CD48	0.0581439	0.458195			COAD	CCL18	0.0950971	0.04284			COAD	HLA-DOA	0.139919
SKCM	CD48	0.0820829	0.0760682			ESCA	CCL18	-0.0814163	0.304555			ESCA	HLA-DOA	0.185458
STAD	CD48	0.166864	0.00118157			HNSC	CCL18	0.0250091	0.576908			HNSC	HLA-DOA	0.0933175
BLCA	CXCL12	0.129302	0.00892923			KICH	CCL18	0.137257	0.275582			KICH	HLA-DOA	0.172374
BRCA	CXCL12	0.169535	1.79e-08			KIRC	CCL18	-0.0299887	0.490876			KIRC	HLA-DOA	-0.0425686
CESC	CXCL12	0.122143	0.0332674			KIRP	CCL18	-0.0657686	0.265931			KIRP	HLA-DOA	-0.0770397
COAD	CXCL12	0.211095	5.71e-06			LIHC	CCL18	0.0323644	0.534309			LIHC	HLA-DOA	0.0247822
HNSC	CXCL12	0.142703	0.0013774			LUAD	CCL18	-0.0710568	0.107943			LUAD	HLA-DOA	0.105454
KICH	CXCL12	0.252822	0.0421631			LUSC	CCL18	-0.0452658	0.311934			LUSC	HLA-DOA	0.0414068
KIRC	CXCL12	0.120424	0.00550427			OV	CCL18	-0.000706299	0.989109			OV	HLA-DOA	0.0388902
KIRP	CXCL12	-0.0460335	0.436434			PAAD	CCL18	-0.0410531	0.58745			PAAD	HLA-DOA	0.126432
LIHC	CXCL12	0.133641	0.00996664			PCPG	CCL18	0.068477	0.362395			PCPG	HLA-DOA	0.11299
LUAD	CXCL12	0.0193228	0.662384			PRAD	CCL18	0.0653588	0.146496			PRAD	HLA-DOA	0.166924
LUSC	CXCL12	0.0103963	0.816441			READ	CCL18	0.000781645	0.99205			READ	HLA-DOA	0.189246
OV	CXCL12	-0.0410104	0.427832			SKCM	CCL18	-0.0878405	0.0575814			SKCM	HLA-DOA	0.0780024
PAAD	CXCL12	0.170634	0.0231632			STAD	CCL18	-0.106686	0.0389268			STAD	HLA-DOA	0.0725743
PCPG	CXCL12	0.0272873	0.716912			UCEC	CCL18	-0.0265754	0.536607			UCEC	HLA-DOA	0.0662172
PRAD	CXCL12	0.273828	5.8e-10			BLCA	CCL22	0.0575363	0.246223			BLCA	HLA-DOB	0.142256
READ	CXCL12	0.267454	0.000514923			BRCA	CCL22	0.0255823	0.398796			BRCA	HLA-DOB	0.0240089
SKCM	CXCL12	0.148589	0.00126508			CESC	CCL22	-0.107123	0.062121			CESC	HLA-DOB	0.0125749
STAD	CXCL12	0.278036	4.39e-08			COAD	CCL22	0.137247	0.00338766			COAD	HLA-DOB	0.136498
BLCA	CXCR4	0.203101	3.58e-05			ESCA	CCL22	-0.0154541	0.845726			ESCA	HLA-DOB	0.184852
BRCA	CXCR4	0.023698	0.434447			HNSC	CCL22	-0.0324081	0.469653			HNSC	HLA-DOB	0.0585886
CESC	CXCR4	0.173109	0.00245584			KICH	CCL22	0.0769547	0.542329			KICH	HLA-DOB	0.218704
COAD	CXCR4	0.143154	0.00223133			KIRC	CCL22	-0.0220597	0.612355			KIRC	HLA-DOB	-0.0850248
HNSC	CXCR4	0.119098	0.00767746			KIRP	CCL22	-0.0413786	0.484262			KIRP	HLA-DOB	0.111629
KICH	CXCR4	0.0723045	0.567067			LIHC	CCL22	0.00264943	0.959437			LIHC	HLA-DOB	-0.0865674
KIRC	CXCR4	0.0100571	0.817322			LUAD	CCL22	-0.012351	0.780189			LUAD	HLA-DOB	0.103694
KIRP	CXCR4	-0.00278284	0.962496			LUSC	CCL22	-0.0598801	0.180847			LUSC	HLA-DOB	-0.0206604
LIHC	CXCR4	0.0305477	0.557512			OV	CCL22	0.0144364	0.780234			OV	HLA-DOB	0.0025047
LUAD	CXCR4	0.0445249	0.314172			PAAD	CCL22	0.0217051	0.774299			PAAD	HLA-DOB	0.0138316
LUSC	CXCR4	0.146817	0.000981166			PCPG	CCL22	0.0920295	0.220482			PCPG	HLA-DOB	0.15629
OV	CXCR4	3.78e-05	0.999418			PRAD	CCL22	0.068322	0.129015			PRAD	HLA-DOB	0.0485874
PAAD	CXCR4	0.114825	0.128043			READ	CCL22	0.112534	0.15012			READ	HLA-DOB	0.0480072
PCPG	CXCR4	-0.00423209	0.955163			SKCM	CCL22	-0.0451183	0.330084			SKCM	HLA-DOB	0.076573
PRAD	CXCR4	0.1474	0.00100496			STAD	CCL22	0.117596	0.0227543			STAD	HLA-DOB	0.0608314
READ	CXCR4	0.185974	0.0167743			UCEC	CCL22	-0.0998209	0.019991			UCEC	HLA-DOB	0.0646544
SKCM	CXCR4	0.152052	0.000967531			BLCA	CCL23	0.154274	0.00177588			BLCA	HLA-DPA1	0.0555153
STAD	CXCR4	0.166167	0.00123986			BRCA	CCL23	0.143449	1.98e-06			BRCA	HLA-DPA1	-0.00514446
BLCA	ENTPD1	0.166968	0.000709087			CESC	CCL23	0.00403486	0.944145			CESC	HLA-DPA1	0.0237443
BRCA	ENTPD1	0.0778811	0.010105			COAD	CCL23	0.255278	3.47e-08			COAD	HLA-DPA1	0.0753191
CESC	ENTPD1	0.0433591	0.451311			ESCA	CCL23	0.000463747	0.995342			ESCA	HLA-DPA1	0.0445322
COAD	ENTPD1	0.216638	3.18e-06			HNSC	CCL23	0.0880492	0.0490986			HNSC	HLA-DPA1	0.0409091
HNSC	ENTPD1	0.0719891	0.107883			KICH	CCL23	0.167981	0.181042			KICH	HLA-DPA1	0.215536
KICH	ENTPD1	0.24014	0.0540042			KIRC	CCL23	0.00115663	0.978807			KIRC	HLA-DPA1	-0.0212244
KIRC	ENTPD1	0.19151	9.01e-06			KIRP	CCL23	-0.0174057	0.768664			KIRP	HLA-DPA1	-0.0454563
KIRP	ENTPD1	0.0967701	0.101224			LIHC	CCL23	-0.0263081	0.613483			LIHC	HLA-DPA1	0.0477708
LIHC	ENTPD1	0.140174	0.00684709			LUAD	CCL23	0.0365402	0.408876			LUAD	HLA-DPA1	0.070483
LUAD	ENTPD1	0.0716451	0.105049			LUSC	CCL23	-0.0304297	0.49678			LUSC	HLA-DPA1	0.0318891
LUSC	ENTPD1	0.0528094	0.238037			OV	CCL23	-0.0415332	0.421961			OV	HLA-DPA1	-0.0386884
OV	ENTPD1	-0.129388	0.012034			PAAD	CCL23	-0.0633916	0.401897			PAAD	HLA-DPA1	0.162024
PAAD	ENTPD1	0.243961	0.00106686			PCPG	CCL23	0.00432144	0.954217			PCPG	HLA-DPA1	0.137385
PCPG	ENTPD1	0.0105347	0.88869			PRAD	CCL23	0.113759	0.0113152			PRAD	HLA-DPA1	0.087165
PRAD	ENTPD1	0.309267	1.97e-12			READ	CCL23	0.0545743	0.486298			READ	HLA-DPA1	0.151467
READ	ENTPD1	0.351957	3.56e-06			SKCM	CCL23	-0.0125699	0.786228			SKCM	HLA-DPA1	0.0790428
SKCM	ENTPD1	0.141944	0.00208321			STAD	CCL23	0.110045	0.0331413			STAD	HLA-DPA1	0.051456
STAD	ENTPD1	0.30526	1.58e-09			UCEC	CCL23	-0.069046	0.108023			UCEC	HLA-DPA1	0.0282805
BLCA	ICOS	0.0556166	0.262364			BLCA	CCL24	0.0573044	0.248135			BLCA	HLA-DPB1	0.0908527
BRCA	ICOS	-0.0889071	0.00330624			BRCA	CCL24	0.0130231	0.667571			BRCA	HLA-DPB1	0.019947
CESC	ICOS	-0.0407273	0.479273			CESC	CCL24	0.0194807	0.735144			CESC	HLA-DPB1	0.0338092
COAD	ICOS	0.0339247	0.470874			COAD	CCL24	0.0145112	0.75781			COAD	HLA-DPB1	0.111049
HNSC	ICOS	-0.0372528	0.40586			ESCA	CCL24	-0.13835	0.0800811			ESCA	HLA-DPB1	0.0138099
KICH	ICOS	0.0789324	0.53197			HNSC	CCL24	-0.069915	0.118443			HNSC	HLA-DPB1	0.0575121
KIRC	ICOS	-0.0915963	0.0350171			KICH	CCL24	0.20372	0.10359			KICH	HLA-DPB1	0.185102
KIRP	ICOS	0.0108455	0.854594			KIRC	CCL24	-0.0323251	0.457714			KIRC	HLA-DPB1	-0.015301
LIHC	ICOS	-0.0207802	0.689933			KIRP	CCL24	-0.0126996	0.830087			KIRP	HLA-DPB1	-0.0282247
LUAD	ICOS	0.00197375	0.96443			LIHC	CCL24	0.170681	0.000964388			LIHC	HLA-DPB1	0.0183223
LUSC	ICOS	0.024814	0.579503			LUAD	CCL24	0.0449256	0.309833			LUAD	HLA-DPB1	0.101145
OV	ICOS	-0.0653194	0.20633			LUSC	CCL24	-0.0301622	0.500573			LUSC	HLA-DPB1	0.0315642
PAAD	ICOS	0.00652967	0.931262			OV	CCL24	0.0606213	0.240934			OV	HLA-DPB1	-0.0191828
PCPG	ICOS	0.25521	0.000565109			PAAD	CCL24	-0.0905369	0.230744			PAAD	HLA-DPB1	0.188163
PRAD	ICOS	0.0247969	0.582054			PCPG	CCL24	0.0413949	0.582195			PCPG	HLA-DPB1	0.10533
READ	ICOS	0.106294	0.174198			PRAD	CCL24	-0.0130513	0.772084			PRAD	HLA-DPB1	0.116939
SKCM	ICOS	0.0480231	0.299867			READ	CCL24	-0.0649189	0.407425			READ	HLA-DPB1	0.182888
STAD	ICOS	-0.00184791	0.971549			SKCM	CCL24	0.0502706	0.27779			SKCM	HLA-DPB1	0.0636735
BLCA	ICOSLG	0.0825284	0.0959688			STAD	CCL24	0.0360113	0.486896			STAD	HLA-DPB1	0.0892916
BRCA	ICOSLG	-0.00657586	0.82832			UCEC	CCL24	-0.0508448	0.236873			UCEC	HLA-DPB1	0.030848
CESC	ICOSLG	0.00970657	0.866153			BLCA	CCL25	0.00407594	0.934585			BLCA	HLA-DQA1	0.0951737
COAD	ICOSLG	0.0374786	0.425657			BRCA	CCL25	-0.0493269	0.103598			BRCA	HLA-DQA1	-0.0533068
HNSC	ICOSLG	0.125641	0.00489976			CESC	CCL25	0.225893	7.07e-05			CESC	HLA-DQA1	0.0349535
KICH	ICOSLG	-0.019948	0.874676			COAD	CCL25	-0.0291247	0.535925			COAD	HLA-DQA1	0.107674
KIRC	ICOSLG	0.000862221	0.984201			ESCA	CCL25	-0.0292999	0.71216			ESCA	HLA-DQA1	0.0699454
KIRP	ICOSLG	-0.0369542	0.532221			HNSC	CCL25	0.0664781	0.137698			HNSC	HLA-DQA1	0.0420751
LIHC	ICOSLG	0.0672796	0.196015			KICH	CCL25	0.124036	0.324912			KICH	HLA-DQA1	0.158444
LUAD	ICOSLG	0.089887	0.0418458			KIRC	CCL25	-0.108933	0.0120942			KIRC	HLA-DQA1	-0.0401793
LUSC	ICOSLG	0.0494037	0.269716			KIRP	CCL25	0.0036753	0.950482			KIRP	HLA-DQA1	-0.0293499
OV	ICOSLG	-0.00404532	0.937684			LIHC	CCL25	-0.0928848	0.0739512			LIHC	HLA-DQA1	0.0145249
PAAD	ICOSLG	-0.0539635	0.475616			LUAD	CCL25	0.0481704	0.276151			LUAD	HLA-DQA1	0.0780872
PCPG	ICOSLG	-0.0283586	0.7063			LUSC	CCL25	0.0904609	0.0429822			LUSC	HLA-DQA1	0.0188832
PRAD	ICOSLG	0.0805507	0.0733706			OV	CCL25	0.0431552	0.404049			OV	HLA-DQA1	0.0146637
READ	ICOSLG	0.141974	0.0689029			PAAD	CCL25	0.00684153	0.927988			PAAD	HLA-DQA1	0.0729354
SKCM	ICOSLG	0.0660658	0.153592			PCPG	CCL25	0.00186421	0.980241			PCPG	HLA-DQA1	0.144191
STAD	ICOSLG	0.0673866	0.192896			PRAD	CCL25	0.033658	0.454966			PRAD	HLA-DQA1	0.139026
BLCA	IL2RA	0.0582867	0.240107			READ	CCL25	0.0752191	0.336943			READ	HLA-DQA1	0.216599
BRCA	IL2RA	-0.104737	0.000533238			SKCM	CCL25	0.0406308	0.380492			SKCM	HLA-DQA1	0.0689781
CESC	IL2RA	0.0179242	0.755606			STAD	CCL25	-0.0401056	0.438718			STAD	HLA-DQA1	0.0592436
COAD	IL2RA	0.094566	0.0440195			UCEC	CCL25	0.0527792	0.219484			UCEC	HLA-DQA1	-0.0308132
HNSC	IL2RA	0.0376241	0.401193			BLCA	CCL26	0.0122089	0.805791			BLCA	HLA-DQA2	0.0696894
KICH	IL2RA	0.0140533	0.91153			BRCA	CCL26	-0.0658853	0.029624			BRCA	HLA-DQA2	-0.0310056
KIRC	IL2RA	0.000232863	0.995733			CESC	CCL26	-0.104651	0.0684343			CESC	HLA-DQA2	0.0485921
KIRP	IL2RA	0.0349016	0.555255			COAD	CCL26	0.0322038	0.493684			COAD	HLA-DQA2	0.082718
LIHC	IL2RA	0.000961672	0.985271			ESCA	CCL26	-0.0684953	0.387945			ESCA	HLA-DQA2	-0.056449
LUAD	IL2RA	-0.058468	0.186111			HNSC	CCL26	-0.0633422	0.157288			HNSC	HLA-DQA2	0.014568
LUSC	IL2RA	0.0618778	0.166702			KICH	CCL26	-0.110374	0.381425			KICH	HLA-DQA2	0.225935
OV	IL2RA	-0.0826233	0.109704			KIRC	CCL26	-0.0140396	0.747098			KIRC	HLA-DQA2	-0.0346824
PAAD	IL2RA	0.0152277	0.840567			KIRP	CCL26	0.11758	0.0461912			KIRP	HLA-DQA2	0.0160832
PCPG	IL2RA	0.0822157	0.273903			LIHC	CCL26	-0.0476103	0.360473			LIHC	HLA-DQA2	0.0318021
PRAD	IL2RA	0.00222725	0.960578			LUAD	CCL26	-0.116432	0.00829876			LUAD	HLA-DQA2	0.0241082
READ	IL2RA	0.0844758	0.28068			LUSC	CCL26	-0.0263571	0.556143			LUSC	HLA-DQA2	0.0678831
SKCM	IL2RA	0.0711189	0.124448			OV	CCL26	-0.115889	0.0246227			OV	HLA-DQA2	-0.0264465
STAD	IL2RA	-0.00792075	0.878497			PAAD	CCL26	-0.123827	0.100577			PAAD	HLA-DQA2	0.152879
BLCA	IL6	0.0671802	0.175628			PCPG	CCL26	-0.0192756	0.797868			PCPG	HLA-DQA2	-0.0167278
BRCA	IL6	0.141798	2.6e-06			PRAD	CCL26	0.234461	1.31e-07			PRAD	HLA-DQA2	-0.0340861
CESC	IL6	-0.0425958	0.459324			READ	CCL26	0.114244	0.143982			READ	HLA-DQA2	0.0413592
COAD	IL6	0.0578239	0.218809			SKCM	CCL26	0.0915309	0.0478186			SKCM	HLA-DQA2	0.0383058
HNSC	IL6	-0.0245033	0.584638			STAD	CCL26	0.112149	0.0299047			STAD	HLA-DQA2	0.0938727
KICH	IL6	0.168848	0.178768			UCEC	CCL26	-0.0702995	0.101757			UCEC	HLA-DQA2	0.0336466
KIRC	IL6	-0.000720145	0.986804			BLCA	CCL20	-0.0804359	0.104724			BLCA	HLA-DQB1	0.0412006
KIRP	IL6	0.310454	7.48e-08			BRCA	CCL20	-0.099747	0.000975117			BRCA	HLA-DQB1	-0.0246911
LIHC	IL6	-0.0080953	0.876504			CESC	CCL20	-0.116582	0.0422311			CESC	HLA-DQB1	0.0111714
LUAD	IL6	-0.113473	0.0101071			COAD	CCL20	-0.146134	0.00179677			COAD	HLA-DQB1	0.0507293
LUSC	IL6	-0.0794326	0.0756821			ESCA	CCL20	-0.130444	0.099085			ESCA	HLA-DQB1	0.0757944
OV	IL6	-0.102245	0.0475696			HNSC	CCL20	-0.0586578	0.190374			HNSC	HLA-DQB1	0.0575826
PAAD	IL6	0.0919559	0.223487			KICH	CCL20	0.0666241	0.597982			KICH	HLA-DQB1	0.154864
PCPG	IL6	-0.00950531	0.899507			KIRC	CCL20	0.0118741	0.785063			KIRC	HLA-DQB1	-0.0160333
PRAD	IL6	0.134212	0.00277125			KIRP	CCL20	0.221562	0.000150106			KIRP	HLA-DQB1	0.0248108
READ	IL6	0.117004	0.134482			LIHC	CCL20	-0.0182991	0.725359			LIHC	HLA-DQB1	-0.0527963
SKCM	IL6	0.0426716	0.357009			LUAD	CCL20	-0.0568955	0.19825			LUAD	HLA-DQB1	0.0667731
STAD	IL6	0.0367269	0.478276			LUSC	CCL20	-0.10837	0.0152351			LUSC	HLA-DQB1	-0.00821289
BLCA	IL6R	0.0234274	0.637053			OV	CCL20	-0.0205874	0.690691			OV	HLA-DQB1	0.0429637
BRCA	IL6R	0.0917095	0.00243972			PAAD	CCL20	0.0168004	0.824355			PAAD	HLA-DQB1	0.0975044
CESC	IL6R	0.130933	0.0224107			PCPG	CCL20	-0.0432574	0.565319			PCPG	HLA-DQB1	0.158632
COAD	IL6R	0.131552	0.00499269			PRAD	CCL20	0.0581783	0.196285			PRAD	HLA-DQB1	0.101958
HNSC	IL6R	-0.106288	0.0174327			READ	CCL20	-0.123412	0.11428			READ	HLA-DQB1	-0.00201086
KICH	IL6R	-0.044112	0.727156			SKCM	CCL20	-0.0772183	0.0952142			SKCM	HLA-DQB1	0.0930344
KIRC	IL6R	0.068483	0.11532			STAD	CCL20	-0.242482	2.02e-06			STAD	HLA-DQB1	0.0149796
KIRP	IL6R	0.133266	0.0237062			UCEC	CCL20	-0.0236691	0.582077			UCEC	HLA-DQB1	0.0174942
LIHC	IL6R	0.0696533	0.180663			BLCA	CCL28	-0.0479627	0.333852			BLCA	HLA-E	-0.0348148
LUAD	IL6R	0.0940479	0.0331994			BRCA	CCL28	0.247694	1.06e-16			BRCA	HLA-E	0.055626
LUSC	IL6R	-0.154439	0.000522387			CESC	CCL28	-0.0344697	0.549372			CESC	HLA-E	-0.0796547
OV	IL6R	-0.00904717	0.861197			COAD	CCL28	-0.0854335	0.0689629			COAD	HLA-E	0.0257127
PAAD	IL6R	-0.000425793	0.995512			ESCA	CCL28	-0.0505426	0.524305			ESCA	HLA-E	-0.2316
PCPG	IL6R	0.0212598	0.777579			HNSC	CCL28	0.080083	0.0735981			HNSC	HLA-E	-0.104534
PRAD	IL6R	0.0451758	0.315828			KICH	CCL28	-0.146313	0.244832			KICH	HLA-E	0.120506
READ	IL6R	0.0779334	0.319748			KIRC	CCL28	0.0505045	0.245765			KIRC	HLA-E	0.120858
SKCM	IL6R	-0.0775471	0.093809			KIRP	CCL28	-0.112793	0.0558828			KIRP	HLA-E	0.0577236
STAD	IL6R	0.117347	0.0230454			LIHC	CCL28	-0.0316315	0.543611			LIHC	HLA-E	-0.00888661
BLCA	KLRC1	-0.0443735	0.371326			LUAD	CCL28	-0.0635135	0.150863			LUAD	HLA-E	0.0344397
BRCA	KLRC1	0.0443135	0.143726			LUSC	CCL28	0.0751233	0.0930232			LUSC	HLA-E	-0.0688889
CESC	KLRC1	-0.0661403	0.250266			OV	CCL28	-0.110808	0.0317046			OV	HLA-E	-0.0448718
COAD	KLRC1	0.009952	0.83252			PAAD	CCL28	0.14329	0.057084			PAAD	HLA-E	0.0365662
HNSC	KLRC1	-0.0230364	0.607329			PCPG	CCL28	-0.023141	0.75848			PCPG	HLA-E	0.0230922
KICH	KLRC1	-0.0204375	0.871627			PRAD	CCL28	0.0158201	0.725507			PRAD	HLA-E	0.105408
KIRC	KLRC1	0.00542417	0.900856			READ	CCL28	-0.15097	0.0529159			READ	HLA-E	0.0817968
KIRP	KLRC1	0.134036	0.0229032			SKCM	CCL28	-0.0540315	0.243369			SKCM	HLA-E	-0.00897951
LIHC	KLRC1	-0.0800131	0.123944			STAD	CCL28	-0.13105	0.0110769			STAD	HLA-E	-0.0512497
LUAD	KLRC1	-0.130271	0.00311667			UCEC	CCL28	-0.0383283	0.37271			UCEC	HLA-E	0.0517516
LUSC	KLRC1	-0.0457104	0.307199			BLCA	CXCL1	-0.1217	0.0139001			BLCA	HLA-F	-0.0542753
OV	KLRC1	-0.0378475	0.464346			BRCA	CXCL1	0.0762393	0.0118081			BRCA	HLA-F	-0.0396007
PAAD	KLRC1	-0.0412835	0.585353			CESC	CXCL1	-0.163208	0.00433012			CESC	HLA-F	-0.0783627
PCPG	KLRC1	0.281279	0.000136633			COAD	CXCL1	-0.0890585	0.0579425			COAD	HLA-F	-0.0242859
PRAD	KLRC1	0.0377487	0.402014			ESCA	CXCL1	-0.0739059	0.351477			ESCA	HLA-F	-0.124863
READ	KLRC1	-0.132112	0.0907358			HNSC	CXCL1	-0.110644	0.0133051			HNSC	HLA-F	-0.0502128
SKCM	KLRC1	0.0271055	0.558602			KICH	CXCL1	0.0734065	0.561157			KICH	HLA-F	0.0246901
STAD	KLRC1	0.0746472	0.149098			KIRC	CXCL1	0.0293559	0.500073			KIRC	HLA-F	-0.0323611
BLCA	KLRK1	0.0345479	0.486491			KIRP	CXCL1	-0.178063	0.00242168			KIRP	HLA-F	-0.19972
BRCA	KLRK1	0.0746548	0.0136878			LIHC	CXCL1	-0.0916529	0.0778812			LIHC	HLA-F	-0.0882185
CESC	KLRK1	-0.0182966	0.750694			LUAD	CXCL1	-0.0598924	0.175596			LUAD	HLA-F	0.00421221
COAD	KLRK1	0.174196	0.000191498			LUSC	CXCL1	-0.0984847	0.0275075			LUSC	HLA-F	0.00548503
HNSC	KLRK1	0.0692944	0.121754			OV	CXCL1	0.0490423	0.342941			OV	HLA-F	-0.0628686
KICH	KLRK1	0.226254	0.0699394			PAAD	CXCL1	0.183534	0.0144745			PAAD	HLA-F	-0.0550463
KIRC	KLRK1	-0.0866797	0.0460908			PCPG	CXCL1	0.0963534	0.199465			PCPG	HLA-F	0.116778
KIRP	KLRK1	-0.00570624	0.923189			PRAD	CXCL1	0.017552	0.696869			PRAD	HLA-F	0.0125146
LIHC	KLRK1	-0.00498115	0.923822			READ	CXCL1	-0.247308	0.0013625			READ	HLA-F	-0.0704134
LUAD	KLRK1	-0.0296973	0.502134			SKCM	CXCL1	-0.0641564	0.16586			SKCM	HLA-F	-0.00830331
LUSC	KLRK1	-0.0651864	0.145123			STAD	CXCL1	-0.192527	0.000176144			STAD	HLA-F	-0.131905
OV	KLRK1	-0.0165478	0.749099			UCEC	CXCL1	0.0796389	0.0636755			UCEC	HLA-F	-0.0232599
PAAD	KLRK1	-0.0254737	0.736449			BLCA	CXCL2	-0.00233708	0.962464			BLCA	HLA-G	-0.0577185
PCPG	KLRK1	0.142845	0.0564511			BRCA	CXCL2	0.326858	1.49e-28			BRCA	HLA-G	-0.0928835
PRAD	KLRK1	0.0465516	0.3013			CESC	CXCL2	-0.0364875	0.52623			CESC	HLA-G	0.0011929
READ	KLRK1	0.119337	0.12683			COAD	CXCL2	-0.111778	0.0171909			COAD	HLA-G	0.00048029
SKCM	KLRK1	0.0561369	0.225461			ESCA	CXCL2	-0.0127762	0.872207			ESCA	HLA-G	-0.114714
STAD	KLRK1	0.17476	0.000676042			HNSC	CXCL2	-0.0104579	0.815554			HNSC	HLA-G	-0.0435301
BLCA	LTA	0.165128	0.000813362			KICH	CXCL2	0.24583	0.0483938			KICH	HLA-G	-0.0439006
BRCA	LTA	-0.0503754	0.0964532			KIRC	CXCL2	0.0376415	0.38713			KIRC	HLA-G	-0.0317773
CESC	LTA	0.0147314	0.7981			KIRP	CXCL2	-0.118365	0.0447456			KIRP	HLA-G	-0.0363495
COAD	LTA	0.27095	4.43e-09			LIHC	CXCL2	-0.0991411	0.0564106			LIHC	HLA-G	-0.105358
HNSC	LTA	0.0404878	0.366293			LUAD	CXCL2	-0.0372185	0.400227			LUAD	HLA-G	-0.0253468
KICH	LTA	-0.0103033	0.935078			LUSC	CXCL2	-0.099718	0.0256162			LUSC	HLA-G	0.0407806
KIRC	LTA	-0.0870282	0.0452192			OV	CXCL2	-0.047378	0.359589			OV	HLA-G	-0.00540861
KIRP	LTA	0.0657947	0.265741			PAAD	CXCL2	0.179532	0.0168003			PAAD	HLA-G	-0.0128192
LIHC	LTA	-0.0130567	0.802083			PCPG	CXCL2	0.0873384	0.245014			PCPG	HLA-G	-0.0325971
LUAD	LTA	0.0420143	0.342264			PRAD	CXCL2	0.0230624	0.608738			PRAD	HLA-G	-0.0457807
LUSC	LTA	0.0436824	0.329179			READ	CXCL2	-0.16101	0.0388293			READ	HLA-G	-0.185303
OV	LTA	-0.0230086	0.656517			SKCM	CXCL2	0.00290872	0.94996			SKCM	HLA-G	-0.0386999
PAAD	LTA	0.0390962	0.605398			STAD	CXCL2	-0.153991	0.00279058			STAD	HLA-G	-0.0617565
PCPG	LTA	0.215085	0.00383532			UCEC	CXCL2	0.0777597	0.0702103			UCEC	HLA-G	0.105941
PRAD	LTA	0.0626261	0.164169			BLCA	CXCL3	-0.05231	0.291842
READ	LTA	0.156147	0.0451992			BRCA	CXCL3	0.174138	7.17e-09
SKCM	LTA	0.0658852	0.154722			CESC	CXCL3	0.00660157	0.908739
STAD	LTA	0.148173	0.00403174			COAD	CXCL3	-0.147238	0.00165655
BLCA	TMEM173	0.0110346	0.824149			ESCA	CXCL3	-0.044774	0.572771
BRCA	TMEM173	0.0377842	0.212594			HNSC	CXCL3	-0.0708997	0.113332
CESC	TMEM173	0.0118479	0.837			KICH	CXCL3	0.0777481	0.538161
COAD	TMEM173	0.0207821	0.658752			KIRC	CXCL3	-0.0546627	0.208972
HNSC	TMEM173	-0.0144287	0.74757			KIRP	CXCL3	-0.0177712	0.763949
KICH	TMEM173	0.180647	0.149857			LIHC	CXCL3	-0.050085	0.336023
KIRC	TMEM173	0.168182	0.000100062			LUAD	CXCL3	-0.0323581	0.464597
KIRP	TMEM173	0.138239	0.0189219			LUSC	CXCL3	-0.0431499	0.335115
LIHC	TMEM173	0.0678266	0.192395			OV	CXCL3	-0.000422269	0.993489
LUAD	TMEM173	-0.0113908	0.796889			PAAD	CXCL3	0.122477	0.10437
LUSC	TMEM173	-0.0655955	0.142611			PCPG	CXCL3	0.0642174	0.393087
OV	TMEM173	0.105512	0.0408689			PRAD	CXCL3	0.00238194	0.957843
PAAD	TMEM173	0.0170546	0.821742			READ	CXCL3	-0.300186	8.95e-05
PCPG	TMEM173	-0.025068	0.739067			SKCM	CXCL3	-0.0470354	0.309929
PRAD	TMEM173	0.125192	0.00528248			STAD	CXCL3	-0.227539	8.58e-06
READ	TMEM173	0.104862	0.180106			UCEC	CXCL3	0.0962313	0.0249319
SKCM	TMEM173	0.00987231	0.831323			BLCA	CXCL5	-0.139522	0.00475185
STAD	TMEM173	0.164422	0.00139757			BRCA	CXCL5	0.0873798	0.00388848
BLCA	TMIGD2	0.109956	0.026356			CESC	CXCL5	0.0490362	0.394233
BRCA	TMIGD2	0.0205132	0.498697			COAD	CXCL5	-0.0191473	0.684088
CESC	TMIGD2	-0.0716324	0.212981			ESCA	CXCL5	0.0348922	0.66036
COAD	TMIGD2	0.0068761	0.883835			HNSC	CXCL5	-0.0993614	0.0263017
HNSC	TMIGD2	-0.0226492	0.613384			KICH	CXCL5	-0.126454	0.315495
KICH	TMIGD2	-0.0538805	0.669904			KIRC	CXCL5	-0.117195	0.00691351
KIRC	TMIGD2	-0.0164007	0.706391			KIRP	CXCL5	-0.153673	0.00899853
KIRP	TMIGD2	0.0359289	0.543667			LIHC	CXCL5	-0.00198337	0.969629
LIHC	TMIGD2	0.00922018	0.85951			LUAD	CXCL5	-0.132289	0.00268061
LUAD	TMIGD2	-0.0444887	0.314567			LUSC	CXCL5	-0.0655998	0.142584
LUSC	TMIGD2	-0.00909078	0.839154			OV	CXCL5	0.0561169	0.277754
OV	TMIGD2	-0.0853509	0.0984281			PAAD	CXCL5	0.0924168	0.221166
PAAD	TMIGD2	-0.0112142	0.88223			PCPG	CXCL5	0.0156631	0.835148
PCPG	TMIGD2	0.0729022	0.332135			PRAD	CXCL5	0.00630007	0.888806
PRAD	TMIGD2	0.0904797	0.0442109			READ	CXCL5	-0.00393441	0.959999
READ	TMIGD2	-0.1198	0.125353			SKCM	CXCL5	-0.0427909	0.355665
SKCM	TMIGD2	0.0453899	0.327178			STAD	CXCL5	-0.115836	0.0248826
STAD	TMIGD2	0.027615	0.593979			UCEC	CXCL5	0.136252	0.00145998
BLCA	TNFRSF13B	0.323129	2.28e-11			BLCA	CXCL6	-0.0792842	0.109806
BRCA	TNFRSF13B	0.0710297	0.0190103			BRCA	CXCL6	0.122827	4.78e-05
CESC	TNFRSF13B	-0.0183052	0.750581			CESC	CXCL6	-0.0514649	0.371206
COAD	TNFRSF13B	0.332999	3.22e-13			COAD	CXCL6	0.0128854	0.784233
HNSC	TNFRSF13B	0.029134	0.515715			ESCA	CXCL6	0.0646989	0.414846
KICH	TNFRSF13B	0.270229	0.029476			HNSC	CXCL6	-0.023965	0.59292
KIRC	TNFRSF13B	0.059457	0.171694			KICH	CXCL6	-0.0234565	0.852862
KIRP	TNFRSF13B	0.000149957	0.997978			KIRC	CXCL6	0.00450172	0.917651
LIHC	TNFRSF13B	-0.0385698	0.45889			KIRP	CXCL6	-0.210401	0.000323871
LUAD	TNFRSF13B	0.0861191	0.0512455			LIHC	CXCL6	-0.0597069	0.251308
LUSC	TNFRSF13B	-0.0561896	0.209281			LUAD	CXCL6	-0.021365	0.629251
OV	TNFRSF13B	-0.0407191	0.431123			LUSC	CXCL6	-0.0497249	0.266611
PAAD	TNFRSF13B	0.0121354	0.872635			OV	CXCL6	0.0438238	0.396798
PCPG	TNFRSF13B	0.0995211	0.185016			PAAD	CXCL6	0.11053	0.143034
PRAD	TNFRSF13B	0.07087	0.115314			PCPG	CXCL6	0.126529	0.0914538
READ	TNFRSF13B	0.136257	0.0809683			PRAD	CXCL6	0.057663	0.200284
SKCM	TNFRSF13B	0.0542953	0.241072			READ	CXCL6	-0.0385261	0.623217
STAD	TNFRSF13B	0.197145	0.000121676			SKCM	CXCL6	-0.056977	0.218583
BLCA	TNFRSF13C	0.249093	3.46e-07			STAD	CXCL6	-9.38e-05	0.998556
BRCA	TNFRSF13C	0.0481138	0.112381			UCEC	CXCL6	0.0740436	0.0847473
CESC	TNFRSF13C	0.0944695	0.100171			BLCA	CXCL8	-0.111966	0.0237114
COAD	TNFRSF13C	0.182231	9.43e-05			BRCA	CXCL8	-0.0716896	0.0179245
HNSC	TNFRSF13C	0.0984475	0.0277224			CESC	CXCL8	-0.135727	0.0178993
KICH	TNFRSF13C	0.0341723	0.786976			COAD	CXCL8	0.00238389	0.959601
KIRC	TNFRSF13C	-0.0521331	0.230849			ESCA	CXCL8	-0.0427442	0.590312
KIRP	TNFRSF13C	0.0350201	0.553912			HNSC	CXCL8	-0.153714	0.000562519
LIHC	TNFRSF13C	-0.034419	0.508667			KICH	CXCL8	-0.0718248	0.569648
LUAD	TNFRSF13C	0.074943	0.0899492			KIRC	CXCL8	-0.053506	0.218782
LUSC	TNFRSF13C	0.0209303	0.640239			KIRP	CXCL8	0.0690344	0.242867
OV	TNFRSF13C	0.0832096	0.107198			LIHC	CXCL8	-0.00992173	0.848944
PAAD	TNFRSF13C	-0.018752	0.804341			LUAD	CXCL8	-0.11864	0.00714351
PCPG	TNFRSF13C	0.0534806	0.477073			LUSC	CXCL8	-0.0680156	0.128422
PRAD	TNFRSF13C	0.0993429	0.0270967			OV	CXCL8	0.0599081	0.246524
READ	TNFRSF13C	0.0819414	0.295416			PAAD	CXCL8	0.0838948	0.266914
SKCM	TNFRSF13C	0.0746106	0.106961			PCPG	CXCL8	0.0461571	0.539519
STAD	TNFRSF13C	0.117239	0.0231726			PRAD	CXCL8	0.0318898	0.479014
BLCA	TNFRSF17	0.136129	0.00588596			READ	CXCL8	-0.0756696	0.334049
BRCA	TNFRSF17	0.0798287	0.00837067			SKCM	CXCL8	0.00746378	0.872064
CESC	TNFRSF17	0.0361228	0.530375			STAD	CXCL8	-0.185871	0.000295803
COAD	TNFRSF17	0.0550705	0.241576			UCEC	CXCL8	0.00409244	0.9242
HNSC	TNFRSF17	0.0308419	0.491401			BLCA	CXCL9	0.00118599	0.980946
KICH	TNFRSF17	0.172918	0.168371			BRCA	CXCL9	-0.0980926	0.00118424
KIRC	TNFRSF17	0.00060604	0.988894			CESC	CXCL9	-0.00645805	0.910715
KIRP	TNFRSF17	0.0125744	0.831737			COAD	CXCL9	0.0178505	0.704445
LIHC	TNFRSF17	-0.0429501	0.409447			ESCA	CXCL9	-0.0436929	0.582083
LUAD	TNFRSF17	0.0393401	0.373894			HNSC	CXCL9	-0.0317747	0.478384
LUSC	TNFRSF17	-0.00505985	0.910052			KICH	CXCL9	0.00952619	0.939965
OV	TNFRSF17	-0.0561276	0.277662			KIRC	CXCL9	-0.0279693	0.520544
PAAD	TNFRSF17	0.115602	0.125466			KIRP	CXCL9	0.132206	0.0248508
PCPG	TNFRSF17	0.12563	0.0938003			LIHC	CXCL9	0.0149378	0.77429
PRAD	TNFRSF17	0.029346	0.51479			LUAD	CXCL9	-0.0297337	0.501609
READ	TNFRSF17	-0.0445425	0.569973			LUSC	CXCL9	0.0677165	0.130114
SKCM	TNFRSF17	0.0417506	0.367492			OV	CXCL9	-0.0252562	0.62542
STAD	TNFRSF17	0.028021	0.588563			PAAD	CXCL9	-0.00519547	0.945283
BLCA	TNFRSF18	-0.0533163	0.282645			PCPG	CXCL9	0.243411	0.00102589
BRCA	TNFRSF18	-0.0966607	0.00139787			PRAD	CXCL9	-0.0541272	0.229328
CESC	TNFRSF18	-0.0450061	0.43429			READ	CXCL9	0.0533712	0.495973
COAD	TNFRSF18	0.117256	0.0124144			SKCM	CXCL9	0.0380021	0.412096
HNSC	TNFRSF18	0.0132534	0.767515			STAD	CXCL9	-0.00170721	0.973715
KICH	TNFRSF18	-0.00963698	0.939268			UCEC	CXCL9	-0.104835	0.0145249
KIRC	TNFRSF18	-0.0319877	0.462424			BLCA	CXCL10	-0.0764834	0.122974
KIRP	TNFRSF18	0.0169761	0.774218			BRCA	CXCL10	-0.174636	6.49e-09
LIHC	TNFRSF18	-0.0936203	0.0716828			CESC	CXCL10	-0.0547146	0.341724
LUAD	TNFRSF18	-0.0435572	0.324816			COAD	CXCL10	-0.0180379	0.70149
LUSC	TNFRSF18	-0.041919	0.349098			ESCA	CXCL10	0.0803777	0.310786
OV	TNFRSF18	0.0760948	0.140817			HNSC	CXCL10	0.0257537	0.565613
PAAD	TNFRSF18	0.00406678	0.957157			KICH	CXCL10	0.145728	0.246742
PCPG	TNFRSF18	0.076689	0.307565			KIRC	CXCL10	-0.0741076	0.0883063
PRAD	TNFRSF18	-0.102623	0.0224023			KIRP	CXCL10	0.101981	0.0840487
READ	TNFRSF18	0.00833021	0.91543			LIHC	CXCL10	-0.0142078	0.785044
SKCM	TNFRSF18	-0.0138	0.76589			LUAD	CXCL10	-0.082494	0.0618914
STAD	TNFRSF18	-0.0553813	0.284757			LUSC	CXCL10	0.0337185	0.45142
BLCA	TNFRSF25	-0.0537083	0.279116			OV	CXCL10	-0.0397228	0.442491
BRCA	TNFRSF25	0.0327084	0.280623			PAAD	CXCL10	-0.0263064	0.728168
CESC	TNFRSF25	-0.0977803	0.0887712			PCPG	CXCL10	0.200706	0.00706185
COAD	TNFRSF25	0.0554927	0.237981			PRAD	CXCL10	-0.110443	0.0139509
HNSC	TNFRSF25	-0.0570813	0.202585			READ	CXCL10	-0.00461047	0.953133
KICH	TNFRSF25	0.104915	0.405556			SKCM	CXCL10	0.0421019	0.363471
KIRC	TNFRSF25	0.0571861	0.188681			STAD	CXCL10	-0.0200648	0.698538
KIRP	TNFRSF25	-0.0294046	0.619225			UCEC	CXCL10	-0.0211415	0.623026
LIHC	TNFRSF25	-0.052846	0.310029			BLCA	CXCL11	-0.106147	0.032069
LUAD	TNFRSF25	0.0854983	0.0529517			BRCA	CXCL11	-0.151454	5.07e-07
LUSC	TNFRSF25	-0.0858647	0.0547747			CESC	CXCL11	-0.0484568	0.399851
OV	TNFRSF25	0.0193625	0.708228			COAD	CXCL11	-0.0604184	0.198801
PAAD	TNFRSF25	-0.120911	0.108912			ESCA	CXCL11	0.0149243	0.850952
PCPG	TNFRSF25	-0.0225504	0.764461			HNSC	CXCL11	-0.0121627	0.786164
PRAD	TNFRSF25	0.101823	0.0234763			KICH	CXCL11	-0.0355427	0.778647
READ	TNFRSF25	-0.101727	0.193551			KIRC	CXCL11	-0.0512017	0.239299
SKCM	TNFRSF25	0.092159	0.0463036			KIRP	CXCL11	0.125881	0.0327223
STAD	TNFRSF25	-0.061556	0.23437			LIHC	CXCL11	-0.0292578	0.574278
BLCA	TNFRSF4	0.103537	0.0365683			LUAD	CXCL11	-0.0684539	0.121506
BRCA	TNFRSF4	-0.0415391	0.17055			LUSC	CXCL11	0.00663645	0.882205
CESC	TNFRSF4	0.115781	0.0436764			OV	CXCL11	-0.012474	0.80949
COAD	TNFRSF4	0.171992	0.000231355			PAAD	CXCL11	-0.0991069	0.189377
HNSC	TNFRSF4	0.112756	0.0116346			PCPG	CXCL11	0.247414	0.000840674
KICH	TNFRSF4	0.0309186	0.806847			PRAD	CXCL11	-0.143939	0.0013224
KIRC	TNFRSF4	0.200526	3.27e-06			READ	CXCL11	-0.00130176	0.98676
KIRP	TNFRSF4	0.158457	0.00705045			SKCM	CXCL11	0.0325127	0.48289
LIHC	TNFRSF4	0.070156	0.177529			STAD	CXCL11	-0.0408025	0.430798
LUAD	TNFRSF4	0.00445099	0.919894			UCEC	CXCL11	-0.0205206	0.633271
LUSC	TNFRSF4	0.0688004	0.124064			BLCA	CXCL16	-0.0882745	0.0749017
OV	TNFRSF4	0.0495987	0.337486			BRCA	CXCL16	0.0491239	0.105028
PAAD	TNFRSF4	0.00121649	0.987179			CESC	CXCL16	0.000313062	0.995663
PCPG	TNFRSF4	0.0343173	0.648353			COAD	CXCL16	-0.0101511	0.82922
PRAD	TNFRSF4	0.167797	0.00017653			ESCA	CXCL16	-0.0338363	0.670027
READ	TNFRSF4	0.0948046	0.225796			HNSC	CXCL16	-0.046736	0.296947
SKCM	TNFRSF4	0.17142	0.000194485			KICH	CXCL16	0.0321428	0.799356
STAD	TNFRSF4	0.102004	0.0483991			KIRC	CXCL16	-0.0688617	0.113319
BLCA	TNFRSF8	0.0424866	0.39203			KIRP	CXCL16	-0.161331	0.00607013
BRCA	TNFRSF8	0.0403656	0.182962			LIHC	CXCL16	-0.0287726	0.580644
CESC	TNFRSF8	0.141797	0.0133369			LUAD	CXCL16	0.0210771	0.633879
COAD	TNFRSF8	0.289548	3.22e-10			LUSC	CXCL16	-0.0855596	0.0556443
HNSC	TNFRSF8	0.110399	0.0135126			OV	CXCL16	-0.0729734	0.157897
KICH	TNFRSF8	0.204188	0.102782			PAAD	CXCL16	-0.0102535	0.892256
KIRC	TNFRSF8	0.0684022	0.115751			PCPG	CXCL16	0.00524854	0.944409
KIRP	TNFRSF8	-0.00845049	0.886457			PRAD	CXCL16	-0.0116497	0.795987
LIHC	TNFRSF8	-0.0134704	0.795948			READ	CXCL16	0.00954655	0.903138
LUAD	TNFRSF8	-0.0306157	0.488999			SKCM	CXCL16	0.0359782	0.437455
LUSC	TNFRSF8	0.10521	0.0184944			STAD	CXCL16	-0.164217	0.00141724
OV	TNFRSF8	-0.0300879	0.560826			UCEC	CXCL16	-0.104989	0.0143804
PAAD	TNFRSF8	0.120708	0.109511			BLCA	CXCL17	-0.0854528	0.0847222
PCPG	TNFRSF8	0.0732491	0.329833			BRCA	CXCL17	-0.027986	0.355964
PRAD	TNFRSF8	0.0822012	0.0676501			CESC	CXCL17	-0.161889	0.00465928
READ	TNFRSF8	0.208073	0.00732164			COAD	CXCL17	-0.0121545	0.796194
SKCM	TNFRSF8	0.0515374	0.265845			ESCA	CXCL17	-0.089093	0.261059
STAD	TNFRSF8	0.13269	0.0101015			HNSC	CXCL17	-0.0042954	0.923673
BLCA	TNFRSF9	0.0180647	0.716007			KICH	CXCL17	0.011869	0.925238
BRCA	TNFRSF9	-0.083834	0.00561438			KIRC	CXCL17	-0.0530322	0.222894
CESC	TNFRSF9	0.0445342	0.439129			KIRP	CXCL17	0.0593631	0.315413
COAD	TNFRSF9	0.0716639	0.12733			LIHC	CXCL17	-0.0506566	0.33053
HNSC	TNFRSF9	-0.0304483	0.496949			LUAD	CXCL17	0.117256	0.00784942
KICH	TNFRSF9	-0.0270363	0.830716			LUSC	CXCL17	-0.111174	0.0127771
KIRC	TNFRSF9	-0.152446	0.000428492			OV	CXCL17	-0.0470787	0.362635
KIRP	TNFRSF9	-0.0140151	0.812796			PAAD	CXCL17	0.0292957	0.698701
LIHC	TNFRSF9	0.13138	0.0113086			PCPG	CXCL17	0.140639	0.0604112
LUAD	TNFRSF9	-0.0417972	0.344766			PRAD	CXCL17	0.0116803	0.795464
LUSC	TNFRSF9	0.016916	0.705644			READ	CXCL17	-0.0403586	0.606774
OV	TNFRSF9	-0.00293649	0.954743			SKCM	CXCL17	-0.0476192	0.303955
PAAD	TNFRSF9	0.0428686	0.571021			STAD	CXCL17	-0.00523191	0.919568
PCPG	TNFRSF9	0.140789	0.0601347			UCEC	CXCL17	0.108	0.0117946
PRAD	TNFRSF9	0.0311797	0.488863			BLCA	XCL1	-0.00586564	0.905974
READ	TNFRSF9	0.0637971	0.415594			BRCA	XCL1	0.0295808	0.32921
SKCM	TNFRSF9	0.0684908	0.139018			CESC	XCL1	-0.0356073	0.536263
STAD	TNFRSF9	0.0368013	0.477385			COAD	XCL1	0.125109	0.0076107
BLCA	TNFSF13	0.0723689	0.144508			ESCA	XCL1	0.218073	0.00545268
BRCA	TNFSF13	0.0529522	0.0805603			HNSC	XCL1	-0.0362312	0.418865
CESC	TNFSF13	0.0784391	0.172536			KICH	XCL1	0.0267233	0.832647
COAD	TNFSF13	-0.0456024	0.332302			KIRC	XCL1	-0.0625819	0.15022
HNSC	TNFSF13	0.0211958	0.636342			KIRP	XCL1	0.0822436	0.16392
KICH	TNFSF13	0.182259	0.146194			LIHC	XCL1	-0.0227755	0.661921
KIRC	TNFSF13	-0.0248438	0.568213			LUAD	XCL1	-0.00477446	0.914094
KIRP	TNFSF13	-0.163569	0.00539343			LUSC	XCL1	0.0952932	0.0329676
LIHC	TNFSF13	0.0117549	0.821466			OV	XCL1	0.0332246	0.520691
LUAD	TNFSF13	0.105216	0.0171307			PAAD	XCL1	0.0196283	0.795394
LUSC	TNFSF13	-0.025861	0.563604			PCPG	XCL1	0.224089	0.00256518
OV	TNFSF13	0.0556309	0.281943			PRAD	XCL1	0.103117	0.0217599
PAAD	TNFSF13	0.0752281	0.319657			READ	XCL1	-0.0310001	0.692643
PCPG	TNFSF13	0.0658567	0.381094			SKCM	XCL1	0.0587635	0.204461
PRAD	TNFSF13	0.0489932	0.276627			STAD	XCL1	0.150102	0.00357365
READ	TNFSF13	-0.0165126	0.83327			UCEC	XCL1	0.0179448	0.676513
SKCM	TNFSF13	0.0194022	0.675471			BLCA	XCL2	0.0612318	0.217134
STAD	TNFSF13	-0.186388	0.000284321			BRCA	XCL2	0.0201842	0.50561
BLCA	TNFSF13B	0.0299113	0.546867			CESC	XCL2	-0.0218306	0.704609
BRCA	TNFSF13B	-0.100395	0.000902922			COAD	XCL2	0.0783174	0.095576
CESC	TNFSF13B	0.00424002	0.94131			ESCA	XCL2	-0.0198085	0.803045
COAD	TNFSF13B	0.10517	0.0250312			HNSC	XCL2	0.0162343	0.717259
HNSC	TNFSF13B	0.0300781	0.502198			KICH	XCL2	0.125045	0.32096
KICH	TNFSF13B	0.0715088	0.571352			KIRC	XCL2	-0.00957447	0.825945
KIRC	TNFSF13B	-0.0894564	0.0395222			KIRP	XCL2	0.0809002	0.170938
KIRP	TNFSF13B	-0.0102239	0.862844			LIHC	XCL2	-0.0879055	0.0908863
LIHC	TNFSF13B	-0.00216989	0.966774			LUAD	XCL2	-0.0599854	0.174925
LUAD	TNFSF13B	-0.000921916	0.983381			LUSC	XCL2	0.0167282	0.708763
LUSC	TNFSF13B	0.0468869	0.294904			OV	XCL2	-0.035427	0.493418
OV	TNFSF13B	-0.0893811	0.083477			PAAD	XCL2	0.0439595	0.561254
PAAD	TNFSF13B	0.0949046	0.208929			PCPG	XCL2	0.103604	0.167546
PCPG	TNFSF13B	0.260561	0.000427191			PRAD	XCL2	0.150702	0.000769148
PRAD	TNFSF13B	0.0923733	0.0399394			READ	XCL2	0.0512002	0.513687
READ	TNFSF13B	0.288217	0.000174005			SKCM	XCL2	0.0313488	0.498704
SKCM	TNFSF13B	0.120101	0.00930438			STAD	XCL2	0.152423	0.00308516
STAD	TNFSF13B	0.0820148	0.112835			UCEC	XCL2	-0.0108467	0.800903
BLCA	TNFSF14	0.0570921	0.249895
BRCA	TNFSF14	-0.00661586	0.827292
CESC	TNFSF14	-0.033463	0.561101
COAD	TNFSF14	0.245781	1.13e-07
HNSC	TNFSF14	-0.00768749	0.863854
KICH	TNFSF14	0.171619	0.171638
KIRC	TNFSF14	-0.0948694	0.0289749
KIRP	TNFSF14	-0.0678338	0.251178
LIHC	TNFSF14	-0.00606483	0.907317
LUAD	TNFSF14	-0.034817	0.431339
LUSC	TNFSF14	-0.044282	0.322578
OV	TNFSF14	-0.179061	0.000485196
PAAD	TNFSF14	0.0877263	0.245604
PCPG	TNFSF14	0.149658	0.04555
PRAD	TNFSF14	0.0439345	0.329322
READ	TNFSF14	0.102322	0.190942
SKCM	TNFSF14	0.0635228	0.170089
STAD	TNFSF14	0.173349	0.000748303
BLCA	TNFSF15	0.144362	0.00347407
BRCA	TNFSF15	0.0302854	0.317814
CESC	TNFSF15	0.0798229	0.165063
COAD	TNFSF15	-0.146324	0.00177193
HNSC	TNFSF15	0.120922	0.00678796
KICH	TNFSF15	0.0539336	0.669598
KIRC	TNFSF15	0.0900999	0.0381187
KIRP	TNFSF15	0.0453226	0.443558
LIHC	TNFSF15	-0.0325419	0.532069
LUAD	TNFSF15	0.0758225	0.086231
LUSC	TNFSF15	-0.00554937	0.901393
OV	TNFSF15	0.0634944	0.219318
PAAD	TNFSF15	0.155321	0.0389873
PCPG	TNFSF15	0.0911747	0.224817
PRAD	TNFSF15	0.0912024	0.0425373
READ	TNFSF15	0.0619088	0.42956
SKCM	TNFSF15	0.166898	0.000287432
STAD	TNFSF15	-0.0187327	0.717668

## Sheet: Table S4
LOH							HRD							MSI							Aneuploidy
type	LOH	Expression	SampleName				type	HRD	Expression	SampleName				type	MSI	Expression	SampleName				type	aneuploidy	Expression	SampleName
GBM	0.8364	0.346	TCGA-19-1787-01				GBM	11	0.346	TCGA-19-1787-01				GBM	0.4705	0.346	TCGA-19-1787-01				GBM	1.21	0.346	TCGA-19-1787-01
GBM	0.167064	1.9452	TCGA-06-5412-01				GBM	0	1.9452	TCGA-06-5412-01				GBM	0.2833	1.9452	TCGA-06-5412-01				GBM	1.92	1.9452	TCGA-06-5412-01
GBM	0.101489	-0.9686	TCGA-12-5299-01				GBM	5	-0.9686	TCGA-12-5299-01				GBM	0.2592	-0.9686	TCGA-12-5299-01				GBM	2.05	-0.9686	TCGA-12-5299-01
GBM	0.141757	3.3264	TCGA-06-2565-01				GBM	11	3.3264	TCGA-06-2565-01				GBM	0.2816	3.3264	TCGA-06-2565-01				GBM	1.97	3.3264	TCGA-06-2565-01
GBM	0.22262	2.4412	TCGA-06-2561-01				GBM	6	2.4412	TCGA-06-2561-01				GBM	0.2728	2.4412	TCGA-06-2561-01				GBM	3.83	2.4412	TCGA-06-2561-01
GBM	0.136629	3.1195	TCGA-06-0132-01				GBM	3	3.1195	TCGA-06-0132-01				GBM	0.2707	3.1195	TCGA-06-0132-01				GBM	1.91	3.1195	TCGA-06-0132-01
GBM	0.124834	1.5758	TCGA-19-2629-01				GBM	20	1.5758	TCGA-19-2629-01				GBM	0.2804	1.5758	TCGA-19-2629-01				GBM	3.48	1.5758	TCGA-19-2629-01
GBM	0.097282	2.8877	TCGA-06-0238-01				GBM	5	2.8877	TCGA-06-0238-01				GBM	0.2807	2.8877	TCGA-06-0238-01				GBM	1.99	2.8877	TCGA-06-0238-01
GBM	0.120169	3.5851	TCGA-06-0749-01				GBM	9	3.5851	TCGA-06-0749-01				GBM	0.2779	3.5851	TCGA-06-0749-01				GBM	1.95	3.5851	TCGA-06-0749-01
GBM	0.0587569	3.3119	TCGA-06-0174-01				GBM	2	3.3119	TCGA-06-0174-01				GBM	0.2931	3.3119	TCGA-06-0174-01				GBM	2.02	3.3119	TCGA-06-0174-01
GBM	0.079319	1.8242	TCGA-28-2513-01				GBM	9	1.8242	TCGA-28-2513-01				GBM	0.2903	1.7446	TCGA-06-5410-01				GBM	2.02	1.8242	TCGA-28-2513-01
GBM	0.219245	2.9032	TCGA-76-4929-01				GBM	6	2.9032	TCGA-76-4929-01				GBM	0.2642	1.8242	TCGA-28-2513-01				GBM	3.48	2.9032	TCGA-76-4929-01
GBM	0.0467803	2.7007	TCGA-06-0645-01				GBM	7	2.7007	TCGA-06-0645-01				GBM	0.2712	2.9032	TCGA-76-4929-01				GBM	2.14	2.7007	TCGA-06-0645-01
GBM	0.261138	4.3758	TCGA-32-2634-01				GBM	11	4.3758	TCGA-32-2634-01				GBM	0.2765	2.7007	TCGA-06-0645-01				GBM	1.86	4.3758	TCGA-32-2634-01
GBM	0	1.105	TCGA-06-0141-01				GBM	2	1.105	TCGA-06-0141-01				GBM	0.2856	4.3758	TCGA-32-2634-01				GBM	2.09	1.105	TCGA-06-0141-01
GBM	0.0686332	4.3562	TCGA-06-0125-01				GBM	7	4.3562	TCGA-06-0125-01				GBM	0.2717	1.105	TCGA-06-0141-01				GBM	2.04	4.3562	TCGA-06-0125-01
GBM	0.0210582	3.011	TCGA-26-1442-01				GBM	8	3.011	TCGA-26-1442-01				GBM	0.2673	4.3562	TCGA-06-0125-01				GBM	1.99	3.011	TCGA-26-1442-01
GBM	0.169591	2.5363	TCGA-26-5136-01				GBM	8	2.5363	TCGA-26-5136-01				GBM	0.2846	3.011	TCGA-26-1442-01				GBM	1.99	2.5363	TCGA-26-5136-01
GBM	0.128185	3.0145	TCGA-14-1034-01				GBM	8	3.0145	TCGA-14-1034-01				GBM	0.2724	2.5363	TCGA-26-5136-01				GBM	3.95	3.0145	TCGA-14-1034-01
GBM	0.31017	1.6785	TCGA-06-0184-01				GBM	7	1.6785	TCGA-06-0184-01				GBM	0.2674	3.0145	TCGA-14-1034-01				GBM	1.74	1.6785	TCGA-06-0184-01
GBM	0.122814	1.1512	TCGA-12-3652-01				GBM	7	1.1512	TCGA-12-3652-01				GBM	0.2727	1.6785	TCGA-06-0184-01				GBM	1.93	1.1512	TCGA-12-3652-01
GBM	0.0894771	2.3704	TCGA-14-0790-01				GBM	9	2.3704	TCGA-14-0790-01				GBM	0.2635	1.1512	TCGA-12-3652-01				GBM	2.03	2.3704	TCGA-14-0790-01
GBM	0.119293	1.6604	TCGA-26-5132-01				GBM	8	1.6604	TCGA-26-5132-01				GBM	0.2662	2.3704	TCGA-76-4927-01				GBM	1.95	1.6604	TCGA-26-5132-01
GBM	0.183484	1.0151	TCGA-32-1970-01				GBM	8	1.0151	TCGA-32-1970-01				GBM	0.2679	2.3704	TCGA-14-0790-01				GBM	2.07	1.0151	TCGA-32-1970-01
GBM	0.173736	4.7608	TCGA-06-0219-01				GBM	15	4.7608	TCGA-06-0219-01				GBM	0.26	1.6604	TCGA-26-5132-01				GBM	1.83	4.7608	TCGA-06-0219-01
GBM	0.134637	2.0147	TCGA-14-0787-01				GBM	13	2.0147	TCGA-14-0787-01				GBM	0.2639	1.105	TCGA-76-4932-01				GBM	1.95	2.0147	TCGA-14-0787-01
GBM	0.119326	3.3206	TCGA-12-0618-01				GBM	7	3.3206	TCGA-12-0618-01				GBM	0.2791	1.0151	TCGA-32-1970-01				GBM	2	3.3206	TCGA-12-0618-01
GBM	0.221223	1.9895	TCGA-27-2524-01				GBM	15	1.9895	TCGA-27-2524-01				GBM	0.2722	4.7608	TCGA-06-0219-01				GBM	1.86	1.9895	TCGA-27-2524-01
GBM	0.1345	2.3451	TCGA-08-0386-01				GBM	16	2.3451	TCGA-08-0386-01				GBM	0.2753	2.0147	TCGA-14-0787-01				GBM	1.96	2.3451	TCGA-08-0386-01
GBM	0.182799	2.3871	TCGA-06-0190-01				GBM	14	2.3871	TCGA-06-0190-01				GBM	0.2702	3.3206	TCGA-12-0618-01				GBM	1.94	2.3871	TCGA-06-0190-01
GBM	0.161884	2.6828	TCGA-06-0745-01				GBM	21	2.6828	TCGA-06-0745-01				GBM	0.2698	1.9895	TCGA-27-2524-01				GBM	1.94	2.6828	TCGA-06-0745-01
GBM	0.0538744	1.9895	TCGA-26-5135-01				GBM	0	1.9895	TCGA-26-5135-01				GBM	0.2734	2.3451	TCGA-08-0386-01				GBM	2	1.9895	TCGA-26-5135-01
GBM	0.178759	0.9343	TCGA-41-3915-01				GBM	6	0.9343	TCGA-41-3915-01				GBM	0.2825	2.3871	TCGA-06-0190-01				GBM	1.83	0.9343	TCGA-41-3915-01
GBM	0.0444467	-0.7834	TCGA-27-1831-01				GBM	5	-0.7834	TCGA-27-1831-01				GBM	0.2711	2.6828	TCGA-06-0745-01				GBM	2.07	-0.7834	TCGA-27-1831-01
GBM	0.0660503	3.0637	TCGA-28-1753-01				GBM	4	3.0637	TCGA-28-1753-01				GBM	0.2701	1.9895	TCGA-26-5135-01				GBM	2	3.0637	TCGA-28-1753-01
GBM	0.174733	-0.7834	TCGA-12-5295-01				GBM	14	-0.7834	TCGA-12-5295-01				GBM	0.2781	0.9343	TCGA-41-3915-01				GBM	1.91	-0.7834	TCGA-12-5295-01
GBM	0.187435	0.434	TCGA-28-5204-01				GBM	16	0.434	TCGA-28-5204-01				GBM	0.2721	-0.7834	TCGA-27-1831-01				GBM	1.93	0.434	TCGA-28-5204-01
GBM	0.397241	-0.1993	TCGA-06-2569-01				GBM	31	-0.1993	TCGA-06-2569-01				GBM	0.2622	3.0637	TCGA-28-1753-01				GBM	2.24	-0.1993	TCGA-06-2569-01
GBM	0.199141	0.2642	TCGA-27-1830-01				GBM	5	0.2642	TCGA-27-1830-01				GBM	0.2794	-0.7834	TCGA-12-5295-01				GBM	1.9	0.2642	TCGA-27-1830-01
GBM	0.0607678	1.0983	TCGA-06-2559-01				GBM	6	1.0983	TCGA-06-2559-01				GBM	0.2783	0.434	TCGA-28-5204-01				GBM	2.01	1.0983	TCGA-06-2559-01
GBM	0.0791556	3.4291	TCGA-27-2526-01				GBM	7	3.4291	TCGA-27-2526-01				GBM	0.3081	-0.1993	TCGA-06-2569-01				GBM	2.09	3.4291	TCGA-27-2526-01
GBM	0.315289	3.6289	TCGA-06-5856-01				GBM	12	3.6289	TCGA-06-5856-01				GBM	0.2786	0.2642	TCGA-27-1830-01				GBM	1.71	3.6289	TCGA-06-5856-01
GBM	0.112382	2.7826	TCGA-06-5418-01				GBM	8	2.7826	TCGA-06-5418-01				GBM	0.2742	1.0983	TCGA-06-2559-01				GBM	2	2.7826	TCGA-06-5418-01
GBM	0.0609084	3.793	TCGA-06-5414-01				GBM	3	3.793	TCGA-06-5414-01				GBM	0.263	-1.3183	TCGA-06-0139-01				GBM	2.04	3.793	TCGA-06-5414-01
GBM	0.082692	0.2642	TCGA-26-5134-01				GBM	1	0.2642	TCGA-26-5134-01				GBM	0.2712	3.4291	TCGA-27-2526-01				GBM	1.93	0.2642	TCGA-26-5134-01
GBM	0.167738	4.4162	TCGA-76-4925-01				GBM	16	4.4162	TCGA-76-4925-01				GBM	0.2914	3.6289	TCGA-06-5856-01				GBM	1.92	4.4162	TCGA-76-4925-01
GBM	0.0812963	4.0892	TCGA-28-2510-01				GBM	5	4.0892	TCGA-28-2510-01				GBM	0.2713	2.7826	TCGA-06-5418-01				GBM	2.05	4.0892	TCGA-28-2510-01
GBM	0.132921	2.0325	TCGA-06-5413-01				GBM	8	2.0325	TCGA-06-5413-01				GBM	0.268	3.793	TCGA-06-5414-01				GBM	1.92	2.0325	TCGA-06-5413-01
GBM	0.145154	1.2934	TCGA-06-0646-01				GBM	2	1.2934	TCGA-06-0646-01				GBM	0.2709	2.7051	TCGA-06-5417-01				GBM	1.94	1.2934	TCGA-06-0646-01
GBM	0.0559855	1.8404	TCGA-12-3650-01				GBM	0	1.8404	TCGA-12-3650-01				GBM	0.2619	0.2642	TCGA-26-5134-01				GBM	2.03	1.8404	TCGA-12-3650-01
GBM	0.110236	0.2277	TCGA-12-0616-01				GBM	12	0.2277	TCGA-12-0616-01				GBM	0.2739	4.4162	TCGA-76-4925-01				GBM	1.93	0.2277	TCGA-12-0616-01
GBM	0.124847	3.5694	TCGA-28-5215-01				GBM	3	3.5694	TCGA-28-5215-01				GBM	0.289	4.0892	TCGA-28-2510-01				GBM	1.91	3.5694	TCGA-28-5215-01
GBM	0.161316	2.1114	TCGA-19-2620-01				GBM	8	2.1114	TCGA-19-2620-01				GBM	0.2839	2.0325	TCGA-06-5413-01				GBM	1.96	2.1114	TCGA-19-2620-01
GBM	0.073826	4.3597	TCGA-16-0846-01				GBM	9	4.3597	TCGA-16-0846-01				GBM	0.2839	1.2934	TCGA-06-0646-01				GBM	3.72	4.3597	TCGA-16-0846-01
GBM	0.0272955	4.4169	TCGA-02-0047-01				GBM	7	4.4169	TCGA-02-0047-01				GBM	0.2745	1.8404	TCGA-12-3650-01				GBM	1.99	4.4169	TCGA-02-0047-01
GBM	0.0543234	2.0535	TCGA-19-2624-01				GBM	2	2.0535	TCGA-19-2624-01				GBM	0.2723	0.2277	TCGA-12-0616-01				GBM	2.01	2.0535	TCGA-19-2624-01
GBM	0.0583256	2.0776	TCGA-32-1982-01				GBM	1	2.0776	TCGA-32-1982-01				GBM	0.2688	3.5694	TCGA-28-5215-01				GBM	2.02	2.0776	TCGA-32-1982-01
GBM	0.101842	5.4722	TCGA-27-1835-01				GBM	8	5.4722	TCGA-27-1835-01				GBM	0.2739	2.1114	TCGA-19-2620-01				GBM	2	5.4722	TCGA-27-1835-01
GBM	0.186305	3.8085	TCGA-06-0747-01				GBM	12	3.8085	TCGA-06-0747-01				GBM	0.2809	4.3597	TCGA-16-0846-01				GBM	2	3.8085	TCGA-06-0747-01
GBM	0.233327	2.8799	TCGA-28-5220-01				GBM	11	2.8799	TCGA-28-5220-01				GBM	0.2642	4.4169	TCGA-02-0047-01				GBM	1.84	2.8799	TCGA-28-5220-01
GBM	0.155904	1.412	TCGA-14-0817-01				GBM	10	1.412	TCGA-14-0817-01				GBM	0.2806	2.0535	TCGA-19-2624-01				GBM	1.93	1.412	TCGA-14-0817-01
GBM	0.0389491	3.8105	TCGA-06-2570-01				GBM	9	3.8105	TCGA-06-2570-01				GBM	0.2687	2.0776	TCGA-32-1982-01				GBM	1.97	3.8105	TCGA-06-2570-01
GBM	0.205628	2.409	TCGA-41-4097-01				GBM	5	2.409	TCGA-41-4097-01				GBM	0.2676	5.4722	TCGA-27-1835-01				GBM	1.8	2.409	TCGA-41-4097-01
GBM	0.0646034	3.51739	TCGA-06-0211-01				GBM	2	3.51739	TCGA-06-0211-01				GBM	0.2796	3.8085	TCGA-06-0747-01				GBM	2.04	3.51739	TCGA-06-0211-01
GBM	0.175221	1.0293	TCGA-02-2483-01				GBM	22	1.0293	TCGA-02-2483-01				GBM	0.2655	2.8799	TCGA-28-5220-01				GBM	1.96	1.0293	TCGA-02-2483-01
GBM	0.103026	1.6466	TCGA-76-4931-01				GBM	5	1.6466	TCGA-76-4931-01				GBM	0.2746	1.412	TCGA-14-0817-01				GBM	1.95	1.6466	TCGA-76-4931-01
GBM	0.0687058	2.4985	TCGA-27-2523-01				GBM	16	2.4985	TCGA-27-2523-01				GBM	0.2611	3.8105	TCGA-06-2570-01				GBM	2.03	2.4985	TCGA-27-2523-01
GBM	0.071942	4.3313	TCGA-27-1837-01				GBM	2	4.3313	TCGA-27-1837-01				GBM	0.2857	2.409	TCGA-41-4097-01				GBM	1.96	4.3313	TCGA-27-1837-01
GBM	0.0951474	1.1706	TCGA-06-0744-01				GBM	11	1.1706	TCGA-06-0744-01				GBM	0.2679	3.51739	TCGA-06-0211-01				GBM	2.01	1.1706	TCGA-06-0744-01
GBM	0.144719	-0.3022	TCGA-06-0750-01				GBM	7	-0.3022	TCGA-06-0750-01				GBM	0.2721	1.0293	TCGA-02-2483-01				GBM	1.92	-0.3022	TCGA-06-0750-01
GBM	0.0643965	3.2526	TCGA-32-5222-01				GBM	4	3.2526	TCGA-32-5222-01				GBM	0.2719	1.6466	TCGA-76-4931-01				GBM	4.46	3.2526	TCGA-32-5222-01
GBM	0.204019	3.3421	TCGA-27-2519-01				GBM	7	3.3421	TCGA-27-2519-01				GBM	0.2726	2.4985	TCGA-27-2523-01				GBM	1.91	3.3421	TCGA-27-2519-01
GBM	0.169572	1.8404	TCGA-12-0821-01				GBM	7	1.8404	TCGA-12-0821-01				GBM	0.2742	4.3313	TCGA-27-1837-01				GBM	1.89	1.8404	TCGA-12-0821-01
GBM	0.168531	2.6602	TCGA-19-2619-01				GBM	22	2.6602	TCGA-19-2619-01				GBM	0.2839	1.1706	TCGA-06-0744-01				GBM	1.94	2.6602	TCGA-19-2619-01
GBM	0.168527	-1.1172	TCGA-12-0619-01				GBM	5	-1.1172	TCGA-12-0619-01				GBM	0.2667	-0.3022	TCGA-06-0750-01				GBM	1.9	-1.1172	TCGA-12-0619-01
GBM	0.190223	-0.1504	TCGA-28-5213-01				GBM	9	-0.1504	TCGA-28-5213-01				GBM	0.258	3.2526	TCGA-32-5222-01				GBM	1.87	-0.1504	TCGA-28-5213-01
GBM	0.0536376	-0.8084	TCGA-14-0789-01				GBM	0	-0.8084	TCGA-14-0789-01				GBM	0.2674	3.3421	TCGA-27-2519-01				GBM	2.03	-0.8084	TCGA-14-0789-01
GBM	0.105283	3.2205	TCGA-28-5209-01				GBM	5	3.2205	TCGA-28-5209-01				GBM	0.2969	1.8404	TCGA-12-0821-01				GBM	1.98	3.2205	TCGA-28-5209-01
GBM	0.545444	-5.0116	TCGA-28-5218-01				GBM	2	-5.0116	TCGA-28-5218-01				GBM	0.2909	2.6602	TCGA-19-2619-01				GBM	2.68	-5.0116	TCGA-28-5218-01
GBM	0.126155	4.0688	TCGA-28-2514-01				GBM	7	4.0688	TCGA-28-2514-01				GBM	0.2888	-1.1172	TCGA-12-0619-01				GBM	1.94	4.0688	TCGA-28-2514-01
GBM	0.285331	2.3508	TCGA-06-5859-01				GBM	37	2.3508	TCGA-06-5859-01				GBM	0.274	-0.1504	TCGA-28-5213-01				GBM	1.81	2.3508	TCGA-06-5859-01
GBM	0.217699	3.3647	TCGA-28-2509-01				GBM	1	3.3647	TCGA-28-2509-01				GBM	0.2756	-0.8084	TCGA-14-0789-01				GBM	4.34	3.3647	TCGA-28-2509-01
GBM	0.0833417	4.2631	TCGA-14-1825-01				GBM	7	4.2631	TCGA-14-1825-01				GBM	0.2631	3.2205	TCGA-28-5209-01				GBM	2.17	4.2631	TCGA-14-1825-01
GBM	0.115204	1.2147	TCGA-19-4065-01				GBM	9	1.2147	TCGA-19-4065-01				GBM	0.2892	-5.0116	TCGA-28-5218-01				GBM	3.13	1.2147	TCGA-19-4065-01
GBM	0.0501174	3.4291	TCGA-02-2485-01				GBM	3	3.4291	TCGA-02-2485-01				GBM	0.261	4.0688	TCGA-28-2514-01				GBM	3.96	3.4291	TCGA-02-2485-01
GBM	0.0764266	3.0995	TCGA-28-1747-01				GBM	6	3.0995	TCGA-28-1747-01				GBM	0.3054	2.3508	TCGA-06-5859-01				GBM	1.96	3.0995	TCGA-28-1747-01
GBM	0.15753	0.5955	TCGA-06-0649-01				GBM	8	0.5955	TCGA-06-0649-01				GBM	0.2915	3.3647	TCGA-28-2509-01				GBM	1.91	0.5955	TCGA-06-0649-01
GBM	0.0586264	3.1556	TCGA-06-2564-01				GBM	0	3.1556	TCGA-06-2564-01				GBM	0.2743	4.2631	TCGA-14-1825-01				GBM	2.05	3.1556	TCGA-06-2564-01
GBM	0.135118	2.4649	TCGA-06-5408-01				GBM	10	2.4649	TCGA-06-5408-01				GBM	0.3315	1.2147	TCGA-19-4065-01				GBM	1.92	2.4649	TCGA-06-5408-01
GBM	0.189066	0.7321	TCGA-27-1832-01				GBM	9	0.7321	TCGA-27-1832-01				GBM	0.2728	3.4291	TCGA-02-2485-01				GBM	1.88	0.7321	TCGA-27-1832-01
GBM	0.0928902	1.3679	TCGA-14-1829-01				GBM	3	1.3679	TCGA-14-1829-01				GBM	0.279	2.8014	TCGA-12-1597-01				GBM	2.03	1.3679	TCGA-14-1829-01
GBM	0.182189	2.6962	TCGA-32-2615-01				GBM	9	2.6962	TCGA-32-2615-01				GBM	0.2715	3.0995	TCGA-28-1747-01				GBM	1.87	2.6962	TCGA-32-2615-01
GBM	0.107726	5.2601	TCGA-06-0158-01				GBM	8	5.2601	TCGA-06-0158-01				GBM	0.2863	-2.5479	TCGA-28-2499-01				GBM	1.96	5.2601	TCGA-06-0158-01
GBM	0.158261	4.01	TCGA-06-2558-01				GBM	15	4.01	TCGA-06-2558-01				GBM	0.2803	0.5955	TCGA-06-0649-01				GBM	1.92	4.01	TCGA-06-2558-01
GBM	0.141191	4.1327	TCGA-28-5216-01				GBM	2	4.1327	TCGA-28-5216-01				GBM	0.2692	3.1556	TCGA-06-2564-01				GBM	1.96	4.1327	TCGA-28-5216-01
GBM	0.105816	2.9262	TCGA-28-5207-01				GBM	7	2.9262	TCGA-28-5207-01				GBM	0.2961	2.4649	TCGA-06-5408-01				GBM	2.03	2.9262	TCGA-28-5207-01
GBM	0.138563	2.108	TCGA-41-2572-01				GBM	11	2.108	TCGA-41-2572-01				GBM	0.2741	0.7321	TCGA-27-1832-01				GBM	1.96	2.108	TCGA-41-2572-01
GBM	0.280777	-0.8863	TCGA-06-0130-01				GBM	9	-0.8863	TCGA-06-0130-01				GBM	0.2721	1.3679	TCGA-14-1829-01				GBM	3.46	-0.8863	TCGA-06-0130-01
GBM	0.0153849	1.7009	TCGA-06-5416-01				GBM	8	1.7009	TCGA-06-5416-01				GBM	0.2767	2.6962	TCGA-32-2615-01				GBM	3.76	1.7009	TCGA-06-5416-01
GBM	0.140754	4.2906	TCGA-06-0168-01				GBM	11	4.2906	TCGA-06-0168-01				GBM	0.2707	5.2601	TCGA-06-0158-01				GBM	2.02	4.2906	TCGA-06-0168-01
GBM	0.200045	-0.1031	TCGA-02-0055-01				GBM	3	-0.1031	TCGA-02-0055-01				GBM	0.2652	4.01	TCGA-06-2558-01				GBM	3.13	-0.1031	TCGA-02-0055-01
GBM	0.117747	2.9637	TCGA-06-5415-01				GBM	13	2.9637	TCGA-06-5415-01				GBM	0.2729	4.1327	TCGA-28-5216-01				GBM	2.02	2.9637	TCGA-06-5415-01
GBM	0.166475	4.5236	TCGA-06-5411-01				GBM	3	4.5236	TCGA-06-5411-01				GBM	0.2799	2.9262	TCGA-28-5207-01				GBM	1.97	4.5236	TCGA-06-5411-01
GBM	0.0624709	2.0395	TCGA-26-5139-01				GBM	1	2.0395	TCGA-26-5139-01				GBM	0.2819	2.108	TCGA-41-2572-01				GBM	2.01	2.0395	TCGA-26-5139-01
GBM	0.0842483	1.4756	TCGA-76-4928-01				GBM	5	1.4756	TCGA-76-4928-01				GBM	0.2763	-0.8863	TCGA-06-0130-01				GBM	3.9	1.4756	TCGA-76-4928-01
GBM	0.102346	-0.7834	TCGA-06-0644-01				GBM	4	-0.7834	TCGA-06-0644-01				GBM	0.2849	1.7009	TCGA-06-5416-01				GBM	3.94	-0.7834	TCGA-06-0644-01
GBM	0.180819	-1.1172	TCGA-14-0871-01				GBM	31	-1.1172	TCGA-14-0871-01				GBM	0.274	4.2906	TCGA-06-0168-01				GBM	5.4	-1.1172	TCGA-14-0871-01
GBM	0.030966	2.3677	TCGA-32-2632-01				GBM	9	2.3677	TCGA-32-2632-01				GBM	0.2745	-0.1031	TCGA-02-0055-01				GBM	3.5	2.3677	TCGA-32-2632-01
GBM	0.13149	5.425	TCGA-06-0882-01				GBM	7	5.425	TCGA-06-0882-01				GBM	0.2682	2.9637	TCGA-06-5415-01				GBM	1.98	5.425	TCGA-06-0882-01
GBM	0.171009	1.8242	TCGA-19-2625-01				GBM	12	1.8242	TCGA-19-2625-01				GBM	0.2943	4.5236	TCGA-06-5411-01				GBM	1.93	1.8242	TCGA-19-2625-01
GBM	0.153408	4.673	TCGA-32-1980-01				GBM	0	4.673	TCGA-32-1980-01				GBM	0.2619	2.0395	TCGA-26-5139-01				GBM	1.85	4.673	TCGA-32-1980-01
GBM	0.257956	3.9765	TCGA-27-1834-01				GBM	2	3.9765	TCGA-27-1834-01				GBM	0.2737	1.4756	TCGA-76-4928-01				GBM	1.91	3.9765	TCGA-27-1834-01
GBM	0.174964	1.0503	TCGA-41-2571-01				GBM	11	1.0503	TCGA-41-2571-01				GBM	0.2763	-0.7834	TCGA-06-0644-01				GBM	2.01	1.0503	TCGA-41-2571-01
GBM	0.0504472	3.3321	TCGA-14-0781-01				GBM	1	3.3321	TCGA-14-0781-01				GBM	0.2899	-1.1172	TCGA-14-0871-01				GBM	2.06	3.3321	TCGA-14-0781-01
GBM	0.0597012	4.1277	TCGA-06-0157-01				GBM	3	4.1277	TCGA-06-0157-01				GBM	0.2716	2.3677	TCGA-32-2632-01				GBM	2.03	4.1277	TCGA-06-0157-01
GBM	0.181463	-0.1993	TCGA-12-3653-01				GBM	12	-0.1993	TCGA-12-3653-01				GBM	0.2696	5.425	TCGA-06-0882-01				GBM	3.44	-0.1993	TCGA-12-3653-01
GBM	0.0658323	4.1136	TCGA-76-4926-01				GBM	0	4.1136	TCGA-76-4926-01				GBM	0.2834	1.8242	TCGA-19-2625-01				GBM	1.99	4.1136	TCGA-76-4926-01
GBM	0.249396	1.5366	TCGA-26-5133-01				GBM	16	1.5366	TCGA-26-5133-01				GBM	0.2972	4.673	TCGA-32-1980-01				GBM	1.77	1.5366	TCGA-26-5133-01
GBM	0.122277	2.6464	TCGA-06-2562-01				GBM	10	2.6464	TCGA-06-2562-01				GBM	0.2731	3.9765	TCGA-27-1834-01				GBM	2.02	2.6464	TCGA-06-2562-01
GBM	0.146654	1.4441	TCGA-27-2521-01				GBM	30	1.4441	TCGA-27-2521-01				GBM	0.2728	1.0503	TCGA-41-2571-01				GBM	1.93	1.4441	TCGA-27-2521-01
GBM	0.128493	3.5098	TCGA-41-5651-01				GBM	16	3.5098	TCGA-41-5651-01				GBM	0.2925	3.3321	TCGA-14-0781-01				GBM	2.04	3.5098	TCGA-41-5651-01
GBM	0.104863	1.105	TCGA-06-0210-01				GBM	3	1.105	TCGA-06-0210-01				GBM	0.2759	4.1277	TCGA-06-0157-01				GBM	1.96	1.105	TCGA-06-0210-01
GBM	0.308694	3.0842	TCGA-19-5960-01				GBM	11	3.0842	TCGA-19-5960-01				GBM	0.2826	-0.1993	TCGA-12-3653-01				GBM	1.84	3.0842	TCGA-19-5960-01
GBM	0.0591839	3.2959	TCGA-06-0686-01				GBM	4	3.2959	TCGA-06-0686-01				GBM	0.2626	4.1136	TCGA-76-4926-01				GBM	2.06	3.2959	TCGA-06-0686-01
GBM	0.0685891	3.3061	TCGA-06-2563-01				GBM	13	3.3061	TCGA-06-2563-01				GBM	0.2808	1.5366	TCGA-26-5133-01				GBM	2.05	3.3061	TCGA-06-2563-01
GBM	0.0987245	3.5262	TCGA-15-1444-01				GBM	8	3.5262	TCGA-15-1444-01				GBM	0.2614	2.6464	TCGA-06-2562-01				GBM	1.92	3.5262	TCGA-15-1444-01
GBM	0.181995	-1.1172	TCGA-32-4213-01				GBM	5	-1.1172	TCGA-32-4213-01				GBM	0.2704	1.4441	TCGA-27-2521-01				GBM	1.88	-1.1172	TCGA-32-4213-01
GBM	0.155906	1.1382	TCGA-15-0742-01				GBM	11	1.1382	TCGA-15-0742-01				GBM	0.3173	3.5098	TCGA-41-5651-01				GBM	1.94	1.1382	TCGA-15-0742-01
GBM	0.112735	-0.6643	TCGA-06-0187-01				GBM	11	-0.6643	TCGA-06-0187-01				GBM	0.2695	1.105	TCGA-06-0210-01				GBM	1.98	-0.6643	TCGA-06-0187-01
GBM	0.108842	-1.1488	TCGA-19-1390-01				GBM	13	-1.1488	TCGA-19-1390-01				GBM	0.2954	3.0842	TCGA-19-5960-01				GBM	3.72	-1.1488	TCGA-19-1390-01
GBM	0.145062	3.8228	TCGA-06-2557-01				GBM	9	3.8228	TCGA-06-2557-01				GBM	0.2763	3.2959	TCGA-06-0686-01				GBM	2.01	3.8228	TCGA-06-2557-01
GBM	0.157583	1.1577	TCGA-06-0878-01				GBM	8	1.1577	TCGA-06-0878-01				GBM	0.2704	3.3061	TCGA-06-2563-01				GBM	1.91	1.1577	TCGA-06-0878-01
GBM	0.0464044	2.5852	TCGA-06-0129-01				GBM	11	2.5852	TCGA-06-0129-01				GBM	0.29	3.5262	TCGA-15-1444-01				GBM	3.82	2.5852	TCGA-06-0129-01
GBM	0.171003	-1.4699	TCGA-16-1045-01				GBM	6	-1.4699	TCGA-16-1045-01				GBM	0.2788	-1.1172	TCGA-32-4213-01				GBM	3.55	-1.4699	TCGA-16-1045-01
GBM	0.100993	0.2642	TCGA-06-2567-01				GBM	5	0.2642	TCGA-06-2567-01				GBM	0.2727	1.1382	TCGA-15-0742-01				GBM	1.96	0.2642	TCGA-06-2567-01
GBM	0.167873	4.3378	TCGA-32-2616-01				GBM	8	4.3378	TCGA-32-2616-01				GBM	0.3894	-0.6643	TCGA-06-0187-01				GBM	2.05	4.3378	TCGA-32-2616-01
GBM	0.0825997	2.7868	TCGA-28-5208-01				GBM	6	2.7868	TCGA-28-5208-01				GBM	0.2907	-1.1488	TCGA-19-1390-01				GBM	2	2.7868	TCGA-28-5208-01
GBM	0.200559	2.4306	TCGA-06-1804-01				GBM	4	2.4306	TCGA-06-1804-01				GBM	0.2881	3.8228	TCGA-06-2557-01				GBM	1.95	2.4306	TCGA-06-1804-01
GBM	0.0731813	-0.4719	TCGA-14-2554-01				GBM	8	-0.4719	TCGA-14-2554-01				GBM	0.267	1.1577	TCGA-06-0878-01				GBM	2.08	-0.4719	TCGA-14-2554-01
GBM	0.0592593	3.4007	TCGA-27-2528-01				GBM	7	3.4007	TCGA-27-2528-01				GBM	0.2758	2.5852	TCGA-06-0129-01				GBM	2.01	3.4007	TCGA-27-2528-01
GBM	0.915678	3.335	TCGA-06-5858-01				GBM	1	3.335	TCGA-06-5858-01				GBM	0.2652	-1.4699	TCGA-16-1045-01				GBM	1.08	3.335	TCGA-06-5858-01
GBM	0.118371	-1.685	TCGA-14-1823-01				GBM	2	-1.685	TCGA-14-1823-01				GBM	0.2749	0.2642	TCGA-06-2567-01				GBM	2.55	-1.685	TCGA-14-1823-01
GBM	0.0641355	1.3791	TCGA-06-0743-01				GBM	4	1.3791	TCGA-06-0743-01				GBM	0.321	4.3378	TCGA-32-2616-01				GBM	2.06	1.3791	TCGA-06-0743-01
LUAD	0.318128	-1.9379	TCGA-44-6778-01				LUAD	38	-1.9379	TCGA-44-6778-01				GBM	0.2613	2.7868	TCGA-28-5208-01				LUAD	3.27	-1.9379	TCGA-44-6778-01
LUAD	0.167555	-6.5064	TCGA-05-4420-01				LUAD	46	-6.5064	TCGA-05-4420-01				GBM	0.2911	2.4306	TCGA-06-1804-01				LUAD	3.49	-6.5064	TCGA-05-4420-01
LUAD	0.351251	-9.9658	TCGA-64-1679-01				LUAD	21	-9.9658	TCGA-64-1679-01				GBM	0.2618	-0.4719	TCGA-14-2554-01				LUAD	3.34	-9.9658	TCGA-64-1679-01
LUAD	0.166933	-9.9658	TCGA-49-6744-01				LUAD	26	-9.9658	TCGA-49-6744-01				GBM	0.2737	3.4007	TCGA-27-2528-01				LUAD	1.9	-9.9658	TCGA-49-6744-01
LUAD	0.20189	-9.9658	TCGA-55-6982-01				LUAD	19	-9.9658	TCGA-55-6982-01				GBM	0.3491	3.335	TCGA-06-5858-01				LUAD	2.61	-9.9658	TCGA-55-6982-01
LUAD	0.141841	-0.7108	TCGA-NJ-A4YI-01				LUAD	22	-0.7108	TCGA-NJ-A4YI-01				GBM	0.2721	2.1925	TCGA-06-0178-01				LUAD	3.62	-0.7108	TCGA-NJ-A4YI-01
LUAD	0.306086	-9.9658	TCGA-73-4666-01				LUAD	17	-9.9658	TCGA-73-4666-01				GBM	0.2769	-1.685	TCGA-14-1823-01				LUAD	3.2	-9.9658	TCGA-73-4666-01
LUAD	0.319518	-5.5735	TCGA-MN-A4N1-01				LUAD	64	-5.5735	TCGA-MN-A4N1-01				GBM	0.2901	1.3791	TCGA-06-0743-01				LUAD	4.7	-5.5735	TCGA-MN-A4N1-01
LUAD	0.0563783	-9.9658	TCGA-55-7911-01				LUAD	12	-9.9658	TCGA-55-7911-01				LUAD	0.3067	-1.9379	TCGA-44-6778-01				LUAD	4.05	-9.9658	TCGA-55-7911-01
LUAD	0.265629	-2.9324	TCGA-55-A4DG-01				LUAD	38	-2.9324	TCGA-55-A4DG-01				LUAD	0.291	-6.5064	TCGA-05-4420-01				LUAD	3.7	-2.9324	TCGA-55-A4DG-01
LUAD	0.701497	-5.5735	TCGA-L9-A5IP-01				LUAD	32	-5.5735	TCGA-L9-A5IP-01				LUAD	0.3127	-9.9658	TCGA-64-1679-01				LUAD	2.64	-5.5735	TCGA-L9-A5IP-01
LUAD	0.262678	-6.5064	TCGA-73-4662-01				LUAD	36	-6.5064	TCGA-73-4662-01				LUAD	0.2967	-9.9658	TCGA-49-6744-01				LUAD	3	-6.5064	TCGA-73-4662-01
LUAD	0.17434	-9.9658	TCGA-55-6712-01				LUAD	27	-9.9658	TCGA-55-6712-01				LUAD	0.2939	-9.9658	TCGA-55-6982-01				LUAD	3.38	-9.9658	TCGA-55-6712-01
LUAD	0.657683	-2.114	TCGA-97-7553-01				LUAD	16	-2.114	TCGA-97-7553-01				LUAD	0.3335	-0.7108	TCGA-NJ-A4YI-01				LUAD	1.44	-2.114	TCGA-97-7553-01
LUAD	0.273718	-9.9658	TCGA-49-AARE-01				LUAD	35	-9.9658	TCGA-49-AARE-01				LUAD	0.2944	-9.9658	TCGA-73-4666-01				LUAD	2.78	-9.9658	TCGA-49-AARE-01
LUAD	0.142928	-5.5735	TCGA-50-8460-01				LUAD	8	-5.5735	TCGA-50-8460-01				LUAD	0.3314	-5.5735	TCGA-MN-A4N1-01				LUAD	1.93	-5.5735	TCGA-50-8460-01
LUAD	0.119875	-9.9658	TCGA-50-5933-01				LUAD	25	-9.9658	TCGA-50-5933-01				LUAD	0.3558	-9.9658	TCGA-55-7911-01				LUAD	2.82	-9.9658	TCGA-50-5933-01
LUAD	0.118268	-2.6349	TCGA-44-6774-01				LUAD	14	-2.6349	TCGA-44-6774-01				LUAD	0.335	-2.9324	TCGA-55-A4DG-01				LUAD	2.07	-2.6349	TCGA-44-6774-01
LUAD	0.407256	-9.9658	TCGA-73-4670-01				LUAD	27	-9.9658	TCGA-73-4670-01				LUAD	0.3419	-5.5735	TCGA-L9-A5IP-01				LUAD	2.91	-9.9658	TCGA-73-4670-01
LUAD	0.255594	-3.458	TCGA-55-A48Z-01				LUAD	29	-3.458	TCGA-55-A48Z-01				LUAD	0.2984	-6.5064	TCGA-73-4662-01				LUAD	3	-3.458	TCGA-55-A48Z-01
LUAD	0.140009	-1.3548	TCGA-75-7031-01				LUAD	44	-1.3548	TCGA-75-7031-01				LUAD	0.3013	-9.9658	TCGA-55-6712-01				LUAD	3.86	-1.3548	TCGA-75-7031-01
LUAD	0.0258915	-0.7346	TCGA-44-A47A-01				LUAD	16	-0.7346	TCGA-44-A47A-01				LUAD	0.2731	-2.114	TCGA-97-7553-01				LUAD	3.67	-0.7346	TCGA-44-A47A-01
LUAD	0.322095	-5.5735	TCGA-05-4398-01				LUAD	47	-5.5735	TCGA-05-4398-01				LUAD	0.3338	-9.9658	TCGA-49-AARE-01				LUAD	4.83	-5.5735	TCGA-05-4398-01
LUAD	0.102276	-9.9658	TCGA-67-3773-01				LUAD	12	-9.9658	TCGA-67-3773-01				LUAD	0.3409	-5.5735	TCGA-50-8460-01				LUAD	1.96	-9.9658	TCGA-67-3773-01
LUAD	0.336143	-9.9658	TCGA-64-5781-01				LUAD	15	-9.9658	TCGA-64-5781-01				LUAD	0.2962	-9.9658	TCGA-50-5933-01				LUAD	1.91	-9.9658	TCGA-64-5781-01
LUAD	0.0505426	-3.6259	TCGA-97-7552-01				LUAD	4	-3.6259	TCGA-97-7552-01				LUAD	0.2954	-2.6349	TCGA-44-6774-01				LUAD	1.95	-3.6259	TCGA-97-7552-01
LUAD	0.169671	-9.9658	TCGA-49-AARN-01				LUAD	20	-9.9658	TCGA-49-AARN-01				LUAD	0.2934	-9.9658	TCGA-73-4670-01				LUAD	1.84	-9.9658	TCGA-49-AARN-01
LUAD	0.108579	-3.816	TCGA-44-3919-01				LUAD	16	-3.816	TCGA-44-3919-01				LUAD	0.3062	-3.458	TCGA-55-A48Z-01				LUAD	1.94	-3.816	TCGA-44-3919-01
LUAD	0.119196	-3.816	TCGA-99-8032-01				LUAD	22	-3.816	TCGA-99-8032-01				LUAD	0.3033	-1.3548	TCGA-75-7031-01				LUAD	3.74	-3.816	TCGA-99-8032-01
LUAD	0.300248	-9.9658	TCGA-55-A491-01				LUAD	39	-9.9658	TCGA-55-A491-01				LUAD	0.3226	-0.7346	TCGA-44-A47A-01				LUAD	2.57	-9.9658	TCGA-55-A491-01
LUAD	0.375219	-9.9658	TCGA-50-6595-01				LUAD	12	-9.9658	TCGA-50-6595-01				LUAD	0.3117	-5.5735	TCGA-05-4398-01				LUAD	2.43	-9.9658	TCGA-50-6595-01
LUAD	0.399672	-3.458	TCGA-95-A4VP-01				LUAD	24	-3.458	TCGA-95-A4VP-01				LUAD	0.2811	-9.9658	TCGA-67-3773-01				LUAD	2.73	-3.458	TCGA-95-A4VP-01
LUAD	0.426561	-9.9658	TCGA-55-8302-01				LUAD	19	-9.9658	TCGA-55-8302-01				LUAD	0.2985	-9.9658	TCGA-64-5781-01				LUAD	1.78	-9.9658	TCGA-55-8302-01
LUAD	0.139349	-5.01156	TCGA-44-4112-01				LUAD	20	-5.01156	TCGA-44-4112-01				LUAD	0.3059	-3.6259	TCGA-97-7552-01				LUAD	2.13	-5.01156	TCGA-44-4112-01
LUAD	0.18639	-3.6259	TCGA-05-4430-01				LUAD	20	-3.6259	TCGA-05-4430-01				LUAD	0.3164	-9.9658	TCGA-49-AARN-01				LUAD	3.49	-3.6259	TCGA-05-4430-01
LUAD	0.305157	-9.9658	TCGA-75-7027-01				LUAD	10	-9.9658	TCGA-75-7027-01				LUAD	0.2725	-3.816	TCGA-44-3919-01				LUAD	3.09	-9.9658	TCGA-75-7027-01
LUAD	0.235322	-9.9658	TCGA-44-2668-01				LUAD	33	-9.9658	TCGA-44-2668-01				LUAD	0.3283	-3.816	TCGA-99-8032-01				LUAD	2.13	-9.9658	TCGA-44-2668-01
LUAD	0.259496	-9.9658	TCGA-55-8507-01				LUAD	46	-9.9658	TCGA-55-8507-01				LUAD	0.329	-5.0116	TCGA-55-8299-01				LUAD	2.72	-9.9658	TCGA-55-8507-01
LUAD	0.0519372	-6.5064	TCGA-69-8254-01				LUAD	8	-6.5064	TCGA-69-8254-01				LUAD	0.3009	-9.9658	TCGA-55-A491-01				LUAD	1.95	-6.5064	TCGA-69-8254-01
LUAD	0.233854	-9.9658	TCGA-78-8640-01				LUAD	49	-9.9658	TCGA-78-8640-01				LUAD	0.3005	-9.9658	TCGA-50-6595-01				LUAD	2.72	-9.9658	TCGA-78-8640-01
LUAD	0.274505	-2.0529	TCGA-69-7979-01				LUAD	56	-2.0529	TCGA-69-7979-01				LUAD	0.3285	-3.458	TCGA-95-A4VP-01				LUAD	4.57	-2.0529	TCGA-69-7979-01
LUAD	0.326008	-2.7274	TCGA-55-7573-01				LUAD	29	-2.7274	TCGA-55-7573-01				LUAD	0.3126	-9.9658	TCGA-55-8302-01				LUAD	3.2	-2.7274	TCGA-55-7573-01
LUAD	0.326562	-9.9658	TCGA-49-4506-01				LUAD	9	-9.9658	TCGA-49-4506-01				LUAD	0.2866	-5.01156	TCGA-44-4112-01				LUAD	2.67	-9.9658	TCGA-49-4506-01
LUAD	0.198278	-0.2671	TCGA-05-4402-01				LUAD	21	-0.2671	TCGA-05-4402-01				LUAD	0.2825	-3.6259	TCGA-05-4430-01				LUAD	3.24	-0.2671	TCGA-05-4402-01
LUAD	0.258007	-9.9658	TCGA-44-8119-01				LUAD	35	-9.9658	TCGA-44-8119-01				LUAD	0.3008	-9.9658	TCGA-75-7027-01				LUAD	4.63	-9.9658	TCGA-44-8119-01
LUAD	0.319594	-9.9658	TCGA-55-7724-01				LUAD	16	-9.9658	TCGA-55-7724-01				LUAD	0.2747	-9.9658	TCGA-44-2668-01				LUAD	1.74	-9.9658	TCGA-55-7724-01
LUAD	0.123307	-9.9658	TCGA-44-6776-01				LUAD	14	-9.9658	TCGA-44-6776-01				LUAD	0.3629	-9.9658	TCGA-55-8507-01				LUAD	1.95	-9.9658	TCGA-44-6776-01
LUAD	0.292226	-9.9658	TCGA-49-4514-01				LUAD	31	-9.9658	TCGA-49-4514-01				LUAD	0.3148	-6.5064	TCGA-69-8254-01				LUAD	1.79	-9.9658	TCGA-49-4514-01
LUAD	0.250217	-1.8836	TCGA-05-4396-01				LUAD	13	-1.8836	TCGA-05-4396-01				LUAD	0.323	-9.9658	TCGA-78-8640-01				LUAD	1.86	-1.8836	TCGA-05-4396-01
LUAD	0.323892	-9.9658	TCGA-55-8204-01				LUAD	22	-9.9658	TCGA-55-8204-01				LUAD	0.351	-2.0529	TCGA-69-7979-01				LUAD	1.96	-9.9658	TCGA-55-8204-01
LUAD	0.519396	-4.6082	TCGA-75-6205-01				LUAD	10	-4.6082	TCGA-75-6205-01				LUAD	0.3036	-2.7274	TCGA-55-7573-01				LUAD	1.4	-4.6082	TCGA-75-6205-01
LUAD	0.251304	-9.9658	TCGA-62-A46O-01				LUAD	62	-9.9658	TCGA-62-A46O-01				LUAD	0.2991	-9.9658	TCGA-49-4506-01				LUAD	2.93	-9.9658	TCGA-62-A46O-01
LUAD	0.493969	-4.035	TCGA-78-7155-01				LUAD	78	-4.035	TCGA-78-7155-01				LUAD	0.2803	-0.2671	TCGA-05-4402-01				LUAD	2.5	-4.035	TCGA-78-7155-01
LUAD	0.247609	-2.7274	TCGA-62-A472-01				LUAD	15	-2.7274	TCGA-62-A472-01				LUAD	0.3525	-9.9658	TCGA-44-8119-01				LUAD	3.57	-2.7274	TCGA-62-A472-01
LUAD	0.145618	-3.6259	TCGA-NJ-A55R-01				LUAD	18	-3.6259	TCGA-NJ-A55R-01				LUAD	0.3507	-9.9658	TCGA-55-7724-01				LUAD	3.5	-3.6259	TCGA-NJ-A55R-01
LUAD	0.168102	1.9564	TCGA-62-8395-01				LUAD	22	1.9564	TCGA-62-8395-01				LUAD	0.3029	-9.9658	TCGA-44-6776-01				LUAD	1.9	1.9564	TCGA-62-8395-01
LUAD	0.24406	-5.5735	TCGA-95-7567-01				LUAD	42	-5.5735	TCGA-95-7567-01				LUAD	0.3006	-9.9658	TCGA-49-4514-01				LUAD	2.65	-5.5735	TCGA-95-7567-01
LUAD	0.135963	-1.7809	TCGA-50-5051-01				LUAD	7	-1.7809	TCGA-50-5051-01				LUAD	0.2819	-1.8836	TCGA-05-4396-01				LUAD	2.96	-1.7809	TCGA-50-5051-01
LUAD	0.163097	-3.816	TCGA-55-A48Y-01				LUAD	23	-3.816	TCGA-55-A48Y-01				LUAD	0.3441	-9.9658	TCGA-55-8204-01				LUAD	1.95	-3.816	TCGA-55-A48Y-01
LUAD	0.243761	-3.816	TCGA-86-A456-01				LUAD	25	-3.816	TCGA-86-A456-01				LUAD	0.3258	-2.3147	TCGA-L4-A4E6-01				LUAD	1.76	-3.816	TCGA-86-A456-01
LUAD	0.426053	-3.6259	TCGA-50-5068-01				LUAD	14	-3.6259	TCGA-50-5068-01				LUAD	0.2866	-4.6082	TCGA-75-6205-01				LUAD	2.91	-3.6259	TCGA-50-5068-01
LUAD	0.00381542	-2.3147	TCGA-NJ-A55A-01				LUAD	2	-2.3147	TCGA-NJ-A55A-01				LUAD	0.3242	-9.9658	TCGA-62-A46O-01				LUAD	2.03	-2.3147	TCGA-NJ-A55A-01
LUAD	0.0781007	-4.2934	TCGA-J2-A4AG-01				LUAD	8	-4.2934	TCGA-J2-A4AG-01				LUAD	0.3151	-4.035	TCGA-78-7155-01				LUAD	2.01	-4.2934	TCGA-J2-A4AG-01
LUAD	0.293805	-9.9658	TCGA-05-4405-01				LUAD	21	-9.9658	TCGA-05-4405-01				LUAD	0.3272	-2.7274	TCGA-62-A472-01				LUAD	3.21	-9.9658	TCGA-05-4405-01
LUAD	0.0813378	-1.0262	TCGA-50-5944-01				LUAD	23	-1.0262	TCGA-50-5944-01				LUAD	0.3064	-3.6259	TCGA-NJ-A55R-01				LUAD	3.33	-1.0262	TCGA-50-5944-01
LUAD	0.482373	-5.5735	TCGA-86-7955-01				LUAD	41	-5.5735	TCGA-86-7955-01				LUAD	0.3261	1.9564	TCGA-62-8395-01				LUAD	3.16	-5.5735	TCGA-86-7955-01
LUAD	0.125996	-9.9658	TCGA-50-6673-01				LUAD	16	-9.9658	TCGA-50-6673-01				LUAD	0.4503	-5.5735	TCGA-95-7567-01				LUAD	3.74	-9.9658	TCGA-50-6673-01
LUAD	0.24345	-2.3147	TCGA-55-7727-01				LUAD	24	-2.3147	TCGA-55-7727-01				LUAD	0.3028	-1.7809	TCGA-50-5051-01				LUAD	1.91	-2.3147	TCGA-55-7727-01
LUAD	0.420106	-5.5735	TCGA-55-8510-01				LUAD	42	-5.5735	TCGA-55-8510-01				LUAD	0.3259	-3.816	TCGA-55-A48Y-01				LUAD	2.95	-5.5735	TCGA-55-8510-01
LUAD	0.13437	-3.458	TCGA-MP-A4T8-01				LUAD	32	-3.458	TCGA-MP-A4T8-01				LUAD	0.3277	-3.816	TCGA-86-A456-01				LUAD	3.17	-3.458	TCGA-MP-A4T8-01
LUAD	0.501762	-9.9658	TCGA-86-8279-01				LUAD	40	-9.9658	TCGA-86-8279-01				LUAD	0.3108	-3.6259	TCGA-50-5068-01				LUAD	5.48	-9.9658	TCGA-86-8279-01
LUAD	0.0673382	-9.9658	TCGA-55-A494-01				LUAD	22	-9.9658	TCGA-55-A494-01				LUAD	0.3278	-2.3147	TCGA-NJ-A55A-01				LUAD	3.69	-9.9658	TCGA-55-A494-01
LUAD	0.429799	-7.38087	TCGA-44-3917-01				LUAD	48	-7.38087	TCGA-44-3917-01				LUAD	0.32	-4.2934	TCGA-J2-A4AG-01				LUAD	3.04	-7.38087	TCGA-44-3917-01
LUAD	0.317543	-9.9658	TCGA-75-5125-01				LUAD	28	-9.9658	TCGA-75-5125-01				LUAD	0.3071	-9.9658	TCGA-05-4405-01				LUAD	3.69	-9.9658	TCGA-75-5125-01
LUAD	0.274211	-4.6082	TCGA-55-8615-01				LUAD	56	-4.6082	TCGA-55-8615-01				LUAD	0.2843	-1.0262	TCGA-50-5944-01				LUAD	5.23	-4.6082	TCGA-55-8615-01
LUAD	0.375859	-9.9658	TCGA-MP-A4TF-01				LUAD	52	-9.9658	TCGA-MP-A4TF-01				LUAD	0.3329	-5.5735	TCGA-86-7955-01				LUAD	4.86	-9.9658	TCGA-MP-A4TF-01
LUAD	0.372472	-9.9658	TCGA-55-6979-01				LUAD	11	-9.9658	TCGA-55-6979-01				LUAD	0.2908	-9.9658	TCGA-50-6673-01				LUAD	1.73	-9.9658	TCGA-55-6979-01
LUAD	0.0777889	-9.9658	TCGA-86-A4JF-01				LUAD	19	-9.9658	TCGA-86-A4JF-01				LUAD	0.3554	-2.3147	TCGA-55-7727-01				LUAD	3.59	-9.9658	TCGA-86-A4JF-01
LUAD	0.292002	-3.1714	TCGA-86-7701-01				LUAD	26	-3.1714	TCGA-86-7701-01				LUAD	0.3384	-5.5735	TCGA-55-8510-01				LUAD	2.97	-3.1714	TCGA-86-7701-01
LUAD	0.208576	-9.9658	TCGA-62-8398-01				LUAD	19	-9.9658	TCGA-62-8398-01				LUAD	0.3315	-3.458	TCGA-MP-A4T8-01				LUAD	3.2	-9.9658	TCGA-62-8398-01
LUAD	0.133534	-3.3076	TCGA-L9-A443-01				LUAD	30	-3.3076	TCGA-L9-A443-01				LUAD	0.341	-9.9658	TCGA-86-8279-01				LUAD	3.54	-3.3076	TCGA-L9-A443-01
LUAD	0.229639	-9.9658	TCGA-78-8660-01				LUAD	24	-9.9658	TCGA-78-8660-01				LUAD	0.3189	-9.9658	TCGA-55-A494-01				LUAD	1.96	-9.9658	TCGA-78-8660-01
LUAD	0.196386	-9.9658	TCGA-78-7148-01				LUAD	6	-9.9658	TCGA-78-7148-01				LUAD	0.3142	-7.38087	TCGA-44-3917-01				LUAD	1.81	-9.9658	TCGA-78-7148-01
LUAD	0.061443	-6.5064	TCGA-67-6215-01				LUAD	10	-6.5064	TCGA-67-6215-01				LUAD	0.3003	-9.9658	TCGA-75-5125-01				LUAD	2.25	-6.5064	TCGA-67-6215-01
LUAD	0.270041	-9.9658	TCGA-55-A490-01				LUAD	54	-9.9658	TCGA-55-A490-01				LUAD	0.3269	-4.6082	TCGA-55-8615-01				LUAD	3.34	-9.9658	TCGA-55-A490-01
LUAD	0.344193	-6.5064	TCGA-69-7974-01				LUAD	27	-6.5064	TCGA-69-7974-01				LUAD	0.3514	-9.9658	TCGA-MP-A4TF-01				LUAD	3.55	-6.5064	TCGA-69-7974-01
LUAD	0.231597	-9.9658	TCGA-49-AAR4-01				LUAD	21	-9.9658	TCGA-49-AAR4-01				LUAD	0.2926	-9.9658	TCGA-55-6979-01				LUAD	1.84	-9.9658	TCGA-49-AAR4-01
LUAD	0.137329	-5.5735	TCGA-05-4418-01				LUAD	5	-5.5735	TCGA-05-4418-01				LUAD	0.5047	-9.9658	TCGA-86-A4JF-01				LUAD	2	-5.5735	TCGA-05-4418-01
LUAD	0.245879	-4.6082	TCGA-35-4123-01				LUAD	23	-4.6082	TCGA-35-4123-01				LUAD	0.3447	-3.1714	TCGA-86-7701-01				LUAD	2.01	-4.6082	TCGA-35-4123-01
LUAD	0.348307	-9.9658	TCGA-55-6969-01				LUAD	38	-9.9658	TCGA-55-6969-01				LUAD	0.3196	-9.9658	TCGA-62-8398-01				LUAD	2.59	-9.9658	TCGA-55-6969-01
LUAD	0.0990913	-4.2934	TCGA-91-8497-01				LUAD	20	-4.2934	TCGA-91-8497-01				LUAD	0.3265	-3.3076	TCGA-L9-A443-01				LUAD	1.97	-4.2934	TCGA-91-8497-01
LUAD	0.277504	-4.2934	TCGA-62-A470-01				LUAD	30	-4.2934	TCGA-62-A470-01				LUAD	0.3233	-9.9658	TCGA-78-8660-01				LUAD	2.99	-4.2934	TCGA-62-A470-01
LUAD	0.401707	-4.2934	TCGA-53-A4EZ-01				LUAD	44	-4.2934	TCGA-53-A4EZ-01				LUAD	0.3143	-9.9658	TCGA-78-7148-01				LUAD	3.08	-4.2934	TCGA-53-A4EZ-01
LUAD	0.0541659	-3.3076	TCGA-78-7162-01				LUAD	9	-3.3076	TCGA-78-7162-01				LUAD	0.2956	-6.5064	TCGA-67-6215-01				LUAD	2.13	-3.3076	TCGA-78-7162-01
LUAD	0.0816904	-9.9658	TCGA-62-A46Y-01				LUAD	14	-9.9658	TCGA-62-A46Y-01				LUAD	0.3394	-9.9658	TCGA-55-A490-01				LUAD	2.01	-9.9658	TCGA-62-A46Y-01
LUAD	0.334335	-9.9658	TCGA-62-A46R-01				LUAD	20	-9.9658	TCGA-62-A46R-01				LUAD	0.3588	-6.5064	TCGA-69-7974-01				LUAD	2.88	-9.9658	TCGA-62-A46R-01
LUAD	0.106462	-6.5064	TCGA-05-4244-01				LUAD	28	-6.5064	TCGA-05-4244-01				LUAD	0.3241	-9.9658	TCGA-49-AAR4-01				LUAD	4.24	-6.5064	TCGA-05-4244-01
LUAD	0.373989	-4.035	TCGA-L9-A8F4-01				LUAD	37	-4.035	TCGA-L9-A8F4-01				LUAD	0.2744	-5.5735	TCGA-05-4418-01				LUAD	3.05	-4.035	TCGA-L9-A8F4-01
LUAD	0.300214	-9.9658	TCGA-55-7726-01				LUAD	24	-9.9658	TCGA-55-7726-01				LUAD	0.2877	-4.6082	TCGA-35-4123-01				LUAD	4.09	-9.9658	TCGA-55-7726-01
LUAD	0.369241	-3.3076	TCGA-49-4512-01				LUAD	25	-3.3076	TCGA-49-4512-01				LUAD	0.2795	-9.9658	TCGA-55-6969-01				LUAD	4.56	-3.3076	TCGA-49-4512-01
LUAD	0.274589	-3.816	TCGA-73-A9RS-01				LUAD	45	-3.816	TCGA-73-A9RS-01				LUAD	0.3523	-4.2934	TCGA-91-8497-01				LUAD	2.78	-3.816	TCGA-73-A9RS-01
LUAD	0.195591	-3.3076	TCGA-75-5147-01				LUAD	28	-3.3076	TCGA-75-5147-01				LUAD	0.3313	-4.2934	TCGA-62-A470-01				LUAD	3.29	-3.3076	TCGA-75-5147-01
LUAD	0.11326	-4.2934	TCGA-44-7671-01				LUAD	12	-4.2934	TCGA-44-7671-01				LUAD	0.3105	-4.2934	TCGA-53-A4EZ-01				LUAD	3.03	-4.2934	TCGA-44-7671-01
LUAD	0.277878	-9.9658	TCGA-38-4631-01				LUAD	42	-9.9658	TCGA-38-4631-01				LUAD	0.3088	-3.3076	TCGA-78-7162-01				LUAD	3.1	-9.9658	TCGA-38-4631-01
LUAD	0.332332	-0.4719	TCGA-75-6211-01				LUAD	39	-0.4719	TCGA-75-6211-01				LUAD	0.3295	-9.9658	TCGA-62-A46Y-01				LUAD	3.09	-0.4719	TCGA-75-6211-01
LUAD	0.313601	-2.3884	TCGA-55-1594-01				LUAD	15	-9.9658	TCGA-05-5420-01				LUAD	0.3214	-9.9658	TCGA-62-A46R-01				LUAD	1.82	-9.9658	TCGA-05-5420-01
LUAD	0.343576	-3.6259	TCGA-64-5774-01				LUAD	33	-2.3884	TCGA-55-1594-01				LUAD	0.2886	-6.5064	TCGA-05-4244-01				LUAD	3.26	-2.3884	TCGA-55-1594-01
LUAD	0.116501	-3.1714	TCGA-50-5941-01				LUAD	42	-3.6259	TCGA-64-5774-01				LUAD	0.3245	-4.035	TCGA-L9-A8F4-01				LUAD	2.86	-3.6259	TCGA-64-5774-01
LUAD	0.261972	-5.36091	TCGA-44-2662-01				LUAD	29	-3.1714	TCGA-50-5941-01				LUAD	0.3484	-9.9658	TCGA-55-7726-01				LUAD	3.12	-3.1714	TCGA-50-5941-01
LUAD	0.000549318	-3.3076	TCGA-97-A4M2-01				LUAD	34	-5.36091	TCGA-44-2662-01				LUAD	0.307	-3.3076	TCGA-49-4512-01				LUAD	3.19	-5.36091	TCGA-44-2662-01
LUAD	0.482009	-5.0116	TCGA-55-7995-01				LUAD	3	-3.3076	TCGA-97-A4M2-01				LUAD	0.35	-3.816	TCGA-73-A9RS-01				LUAD	2.05	-3.3076	TCGA-97-A4M2-01
LUAD	0.537276	-3.0469	TCGA-95-7043-01				LUAD	50	-5.0116	TCGA-55-7995-01				LUAD	0.3054	-5.0116	TCGA-MP-A4TD-01				LUAD	2.53	-5.0116	TCGA-55-7995-01
LUAD	0.0874159	-5.5735	TCGA-NJ-A4YP-01				LUAD	54	-3.0469	TCGA-95-7043-01				LUAD	0.2962	-3.3076	TCGA-75-5147-01				LUAD	3.73	-3.0469	TCGA-95-7043-01
LUAD	0.157426	-1.0862	TCGA-97-A4M1-01				LUAD	8	-5.5735	TCGA-NJ-A4YP-01				LUAD	0.3047	-4.2934	TCGA-44-7671-01				LUAD	4.21	-5.5735	TCGA-NJ-A4YP-01
LUAD	0.181079	-3.3076	TCGA-78-7149-01				LUAD	20	-1.0862	TCGA-97-A4M1-01				LUAD	0.3091	-9.9658	TCGA-38-4631-01				LUAD	2.84	-1.0862	TCGA-97-A4M1-01
LUAD	0.635738	-4.6082	TCGA-MP-A4TC-01				LUAD	14	-3.3076	TCGA-78-7149-01				LUAD	0.321	-4.035	TCGA-NJ-A55O-01				LUAD	3.38	-3.3076	TCGA-78-7149-01
LUAD	0.224547	-4.2934	TCGA-97-A4M5-01				LUAD	23	-4.6082	TCGA-MP-A4TC-01				LUAD	0.2992	-0.4719	TCGA-75-6211-01				LUAD	1.47	-4.6082	TCGA-MP-A4TC-01
LUAD	0.0661935	-3.458	TCGA-99-8028-01				LUAD	21	-4.2934	TCGA-97-A4M5-01				LUAD	0.3106	-9.9658	TCGA-05-5420-01				LUAD	1.83	-4.2934	TCGA-97-A4M5-01
LUAD	0.178848	-5.5735	TCGA-67-6217-01				LUAD	13	-3.458	TCGA-99-8028-01				LUAD	0.2912	-2.3884	TCGA-55-1594-01				LUAD	2.1	-3.458	TCGA-99-8028-01
LUAD	0.0877091	-9.9658	TCGA-44-A47B-01				LUAD	35	-5.5735	TCGA-67-6217-01				LUAD	0.3093	-3.6259	TCGA-64-5774-01				LUAD	6.17	-5.5735	TCGA-67-6217-01
LUAD	0.358656	-9.9658	TCGA-38-4628-01				LUAD	14	-9.9658	TCGA-44-A47B-01				LUAD	0.292	-3.1714	TCGA-50-5941-01				LUAD	3.26	-9.9658	TCGA-44-A47B-01
LUAD	0.329257	-9.9658	TCGA-05-4250-01				LUAD	46	-9.9658	TCGA-38-4628-01				LUAD	0.2713	-5.36091	TCGA-44-2662-01				LUAD	4.98	-9.9658	TCGA-38-4628-01
LUAD	0.206435	-9.9658	TCGA-67-3774-01				LUAD	14	-9.9658	TCGA-05-4250-01				LUAD	0.2987	-3.3076	TCGA-97-A4M2-01				LUAD	3.19	-9.9658	TCGA-05-4250-01
LUAD	0.241539	-9.9658	TCGA-80-5608-01				LUAD	10	-9.9658	TCGA-67-3774-01				LUAD	0.3538	-5.0116	TCGA-55-7995-01				LUAD	1.87	-9.9658	TCGA-67-3774-01
LUAD	0.244015	-3.3076	TCGA-05-4389-01				LUAD	26	-9.9658	TCGA-80-5608-01				LUAD	0.3486	-3.0469	TCGA-95-7043-01				LUAD	3.13	-9.9658	TCGA-80-5608-01
LUAD	0.0367901	-1.685	TCGA-75-6203-01				LUAD	45	-3.3076	TCGA-05-4389-01				LUAD	0.3221	-5.5735	TCGA-NJ-A4YP-01				LUAD	3.23	-3.3076	TCGA-05-4389-01
LUAD	0.190586	-9.9658	TCGA-55-6981-01				LUAD	5	-1.685	TCGA-75-6203-01				LUAD	0.3065	-1.0862	TCGA-97-A4M1-01				LUAD	2.23	-1.685	TCGA-75-6203-01
LUAD	0.182189	-3.458	TCGA-55-7903-01				LUAD	21	-9.9658	TCGA-55-6981-01				LUAD	0.3146	-3.3076	TCGA-78-7149-01				LUAD	3.4	-9.9658	TCGA-55-6981-01
LUAD	0.26955	-3.6259	TCGA-62-8394-01				LUAD	23	-3.458	TCGA-55-7903-01				LUAD	0.3095	-4.6082	TCGA-MP-A4TC-01				LUAD	1.93	-3.458	TCGA-55-7903-01
LUAD	0.361329	-9.9658	TCGA-49-4488-01				LUAD	30	-3.6259	TCGA-62-8394-01				LUAD	0.2956	-4.2934	TCGA-97-A4M5-01				LUAD	3.1	-3.6259	TCGA-62-8394-01
LUAD	0.0191259	-9.9658	TCGA-78-7537-01				LUAD	59	-9.9658	TCGA-49-4488-01				LUAD	0.3429	-3.458	TCGA-99-8028-01				LUAD	4.96	-9.9658	TCGA-49-4488-01
LUAD	0.371483	-9.9658	TCGA-80-5611-01				LUAD	5	-9.9658	TCGA-78-7537-01				LUAD	0.2965	-5.5735	TCGA-67-6217-01				LUAD	2.08	-9.9658	TCGA-78-7537-01
LUAD	0.121876	-9.9658	TCGA-55-6972-01				LUAD	54	-9.9658	TCGA-80-5611-01				LUAD	0.3287	-9.9658	TCGA-44-A47B-01				LUAD	3.08	-9.9658	TCGA-80-5611-01
LUAD	0.189138	-2.7274	TCGA-86-A4D0-01				LUAD	21	-9.9658	TCGA-55-6972-01				LUAD	0.3118	-9.9658	TCGA-38-4628-01				LUAD	3.68	-9.9658	TCGA-55-6972-01
LUAD	0.0406711	-3.6259	TCGA-97-7941-01				LUAD	25	-2.7274	TCGA-86-A4D0-01				LUAD	0.3059	-9.9658	TCGA-05-4250-01				LUAD	2.09	-2.7274	TCGA-86-A4D0-01
LUAD	0.355331	-2.8262	TCGA-91-6840-01				LUAD	3	-3.6259	TCGA-97-7941-01				LUAD	0.2771	-9.9658	TCGA-67-3774-01				LUAD	1.97	-3.6259	TCGA-97-7941-01
LUAD	0.262208	-9.9658	TCGA-69-7978-01				LUAD	39	-2.8262	TCGA-91-6840-01				LUAD	0.2893	-9.9658	TCGA-80-5608-01				LUAD	2.84	-2.8262	TCGA-91-6840-01
LUAD	0.994437	-9.9658	TCGA-50-5930-01				LUAD	25	-9.9658	TCGA-69-7978-01				LUAD	0.2907	-3.3076	TCGA-05-4389-01				LUAD	3.06	-9.9658	TCGA-69-7978-01
LUAD	0.325094	-4.2934	TCGA-93-8067-01				LUAD	24	-9.9658	TCGA-50-5930-01				LUAD	0.2893	-1.685	TCGA-75-6203-01				LUAD	2.08	-9.9658	TCGA-50-5930-01
LUAD	0.184723	-9.9658	TCGA-44-A479-01				LUAD	40	-4.2934	TCGA-93-8067-01				LUAD	0.275	-9.9658	TCGA-55-6981-01				LUAD	4.4	-4.2934	TCGA-93-8067-01
LUAD	0.0558033	-4.2934	TCGA-55-8087-01				LUAD	31	-9.9658	TCGA-44-A479-01				LUAD	0.3455	-3.458	TCGA-55-7903-01				LUAD	2.14	-9.9658	TCGA-44-A479-01
LUAD	0.233901	-4.2934	TCGA-86-6562-01				LUAD	9	-4.2934	TCGA-55-8087-01				LUAD	0.3238	-3.6259	TCGA-62-8394-01				LUAD	1.98	-4.2934	TCGA-55-8087-01
LUAD	0.164033	-4.2934	TCGA-05-4425-01				LUAD	16	-4.2934	TCGA-86-6562-01				LUAD	0.2967	-9.9658	TCGA-49-4488-01				LUAD	3.46	-4.2934	TCGA-86-6562-01
LUAD	0.215212	-3.816	TCGA-MP-A4SW-01				LUAD	10	-4.2934	TCGA-05-4425-01				LUAD	0.2959	-9.9658	TCGA-78-7537-01				LUAD	1.96	-4.2934	TCGA-05-4425-01
LUAD	0.172947	-5.5735	TCGA-55-8512-01				LUAD	39	-3.816	TCGA-MP-A4SW-01				LUAD	0.2913	-9.9658	TCGA-80-5611-01				LUAD	2.03	-3.816	TCGA-MP-A4SW-01
LUAD	0.425243	-1.7809	TCGA-67-3770-01				LUAD	16	-5.5735	TCGA-55-8512-01				LUAD	0.2864	-9.9658	TCGA-55-6972-01				LUAD	1.94	-5.5735	TCGA-55-8512-01
LUAD	0.549882	-9.9658	TCGA-50-6592-01				LUAD	32	-1.7809	TCGA-67-3770-01				LUAD	0.3385	-2.7274	TCGA-86-A4D0-01				LUAD	1.8	-1.7809	TCGA-67-3770-01
LUAD	0.325768	-2.9324	TCGA-55-6975-01				LUAD	33	-9.9658	TCGA-50-6592-01				LUAD	0.3364	-3.6259	TCGA-97-7941-01				LUAD	2.38	-9.9658	TCGA-50-6592-01
LUAD	0.0986293	-9.9658	TCGA-S2-AA1A-01				LUAD	24	-2.9324	TCGA-55-6975-01				LUAD	0.2902	-2.8262	TCGA-91-6840-01				LUAD	1.69	-2.9324	TCGA-55-6975-01
LUAD	0.335763	-5.5735	TCGA-55-8511-01				LUAD	12	-9.9658	TCGA-S2-AA1A-01				LUAD	0.3431	-9.9658	TCGA-69-7978-01				LUAD	2.41	-9.9658	TCGA-S2-AA1A-01
LUAD	0.120468	-3.6259	TCGA-05-4434-01				LUAD	64	-5.5735	TCGA-55-8511-01				LUAD	0.2831	-9.9658	TCGA-50-5930-01				LUAD	3.18	-5.5735	TCGA-55-8511-01
LUAD	0.31795	-9.9658	TCGA-55-8092-01				LUAD	19	-3.6259	TCGA-05-4434-01				LUAD	0.3262	-4.2934	TCGA-93-8067-01				LUAD	1.97	-3.6259	TCGA-05-4434-01
LUAD	0.178604	-5.0116	TCGA-L9-A50W-01				LUAD	38	-9.9658	TCGA-55-8092-01				LUAD	0.3191	-9.9658	TCGA-44-A479-01				LUAD	3.24	-9.9658	TCGA-55-8092-01
LUAD	0.0679382	-5.0116	TCGA-44-7661-01				LUAD	21	-5.0116	TCGA-L9-A50W-01				LUAD	0.3177	-4.2934	TCGA-55-8087-01				LUAD	1.92	-5.0116	TCGA-L9-A50W-01
LUAD	0.10905	-6.5064	TCGA-05-4426-01				LUAD	6	-5.0116	TCGA-44-7661-01				LUAD	0.2982	-4.2934	TCGA-86-6562-01				LUAD	2.12	-5.0116	TCGA-44-7661-01
LUAD	0.0540433	-3.6259	TCGA-05-4390-01				LUAD	14	-6.5064	TCGA-05-4426-01				LUAD	0.3179	-4.2934	TCGA-05-4425-01				LUAD	1.99	-6.5064	TCGA-05-4426-01
LUAD	0.199256	-9.9658	TCGA-64-5815-01				LUAD	27	-3.6259	TCGA-05-4390-01				LUAD	0.3122	-3.816	TCGA-MP-A4SW-01				LUAD	3.89	-3.6259	TCGA-05-4390-01
LUAD	0.0689865	-9.9658	TCGA-69-7761-01				LUAD	31	-9.9658	TCGA-64-5815-01				LUAD	0.318	-5.5735	TCGA-55-8512-01				LUAD	1.99	-9.9658	TCGA-64-5815-01
LUAD	0.3978	-2.2447	TCGA-55-8301-01				LUAD	11	-9.9658	TCGA-69-7761-01				LUAD	0.2832	-1.7809	TCGA-67-3770-01				LUAD	3.68	-9.9658	TCGA-69-7761-01
LUAD	0.468765	-3.816	TCGA-44-A4SU-01				LUAD	22	-2.2447	TCGA-55-8301-01				LUAD	0.2877	-9.9658	TCGA-50-6592-01				LUAD	2.2	-2.2447	TCGA-55-8301-01
LUAD	0.140461	-9.9658	TCGA-69-7765-01				LUAD	29	-3.816	TCGA-44-A4SU-01				LUAD	0.2973	-2.9324	TCGA-55-6975-01				LUAD	2.07	-3.816	TCGA-44-A4SU-01
LUAD	0.146091	-4.035	TCGA-05-4433-01				LUAD	14	-9.9658	TCGA-69-7765-01				LUAD	0.3278	-9.9658	TCGA-S2-AA1A-01				LUAD	2.02	-9.9658	TCGA-69-7765-01
LUAD	0.275976	-5.5735	TCGA-55-8508-01				LUAD	17	-4.035	TCGA-05-4433-01				LUAD	0.3413	-5.5735	TCGA-55-8511-01				LUAD	1.89	-4.035	TCGA-05-4433-01
LUAD	0.0956042	-9.9658	TCGA-50-5044-01				LUAD	36	-5.5735	TCGA-55-8508-01				LUAD	0.2715	-3.6259	TCGA-05-4434-01				LUAD	2.94	-5.5735	TCGA-55-8508-01
LUAD	0.0191932	-5.0116	TCGA-05-4384-01				LUAD	6	-9.9658	TCGA-50-5044-01				LUAD	0.319	-9.9658	TCGA-55-8092-01				LUAD	2.05	-9.9658	TCGA-50-5044-01
LUAD	0.279038	-2.3147	TCGA-O1-A52J-01				LUAD	8	-5.0116	TCGA-05-4384-01				LUAD	0.3098	-5.0116	TCGA-L9-A50W-01				LUAD	2.03	-5.0116	TCGA-05-4384-01
LUAD	0.442615	-4.2934	TCGA-78-7220-01				LUAD	29	-2.3147	TCGA-O1-A52J-01				LUAD	0.3087	-5.0116	TCGA-44-7661-01				LUAD	3.44	-2.3147	TCGA-O1-A52J-01
LUAD	0.130804	-2.5479	TCGA-05-4422-01				LUAD	41	-4.2934	TCGA-78-7220-01				LUAD	0.2836	-6.5064	TCGA-05-4426-01				LUAD	2.71	-4.2934	TCGA-78-7220-01
LUAD	0.480643	-9.9658	TCGA-44-6779-01				LUAD	20	-2.5479	TCGA-05-4422-01				LUAD	0.2876	-3.6259	TCGA-05-4390-01				LUAD	2.06	-2.5479	TCGA-05-4422-01
LUAD	0.413834	-9.9658	TCGA-86-8672-01				LUAD	33	-9.9658	TCGA-44-6779-01				LUAD	0.2793	-9.9658	TCGA-64-5815-01				LUAD	1.58	-9.9658	TCGA-44-6779-01
LUAD	0.10754	-3.6259	TCGA-55-6983-01				LUAD	36	-9.9658	TCGA-86-8672-01				LUAD	0.3157	-9.9658	TCGA-69-7761-01				LUAD	2.74	-9.9658	TCGA-86-8672-01
LUAD	0.378745	-4.2934	TCGA-91-8499-01				LUAD	2	-3.6259	TCGA-55-6983-01				LUAD	0.3329	-2.2447	TCGA-55-8301-01				LUAD	2.05	-3.6259	TCGA-55-6983-01
LUAD	0.229022	-9.9658	TCGA-91-6836-01				LUAD	65	-4.2934	TCGA-91-8499-01				LUAD	0.3233	-3.816	TCGA-44-A4SU-01				LUAD	2.86	-4.2934	TCGA-91-8499-01
LUAD	1.90269e-05	-3.816	TCGA-38-7271-01				LUAD	42	-9.9658	TCGA-91-6836-01				LUAD	0.3239	-9.9658	TCGA-69-7765-01				LUAD	3.4	-9.9658	TCGA-91-6836-01
LUAD	0.15435	-9.9658	TCGA-NJ-A4YG-01				LUAD	2	-3.816	TCGA-38-7271-01				LUAD	0.3053	-4.035	TCGA-05-4433-01				LUAD	2.08	-3.816	TCGA-38-7271-01
LUAD	0.127811	-9.9658	TCGA-73-4658-01				LUAD	12	-9.9658	TCGA-NJ-A4YG-01				LUAD	0.3292	-5.5735	TCGA-55-8508-01				LUAD	2.34	-9.9658	TCGA-NJ-A4YG-01
LUAD	0.000130652	-9.9658	TCGA-86-8076-01				LUAD	17	-9.9658	TCGA-73-4658-01				LUAD	0.313	-9.9658	TCGA-50-5044-01				LUAD	2.14	-9.9658	TCGA-73-4658-01
LUAD	0.579517	-5.5735	TCGA-55-6987-01				LUAD	4	-9.9658	TCGA-86-8076-01				LUAD	0.285	-5.0116	TCGA-05-4384-01				LUAD	2.09	-9.9658	TCGA-86-8076-01
LUAD	0.0935534	-3.816	TCGA-78-7152-01				LUAD	17	-5.5735	TCGA-55-6987-01				LUAD	0.322	-2.3147	TCGA-O1-A52J-01				LUAD	2.31	-5.5735	TCGA-55-6987-01
LUAD	0.463144	-3.816	TCGA-55-8096-01				LUAD	18	-3.816	TCGA-78-7152-01				LUAD	0.317	-4.2934	TCGA-78-7220-01				LUAD	1.99	-3.816	TCGA-78-7152-01
LUAD	0.262836	-9.9658	TCGA-75-5122-01				LUAD	24	-3.816	TCGA-55-8096-01				LUAD	0.2843	-2.5479	TCGA-05-4422-01				LUAD	2.73	-3.816	TCGA-55-8096-01
LUAD	0.236705	-9.9658	TCGA-50-5931-01				LUAD	17	-9.9658	TCGA-75-5122-01				LUAD	0.2979	-9.9658	TCGA-44-6779-01				LUAD	1.87	-9.9658	TCGA-75-5122-01
LUAD	0.185059	-2.2447	TCGA-49-AARO-01				LUAD	18	-9.9658	TCGA-50-5931-01				LUAD	0.3472	-9.9658	TCGA-86-8672-01				LUAD	1.92	-9.9658	TCGA-50-5931-01
LUAD	0.0722296	-2.7274	TCGA-44-2655-01				LUAD	37	-2.2447	TCGA-49-AARO-01				LUAD	0.3045	-3.6259	TCGA-55-6983-01				LUAD	3.08	-2.2447	TCGA-49-AARO-01
LUAD	0.29696	-9.9658	TCGA-73-4668-01				LUAD	5	-2.7274	TCGA-44-2655-01				LUAD	0.3308	-4.2934	TCGA-91-8499-01				LUAD	2.08	-2.7274	TCGA-44-2655-01
LUAD	0.289507	-4.2934	TCGA-91-6831-01				LUAD	35	-9.9658	TCGA-73-4668-01				LUAD	0.3153	-9.9658	TCGA-91-6836-01				LUAD	3.19	-9.9658	TCGA-73-4668-01
LUAD	0.436632	-9.9658	TCGA-L9-A444-01				LUAD	39	-4.2934	TCGA-91-6831-01				LUAD	0.3598	-3.816	TCGA-38-7271-01				LUAD	3.3	-4.2934	TCGA-91-6831-01
LUAD	0.959189	-9.9658	TCGA-05-5425-01				LUAD	46	-9.9658	TCGA-L9-A444-01				LUAD	0.3188	-9.9658	TCGA-NJ-A4YG-01				LUAD	2.77	-9.9658	TCGA-L9-A444-01
LUAD	0.25821	-5.17574	TCGA-44-6775-01				LUAD	21	-9.9658	TCGA-05-5425-01				LUAD	0.3074	-9.9658	TCGA-73-4658-01				LUAD	1.08	-9.9658	TCGA-05-5425-01
LUAD	0.121586	-1.7809	TCGA-75-7025-01				LUAD	27	-5.17574	TCGA-44-6775-01				LUAD	0.3188	-9.9658	TCGA-86-8076-01				LUAD	3.36	-5.17574	TCGA-44-6775-01
LUAD	0.134172	-9.9658	TCGA-05-5429-01				LUAD	7	-1.7809	TCGA-75-7025-01				LUAD	0.3051	-5.5735	TCGA-55-6987-01				LUAD	3.59	-1.7809	TCGA-75-7025-01
LUAD	0.27376	-5.0116	TCGA-99-7458-01				LUAD	14	-9.9658	TCGA-05-5429-01				LUAD	0.3139	-3.816	TCGA-78-7152-01				LUAD	2.06	-9.9658	TCGA-05-5429-01
LUAD	0.19263	-1.5105	TCGA-97-7546-01				LUAD	12	-5.0116	TCGA-99-7458-01				LUAD	0.3506	-3.816	TCGA-55-8096-01				LUAD	1.88	-5.0116	TCGA-99-7458-01
LUAD	0.2725	-3.0469	TCGA-67-3772-01				LUAD	11	-1.5105	TCGA-97-7546-01				LUAD	0.2898	-9.9658	TCGA-75-5122-01				LUAD	1.85	-1.5105	TCGA-97-7546-01
LUAD	0.41815	-9.9658	TCGA-05-4395-01				LUAD	12	-3.0469	TCGA-67-3772-01				LUAD	0.3013	-9.9658	TCGA-50-5931-01				LUAD	1.84	-3.0469	TCGA-67-3772-01
LUAD	0.129295	-9.9658	TCGA-91-7771-01				LUAD	36	-9.9658	TCGA-05-4395-01				LUAD	0.3115	-2.2447	TCGA-49-AARO-01				LUAD	3.22	-9.9658	TCGA-05-4395-01
LUAD	0.0570849	-9.9658	TCGA-55-6984-01				LUAD	36	-9.9658	TCGA-91-7771-01				LUAD	0.2747	-2.7274	TCGA-44-2655-01				LUAD	5	-9.9658	TCGA-91-7771-01
LUAD	0.408553	-5.01162	TCGA-44-3918-01				LUAD	12	-9.9658	TCGA-55-6984-01				LUAD	0.2789	-9.9658	TCGA-73-4668-01				LUAD	4.06	-9.9658	TCGA-55-6984-01
LUAD	0.119093	-4.6082	TCGA-50-8459-01				LUAD	58	-5.01162	TCGA-44-3918-01				LUAD	0.3197	-4.2934	TCGA-91-6831-01				LUAD	1.8	-5.01162	TCGA-44-3918-01
LUAD	0.489961	-9.9658	TCGA-69-7980-01				LUAD	7	-4.6082	TCGA-50-8459-01				LUAD	0.3278	-9.9658	TCGA-L9-A444-01				LUAD	1.9	-4.6082	TCGA-50-8459-01
LUAD	0.281797	-5.0116	TCGA-50-5939-01				LUAD	49	-9.9658	TCGA-69-7980-01				LUAD	0.3001	-9.9658	TCGA-05-5425-01				LUAD	3.76	-9.9658	TCGA-69-7980-01
LUAD	0.123244	-4.6082	TCGA-78-7143-01				LUAD	35	-5.0116	TCGA-50-5939-01				LUAD	0.3101	-5.17574	TCGA-44-6775-01				LUAD	1.75	-5.0116	TCGA-50-5939-01
LUAD	0.206279	-9.9658	TCGA-75-5126-01				LUAD	28	-4.6082	TCGA-78-7143-01				LUAD	0.296	-1.7809	TCGA-75-7025-01				LUAD	4.69	-4.6082	TCGA-78-7143-01
LUAD	0.31966	-9.9658	TCGA-50-6594-01				LUAD	17	-9.9658	TCGA-75-5126-01				LUAD	0.3031	-9.9658	TCGA-05-5429-01				LUAD	2.29	-9.9658	TCGA-75-5126-01
LUAD	0.128862	-9.9658	TCGA-MP-A5C7-01				LUAD	47	-9.9658	TCGA-50-6594-01				LUAD	0.2904	-5.0116	TCGA-99-7458-01				LUAD	3.61	-9.9658	TCGA-50-6594-01
LUAD	0.151566	-4.4955	TCGA-44-5645-01				LUAD	14	-9.9658	TCGA-MP-A5C7-01				LUAD	0.3147	-1.5105	TCGA-97-7546-01				LUAD	2.01	-9.9658	TCGA-MP-A5C7-01
LUAD	0.155894	-1.7809	TCGA-50-5935-01				LUAD	10	-4.4955	TCGA-44-5645-01				LUAD	0.2699	-3.0469	TCGA-67-3772-01				LUAD	2.38	-4.4955	TCGA-44-5645-01
LUAD	0.195574	-4.6082	TCGA-55-7914-01				LUAD	13	-1.7809	TCGA-50-5935-01				LUAD	0.2956	-9.9658	TCGA-05-4395-01				LUAD	5.81	-1.7809	TCGA-50-5935-01
LUAD	0.344531	-3.3076	TCGA-55-7576-01				LUAD	26	-4.6082	TCGA-55-7914-01				LUAD	0.3602	-9.9658	TCGA-91-7771-01				LUAD	1.92	-4.6082	TCGA-55-7914-01
LUAD	0.101949	-5.17574	TCGA-44-2666-01				LUAD	53	-3.3076	TCGA-55-7576-01				LUAD	0.3082	-9.9658	TCGA-55-6984-01				LUAD	2.84	-3.3076	TCGA-55-7576-01
LUAD	0.0163047	-3.0469	TCGA-55-7284-01				LUAD	8	-5.17574	TCGA-44-2666-01				LUAD	0.3106	-5.01162	TCGA-44-3918-01				LUAD	1.93	-5.17574	TCGA-44-2666-01
LUAD	0.756497	-9.9658	TCGA-73-4676-01				LUAD	11	-3.0469	TCGA-55-7284-01				LUAD	0.3327	-4.6082	TCGA-50-8459-01				LUAD	2.26	-3.0469	TCGA-55-7284-01
LUAD	0.0295355	-6.5064	TCGA-78-7166-01				LUAD	20	-9.9658	TCGA-73-4676-01				LUAD	0.3681	-9.9658	TCGA-69-7980-01				LUAD	1.31	-9.9658	TCGA-73-4676-01
LUAD	0.428073	-9.9658	TCGA-83-5908-01				LUAD	12	-6.5064	TCGA-78-7166-01				LUAD	0.3341	-5.0116	TCGA-50-5939-01				LUAD	2.04	-6.5064	TCGA-78-7166-01
LUAD	0.494435	-1.9379	TCGA-50-5049-01				LUAD	16	-9.9658	TCGA-83-5908-01				LUAD	0.2958	-9.9658	TCGA-75-5126-01				LUAD	1.66	-9.9658	TCGA-83-5908-01
LUAD	0.0468783	-9.9658	TCGA-44-3396-01				LUAD	26	-1.9379	TCGA-50-5049-01				LUAD	0.3083	-9.9658	TCGA-50-6594-01				LUAD	1.92	-1.9379	TCGA-50-5049-01
LUAD	0.0461765	-1.1488	TCGA-97-8172-01				LUAD	10	-9.9658	TCGA-44-3396-01				LUAD	0.3234	-9.9658	TCGA-MP-A5C7-01				LUAD	2.13	-9.9658	TCGA-44-3396-01
LUAD	0.188059	-9.9658	TCGA-50-6597-01				LUAD	7	-1.1488	TCGA-97-8172-01				LUAD	0.3481	-4.4955	TCGA-44-5645-01				LUAD	3.92	-1.1488	TCGA-97-8172-01
LUAD	0.341722	-6.5064	TCGA-69-8255-01				LUAD	22	-9.9658	TCGA-50-6597-01				LUAD	0.3089	-1.7809	TCGA-50-5935-01				LUAD	3.59	-9.9658	TCGA-50-6597-01
LUAD	0.168372	-9.9658	TCGA-62-A46U-01				LUAD	50	-6.5064	TCGA-69-8255-01				LUAD	0.3043	-4.6082	TCGA-55-7914-01				LUAD	3.27	-6.5064	TCGA-69-8255-01
LUAD	0.175483	-9.9658	TCGA-97-8176-01				LUAD	34	-9.9658	TCGA-62-A46U-01				LUAD	0.3078	-3.3076	TCGA-55-7576-01				LUAD	3.73	-9.9658	TCGA-62-A46U-01
LUAD	0.297943	-2.8262	TCGA-86-8358-01				LUAD	13	-9.9658	TCGA-97-8176-01				LUAD	0.3003	-5.17574	TCGA-44-2666-01				LUAD	1.91	-9.9658	TCGA-97-8176-01
LUAD	0.131609	-9.9658	TCGA-05-4415-01				LUAD	70	-2.8262	TCGA-86-8358-01				LUAD	0.3198	-3.0469	TCGA-55-7284-01				LUAD	3.55	-2.8262	TCGA-86-8358-01
LUAD	0.215292	-9.9658	TCGA-55-7281-01				LUAD	24	-9.9658	TCGA-05-4415-01				LUAD	0.3162	-9.9658	TCGA-73-4676-01				LUAD	3.59	-9.9658	TCGA-05-4415-01
LUAD	0.142062	-4.035	TCGA-78-7161-01				LUAD	12	-9.9658	TCGA-55-7281-01				LUAD	0.3093	-6.5064	TCGA-78-7166-01				LUAD	3.07	-9.9658	TCGA-55-7281-01
LUAD	0.280656	-9.9658	TCGA-49-4507-01				LUAD	60	-4.035	TCGA-78-7161-01				LUAD	0.3239	-9.9658	TCGA-83-5908-01				LUAD	3.36	-4.035	TCGA-78-7161-01
LUAD	0.0342268	-4.6082	TCGA-55-8621-01				LUAD	42	-9.9658	TCGA-49-4507-01				LUAD	0.3052	-1.9379	TCGA-50-5049-01				LUAD	2.69	-9.9658	TCGA-49-4507-01
LUAD	0.694931	-9.9658	TCGA-55-6970-01				LUAD	8	-4.6082	TCGA-55-8621-01				LUAD	0.3466	-9.9658	TCGA-44-3396-01				LUAD	2.05	-4.6082	TCGA-55-8621-01
LUAD	0.280729	-4.6082	TCGA-75-6207-01				LUAD	16	-9.9658	TCGA-55-6970-01				LUAD	0.3222	-1.1488	TCGA-97-8172-01				LUAD	1.36	-9.9658	TCGA-55-6970-01
LUAD	0.260204	-5.5735	TCGA-55-8205-01				LUAD	35	-4.6082	TCGA-75-6207-01				LUAD	0.3029	-9.9658	TCGA-50-6597-01				LUAD	1.9	-4.6082	TCGA-75-6207-01
LUAD	0.3584	-9.9658	TCGA-69-7763-01				LUAD	16	-5.5735	TCGA-55-8205-01				LUAD	0.3363	-6.5064	TCGA-69-8255-01				LUAD	3.33	-5.5735	TCGA-55-8205-01
LUAD	0.26472	-9.9658	TCGA-55-7913-01				LUAD	23	-9.9658	TCGA-69-7763-01				LUAD	0.3108	-9.9658	TCGA-62-A46U-01				LUAD	2.64	-9.9658	TCGA-69-7763-01
LUAD	0.131545	-5.0116	TCGA-62-8397-01				LUAD	32	-9.9658	TCGA-55-7913-01				LUAD	0.3459	-9.9658	TCGA-97-8176-01				LUAD	2.94	-9.9658	TCGA-55-7913-01
LUAD	0.122878	-6.5064	TCGA-73-4659-01				LUAD	14	-5.0116	TCGA-62-8397-01				LUAD	0.3391	-2.8262	TCGA-86-8358-01				LUAD	3.43	-5.0116	TCGA-62-8397-01
LUAD	0.493724	-2.6349	TCGA-91-A4BC-01				LUAD	16	-6.5064	TCGA-73-4659-01				LUAD	0.3033	-9.9658	TCGA-05-4415-01				LUAD	3.5	-6.5064	TCGA-73-4659-01
LUAD	0.280606	-2.7274	TCGA-97-8547-01				LUAD	52	-2.6349	TCGA-91-A4BC-01				LUAD	0.2873	-9.9658	TCGA-55-7281-01				LUAD	2.55	-2.6349	TCGA-91-A4BC-01
LUAD	0.0751938	-9.9658	TCGA-97-8175-01				LUAD	31	-2.7274	TCGA-97-8547-01				LUAD	0.2989	-4.035	TCGA-78-7161-01				LUAD	1.88	-2.7274	TCGA-97-8547-01
LUAD	0.325555	-5.0116	TCGA-86-8075-01				LUAD	11	-9.9658	TCGA-97-8175-01				LUAD	0.2769	-9.9658	TCGA-49-4507-01				LUAD	2.07	-9.9658	TCGA-97-8175-01
LUAD	0.308469	-5.0116	TCGA-55-6985-01				LUAD	29	-5.0116	TCGA-86-8075-01				LUAD	0.3078	-4.6082	TCGA-55-8621-01				LUAD	4.21	-5.0116	TCGA-86-8075-01
LUAD	0.314712	-3.1714	TCGA-55-A48X-01				LUAD	24	-5.0116	TCGA-55-6985-01				LUAD	0.3069	-9.9658	TCGA-55-6970-01				LUAD	1.86	-5.0116	TCGA-55-6985-01
LUAD	0.402742	-2.7274	TCGA-44-2657-01				LUAD	19	-3.1714	TCGA-55-A48X-01				LUAD	0.2953	-4.6082	TCGA-75-6207-01				LUAD	1.78	-3.1714	TCGA-55-A48X-01
LUAD	0.414103	-3.0469	TCGA-95-7562-01				LUAD	28	-2.7274	TCGA-44-2657-01				LUAD	0.3331	-5.5735	TCGA-55-8205-01				LUAD	1.71	-2.7274	TCGA-44-2657-01
LUAD	0.0707744	-4.035	TCGA-55-7725-01				LUAD	23	-3.0469	TCGA-95-7562-01				LUAD	0.3202	-9.9658	TCGA-69-7763-01				LUAD	3.68	-3.0469	TCGA-95-7562-01
LUAD	0.272177	-5.0116	TCGA-05-5715-01				LUAD	15	-4.035	TCGA-55-7725-01				LUAD	0.3381	-9.9658	TCGA-55-7913-01				LUAD	2	-4.035	TCGA-55-7725-01
LUAD	0.0554425	-3.458	TCGA-55-A492-01				LUAD	11	-5.0116	TCGA-05-5715-01				LUAD	0.3149	-5.0116	TCGA-62-8397-01				LUAD	1.82	-5.0116	TCGA-05-5715-01
LUAD	0.159636	-4.2934	TCGA-78-7145-01				LUAD	11	-3.458	TCGA-55-A492-01				LUAD	0.2919	-6.5064	TCGA-73-4659-01				LUAD	3.8	-3.458	TCGA-55-A492-01
LUAD	0.214045	-9.9658	TCGA-86-8278-01				LUAD	26	-4.2934	TCGA-78-7145-01				LUAD	0.3357	-2.6349	TCGA-91-A4BC-01				LUAD	3.37	-4.2934	TCGA-78-7145-01
LUAD	0.052428	-5.0116	TCGA-69-8453-01				LUAD	15	-9.9658	TCGA-86-8278-01				LUAD	0.3431	-2.7274	TCGA-97-8547-01				LUAD	1.82	-9.9658	TCGA-86-8278-01
LUAD	0.288539	-5.0116	TCGA-MN-A4N5-01				LUAD	7	-5.0116	TCGA-69-8453-01				LUAD	0.3039	-9.9658	TCGA-97-8175-01				LUAD	3.76	-5.0116	TCGA-69-8453-01
LUAD	0.307025	-4.035	TCGA-64-5778-01				LUAD	39	-5.0116	TCGA-MN-A4N5-01				LUAD	0.2979	-5.0116	TCGA-86-8075-01				LUAD	3.29	-5.0116	TCGA-MN-A4N5-01
LUAD	0.0542339	-4.6082	TCGA-J2-8194-01				LUAD	27	-4.035	TCGA-64-5778-01				LUAD	0.3005	-5.0116	TCGA-55-6985-01				LUAD	1.76	-4.035	TCGA-64-5778-01
LUAD	0.603042	-2.5479	TCGA-55-A57B-01				LUAD	7	-4.6082	TCGA-J2-8194-01				LUAD	0.3152	-3.1714	TCGA-55-A48X-01				LUAD	3.38	-4.6082	TCGA-J2-8194-01
LUAD	0.157834	-3.816	TCGA-38-4627-01				LUAD	21	-2.5479	TCGA-55-A57B-01				LUAD	0.2817	-2.7274	TCGA-44-2657-01				LUAD	1.36	-2.5479	TCGA-55-A57B-01
LUAD	0.452987	-9.9658	TCGA-86-7711-01				LUAD	4	-3.816	TCGA-38-4627-01				LUAD	0.3409	-3.0469	TCGA-95-7562-01				LUAD	1.86	-3.816	TCGA-38-4627-01
LUAD	0.566138	-4.6082	TCGA-05-5423-01				LUAD	43	-9.9658	TCGA-86-7711-01				LUAD	0.3117	-4.035	TCGA-55-7725-01				LUAD	1.88	-9.9658	TCGA-86-7711-01
LUAD	0.0142947	-2.8262	TCGA-91-8496-01				LUAD	12	-4.6082	TCGA-05-5423-01				LUAD	0.3272	-9.9658	TCGA-69-A59K-01				LUAD	2.36	-4.6082	TCGA-05-5423-01
LUAD	0.238	-0.4921	TCGA-86-8280-01				LUAD	13	-2.8262	TCGA-91-8496-01				LUAD	0.3207	-5.0116	TCGA-05-5715-01				LUAD	2.25	-2.8262	TCGA-91-8496-01
LUAD	0.131348	-5.01157	TCGA-44-6146-01				LUAD	19	-0.4921	TCGA-86-8280-01				LUAD	0.3293	-3.458	TCGA-55-A492-01				LUAD	2.56	-0.4921	TCGA-86-8280-01
LUAD	0.278531	-9.9658	TCGA-78-7146-01				LUAD	11	-5.01157	TCGA-44-6146-01				LUAD	0.296	-4.2934	TCGA-78-7145-01				LUAD	1.87	-5.01157	TCGA-44-6146-01
LUAD	0.25821	-9.9658	TCGA-35-4122-01				LUAD	50	-9.9658	TCGA-78-7146-01				LUAD	0.3248	-9.9658	TCGA-86-8278-01				LUAD	2.79	-9.9658	TCGA-78-7146-01
LUAD	0.321315	-3.6259	TCGA-86-7953-01				LUAD	35	-9.9658	TCGA-35-4122-01				LUAD	0.3204	-5.0116	TCGA-MN-A4N5-01				LUAD	3.17	-9.9658	TCGA-35-4122-01
LUAD	0.592462	-3.816	TCGA-44-5643-01				LUAD	39	-3.6259	TCGA-86-7953-01				LUAD	0.3135	-4.035	TCGA-64-5778-01				LUAD	3.26	-3.6259	TCGA-86-7953-01
LUAD	0.0877054	-2.5479	TCGA-73-7498-01				LUAD	24	-3.816	TCGA-44-5643-01				LUAD	0.313	-4.6082	TCGA-J2-8194-01				LUAD	1.63	-3.816	TCGA-44-5643-01
LUAD	0.33247	-9.9658	TCGA-75-6214-01				LUAD	10	-2.5479	TCGA-73-7498-01				LUAD	0.3221	-2.5479	TCGA-55-A57B-01				LUAD	2.01	-2.5479	TCGA-73-7498-01
LUAD	0.309285	-3.0469	TCGA-93-7348-01				LUAD	41	-9.9658	TCGA-75-6214-01				LUAD	0.2806	-3.816	TCGA-38-4627-01				LUAD	2.76	-9.9658	TCGA-75-6214-01
LUAD	0.164914	-5.5735	TCGA-97-8174-01				LUAD	15	-3.0469	TCGA-93-7348-01				LUAD	0.3021	-9.9658	TCGA-86-7711-01				LUAD	1.83	-3.0469	TCGA-93-7348-01
LUAD	0.302118	-4.2934	TCGA-55-8620-01				LUAD	32	-5.5735	TCGA-97-8174-01				LUAD	0.3204	-4.6082	TCGA-05-5423-01				LUAD	3.62	-5.5735	TCGA-97-8174-01
LUAD	0.485764	-9.9658	TCGA-62-8399-01				LUAD	35	-4.2934	TCGA-55-8620-01				LUAD	0.3433	-2.8262	TCGA-91-8496-01				LUAD	2.47	-4.2934	TCGA-55-8620-01
LUAD	0.0434122	-9.9658	TCGA-80-5607-01				LUAD	37	-9.9658	TCGA-62-8399-01				LUAD	0.3218	-0.4921	TCGA-86-8280-01				LUAD	2.44	-9.9658	TCGA-62-8399-01
LUAD	0.187359	-2.5479	TCGA-49-AAR2-01				LUAD	3	-9.9658	TCGA-80-5607-01				LUAD	0.3286	-5.01157	TCGA-44-6146-01				LUAD	2.02	-9.9658	TCGA-80-5607-01
LUAD	0.215419	-9.9658	TCGA-55-6543-01				LUAD	19	-2.5479	TCGA-49-AAR2-01				LUAD	0.2965	-9.9658	TCGA-78-7146-01				LUAD	1.9	-2.5479	TCGA-49-AAR2-01
LUAD	0.316111	-3.6259	TCGA-49-4501-01				LUAD	4	-9.9658	TCGA-55-6543-01				LUAD	0.2776	-9.9658	TCGA-35-4122-01				LUAD	2.27	-9.9658	TCGA-55-6543-01
LUAD	0.0661275	-3.3076	TCGA-78-7156-01				LUAD	28	-3.6259	TCGA-49-4501-01				LUAD	0.3313	-9.9658	TCGA-78-8648-01				LUAD	2.72	-3.6259	TCGA-49-4501-01
LUAD	0.1319	-9.9658	TCGA-62-A46S-01				LUAD	12	-3.3076	TCGA-78-7156-01				LUAD	0.3435	-3.6259	TCGA-86-7953-01				LUAD	1.98	-3.3076	TCGA-78-7156-01
LUAD	0.208463	-9.9658	TCGA-49-AARQ-01				LUAD	26	-9.9658	TCGA-62-A46S-01				LUAD	0.321	-3.816	TCGA-44-5643-01				LUAD	3.85	-9.9658	TCGA-62-A46S-01
LUAD	0.246768	-9.9658	TCGA-93-A4JN-01				LUAD	39	-9.9658	TCGA-49-AARQ-01				LUAD	0.3439	-2.5479	TCGA-73-7498-01				LUAD	3.38	-9.9658	TCGA-49-AARQ-01
LUAD	0.395757	-9.9658	TCGA-91-6847-01				LUAD	23	-9.9658	TCGA-93-A4JN-01				LUAD	0.2991	-9.9658	TCGA-75-6214-01				LUAD	2.59	-9.9658	TCGA-93-A4JN-01
LUAD	0.175825	-9.9658	TCGA-55-6642-01				LUAD	24	-9.9658	TCGA-91-6847-01				LUAD	0.3085	-3.0469	TCGA-93-7348-01				LUAD	3.59	-9.9658	TCGA-91-6847-01
LUAD	0.121258	-5.0116	TCGA-55-8203-01				LUAD	34	-9.9658	TCGA-55-6642-01				LUAD	0.3258	-5.5735	TCGA-97-8174-01				LUAD	2.61	-9.9658	TCGA-55-6642-01
LUAD	0.328484	-3.458	TCGA-44-7670-01				LUAD	15	-5.0116	TCGA-55-8203-01				LUAD	0.3391	-4.2934	TCGA-55-8620-01				LUAD	3.67	-5.0116	TCGA-55-8203-01
LUAD	0.45622	-3.1714	TCGA-38-6178-01				LUAD	53	-3.458	TCGA-44-7670-01				LUAD	0.3201	-9.9658	TCGA-62-8399-01				LUAD	4.89	-3.458	TCGA-44-7670-01
LUAD	0.461345	-5.0116	TCGA-86-8074-01				LUAD	30	-3.1714	TCGA-38-6178-01				LUAD	0.3103	-9.9658	TCGA-80-5607-01				LUAD	3.89	-3.1714	TCGA-38-6178-01
LUAD	0.320033	-3.458	TCGA-55-8616-01				LUAD	46	-5.0116	TCGA-86-8074-01				LUAD	0.3355	-2.5479	TCGA-49-AAR2-01				LUAD	3.81	-5.0116	TCGA-86-8074-01
LUAD	0.151076	-9.9658	TCGA-97-A4M0-01				LUAD	31	-3.458	TCGA-55-8616-01				LUAD	0.3	-9.9658	TCGA-55-6543-01				LUAD	3.91	-3.458	TCGA-55-8616-01
LUAD	0.337041	-9.9658	TCGA-49-6767-01				LUAD	26	-9.9658	TCGA-97-A4M0-01				LUAD	0.2866	-3.6259	TCGA-49-4501-01				LUAD	3.78	-9.9658	TCGA-97-A4M0-01
LUAD	0.123269	-9.9658	TCGA-55-1595-01				LUAD	30	-9.9658	TCGA-49-6767-01				LUAD	0.2956	-3.3076	TCGA-78-7156-01				LUAD	3.24	-9.9658	TCGA-49-6767-01
LUAD	0.00036677	-4.6082	TCGA-49-AARR-01				LUAD	34	-9.9658	TCGA-55-1595-01				LUAD	0.3163	-9.9658	TCGA-62-A46S-01				LUAD	3.63	-9.9658	TCGA-55-1595-01
LUAD	0.311134	-4.6082	TCGA-MP-A4T9-01				LUAD	0	-4.6082	TCGA-49-AARR-01				LUAD	0.3256	-9.9658	TCGA-49-AARQ-01				LUAD	2	-4.6082	TCGA-49-AARR-01
LUAD	0.197791	-2.7274	TCGA-86-8073-01				LUAD	37	-4.6082	TCGA-MP-A4T9-01				LUAD	0.3078	-9.9658	TCGA-93-A4JN-01				LUAD	2.11	-4.6082	TCGA-MP-A4T9-01
LUAD	0.177917	-5.5735	TCGA-MN-A4N4-01				LUAD	9	-2.72742	TCGA-44-6147-01				LUAD	0.3373	-9.9658	TCGA-91-6847-01				LUAD	1.93	-2.72742	TCGA-44-6147-01
LUAD	0.161832	-3.6259	TCGA-97-A4M3-01				LUAD	22	-2.7274	TCGA-86-8073-01				LUAD	0.3046	-9.9658	TCGA-55-6642-01				LUAD	1.88	-2.7274	TCGA-86-8073-01
LUAD	0.0674237	-9.9658	TCGA-86-7714-01				LUAD	51	-5.5735	TCGA-MN-A4N4-01				LUAD	0.3099	-5.0116	TCGA-55-8203-01				LUAD	4.12	-5.5735	TCGA-MN-A4N4-01
LUAD	0.164756	-9.9658	TCGA-49-4487-01				LUAD	31	-3.6259	TCGA-97-A4M3-01				LUAD	0.3216	-3.458	TCGA-44-7670-01				LUAD	2.03	-3.6259	TCGA-97-A4M3-01
LUAD	0.401222	-9.9658	TCGA-78-7542-01				LUAD	2	-9.9658	TCGA-86-7714-01				LUAD	0.3186	-9.9658	TCGA-MP-A4TJ-01				LUAD	1.93	-9.9658	TCGA-86-7714-01
LUAD	0.0943376	-5.5735	TCGA-95-A4VK-01				LUAD	29	-9.9658	TCGA-49-4487-01				LUAD	0.2925	-3.1714	TCGA-38-6178-01				LUAD	3.17	-9.9658	TCGA-49-4487-01
LUAD	0.401949	-5.0116	TCGA-55-7994-01				LUAD	31	-9.9658	TCGA-78-7542-01				LUAD	0.3273	-5.0116	TCGA-86-8074-01				LUAD	4.69	-9.9658	TCGA-78-7542-01
LUAD	0.0686219	-4.2934	TCGA-49-6742-01				LUAD	17	-5.5735	TCGA-95-A4VK-01				LUAD	0.3503	-3.458	TCGA-55-8616-01				LUAD	2.02	-5.5735	TCGA-95-A4VK-01
LUAD	0.173727	-9.9658	TCGA-55-8506-01				LUAD	51	-5.0116	TCGA-55-7994-01				LUAD	0.33	-9.9658	TCGA-97-A4M0-01				LUAD	3.05	-5.0116	TCGA-55-7994-01
LUAD	0.408359	-3.0469	TCGA-MP-A4TA-01				LUAD	9	-4.2934	TCGA-49-6742-01				LUAD	0.3133	-9.9658	TCGA-49-6767-01				LUAD	3.61	-4.2934	TCGA-49-6742-01
LUAD	0.27599	-9.9658	TCGA-55-8091-01				LUAD	37	-9.9658	TCGA-55-8506-01				LUAD	0.2662	-9.9658	TCGA-55-1595-01				LUAD	3.94	-9.9658	TCGA-55-8506-01
LUAD	0.0551603	-9.9658	TCGA-91-6828-01				LUAD	30	-3.0469	TCGA-MP-A4TA-01				LUAD	0.3245	-4.6082	TCGA-49-AARR-01				LUAD	1.65	-3.0469	TCGA-MP-A4TA-01
LUAD	0.415292	-9.9658	TCGA-35-5375-01				LUAD	14	-9.9658	TCGA-55-8091-01				LUAD	0.307	-4.6082	TCGA-MP-A4T9-01				LUAD	2.06	-9.9658	TCGA-55-8091-01
LUAD	0.154406	-5.5735	TCGA-97-A4M7-01				LUAD	22	-9.9658	TCGA-91-6828-01				LUAD	0.3404	-2.72742	TCGA-44-6147-01				LUAD	4.62	-9.9658	TCGA-91-6828-01
LUAD	0.17328	-4.2934	TCGA-78-7539-01				LUAD	45	-9.9658	TCGA-35-5375-01				LUAD	0.3277	-2.7274	TCGA-86-8073-01				LUAD	3.7	-9.9658	TCGA-35-5375-01
LUAD	0.258676	-4.2934	TCGA-J2-8192-01				LUAD	20	-5.5735	TCGA-97-A4M7-01				LUAD	0.3073	-5.5735	TCGA-MN-A4N4-01				LUAD	2.03	-5.5735	TCGA-97-A4M7-01
LUAD	0.201436	-6.5064	TCGA-86-7713-01				LUAD	42	-4.2934	TCGA-78-7539-01				LUAD	0.306	-3.6259	TCGA-97-A4M3-01				LUAD	3.49	-4.2934	TCGA-78-7539-01
LUAD	0.032463	-9.9658	TCGA-67-6216-01				LUAD	20	-4.2934	TCGA-J2-8192-01				LUAD	0.3042	-9.9658	TCGA-86-7714-01				LUAD	2.76	-4.2934	TCGA-J2-8192-01
LUAD	0.0296372	-9.9658	TCGA-44-A47G-01				LUAD	35	-6.5064	TCGA-86-7713-01				LUAD	0.295	-9.9658	TCGA-49-4487-01				LUAD	3.59	-6.5064	TCGA-86-7713-01
LUAD	0.221883	-9.9658	TCGA-78-7147-01				LUAD	6	-9.9658	TCGA-67-6216-01				LUAD	0.324	-9.9658	TCGA-78-7542-01				LUAD	1.97	-9.9658	TCGA-67-6216-01
LUAD	0	-2.8262	TCGA-44-3398-01				LUAD	21	-9.9658	TCGA-44-A47G-01				LUAD	0.3282	-5.5735	TCGA-95-A4VK-01				LUAD	2.29	-9.9658	TCGA-44-A47G-01
LUAD	0.09514	-3.816	TCGA-78-7633-01				LUAD	40	-9.9658	TCGA-78-7147-01				LUAD	0.3527	-5.0116	TCGA-55-7994-01				LUAD	3.15	-9.9658	TCGA-78-7147-01
LUAD	0.00208671	-2.4659	TCGA-86-A4P8-01				LUAD	3	-2.8262	TCGA-44-3398-01				LUAD	0.3036	-4.2934	TCGA-49-6742-01				LUAD	2.12	-2.8262	TCGA-44-3398-01
LUAD	0.528797	-9.9658	TCGA-78-7535-01				LUAD	8	-3.816	TCGA-78-7633-01				LUAD	0.3441	-9.9658	TCGA-MP-A4T6-01				LUAD	2.19	-3.816	TCGA-78-7633-01
LUAD	0.000304163	-0.4325	TCGA-86-8671-01				LUAD	0	-2.4659	TCGA-86-A4P8-01				LUAD	0.5316	-9.9658	TCGA-55-8506-01				LUAD	2	-2.4659	TCGA-86-A4P8-01
LUAD	0.347006	-4.2934	TCGA-91-6835-01				LUAD	21	-9.9658	TCGA-78-7535-01				LUAD	0.3176	-3.0469	TCGA-MP-A4TA-01				LUAD	2.82	-9.9658	TCGA-78-7535-01
LUAD	0.08363	-5.5735	TCGA-35-3615-01				LUAD	1	-0.4325	TCGA-86-8671-01				LUAD	0.3272	-9.9658	TCGA-55-8091-01				LUAD	2	-0.4325	TCGA-86-8671-01
LUAD	0.250931	-2.1779	TCGA-55-6980-01				LUAD	23	-4.2934	TCGA-91-6835-01				LUAD	0.299	-9.9658	TCGA-91-6828-01				LUAD	1.99	-4.2934	TCGA-91-6835-01
LUAD	0.376157	-9.9658	TCGA-50-5936-01				LUAD	7	-5.5735	TCGA-35-3615-01				LUAD	0.3281	-9.9658	TCGA-35-5375-01				LUAD	2.07	-5.5735	TCGA-35-3615-01
LUAD	0.10835	-9.9658	TCGA-73-4675-01				LUAD	7	-2.1779	TCGA-55-6980-01				LUAD	0.313	-5.5735	TCGA-97-A4M7-01				LUAD	2.18	-2.1779	TCGA-55-6980-01
LUAD	0.300398	-9.9658	TCGA-50-5932-01				LUAD	27	-9.9658	TCGA-50-5936-01				LUAD	0.3056	-4.2934	TCGA-78-7539-01				LUAD	1.64	-9.9658	TCGA-50-5936-01
LUAD	0.480699	-9.9658	TCGA-93-A4JO-01				LUAD	13	-9.9658	TCGA-73-4675-01				LUAD	0.3327	-4.2934	TCGA-J2-8192-01				LUAD	3.41	-9.9658	TCGA-73-4675-01
LUAD	0.399628	-9.9658	TCGA-49-AAR3-01				LUAD	25	-9.9658	TCGA-50-5932-01				LUAD	0.3155	-6.5064	TCGA-86-7713-01				LUAD	1.81	-9.9658	TCGA-50-5932-01
LUAD	0.469133	-4.6082	TCGA-78-7154-01				LUAD	29	-9.9658	TCGA-93-A4JO-01				LUAD	0.2921	-9.9658	TCGA-67-6216-01				LUAD	2.18	-9.9658	TCGA-93-A4JO-01
LUAD	0.219851	-9.9658	TCGA-55-7910-01				LUAD	21	-9.9658	TCGA-49-AAR3-01				LUAD	0.3181	-9.9658	TCGA-44-A47G-01				LUAD	1.71	-9.9658	TCGA-49-AAR3-01
LUAD	0.428341	-5.5735	TCGA-4B-A93V-01				LUAD	49	-4.6082	TCGA-78-7154-01				LUAD	0.2941	-4.2934	TCGA-55-7816-01				LUAD	3.82	-4.6082	TCGA-78-7154-01
LUAD	0.116813	-3.816	TCGA-91-6849-01				LUAD	42	-9.9658	TCGA-55-7910-01				LUAD	0.3081	-9.9658	TCGA-78-7147-01				LUAD	3.44	-9.9658	TCGA-55-7910-01
LUAD	0.124081	-4.035	TCGA-MP-A4SY-01				LUAD	36	-5.5735	TCGA-4B-A93V-01				LUAD	0.281	-2.8262	TCGA-44-3398-01				LUAD	2.67	-5.5735	TCGA-4B-A93V-01
LUAD	0.1702	-5.5735	TCGA-MP-A4SV-01				LUAD	18	-3.816	TCGA-91-6849-01				LUAD	0.3017	-3.816	TCGA-78-7633-01				LUAD	1.93	-3.816	TCGA-91-6849-01
LUAD	0.00100946	-9.9658	TCGA-55-8513-01				LUAD	16	-4.035	TCGA-MP-A4SY-01				LUAD	0.3062	-2.4659	TCGA-86-A4P8-01				LUAD	2.07	-4.035	TCGA-MP-A4SY-01
LUAD	0.184199	-5.5735	TCGA-44-7672-01				LUAD	42	-5.5735	TCGA-MP-A4SV-01				LUAD	0.3105	-9.9658	TCGA-78-7535-01				LUAD	3.29	-5.5735	TCGA-MP-A4SV-01
LUAD	0.270173	-9.9658	TCGA-50-6593-01				LUAD	0	-9.9658	TCGA-55-8513-01				LUAD	0.3378	-0.4325	TCGA-86-8671-01				LUAD	2	-9.9658	TCGA-55-8513-01
LUAD	0.0661225	-9.9658	TCGA-69-7973-01				LUAD	28	-5.5735	TCGA-44-7672-01				LUAD	0.2993	-4.2934	TCGA-91-6835-01				LUAD	2.8	-5.5735	TCGA-44-7672-01
LUAD	0.332734	-4.2934	TCGA-67-3771-01				LUAD	28	-9.9658	TCGA-50-6593-01				LUAD	0.2804	-5.5735	TCGA-35-3615-01				LUAD	2.94	-9.9658	TCGA-50-6593-01
LUAD	0.342946	-9.9658	TCGA-99-8033-01				LUAD	22	-9.9658	TCGA-69-7973-01				LUAD	0.2955	-2.1779	TCGA-55-6980-01				LUAD	3.35	-9.9658	TCGA-69-7973-01
LUAD	0.495712	-2.7274	TCGA-91-6848-01				LUAD	51	-4.2934	TCGA-67-3771-01				LUAD	0.3083	-9.9658	TCGA-50-5936-01				LUAD	2.88	-4.2934	TCGA-67-3771-01
LUAD	0.182579	-1.4699	TCGA-93-A4JP-01				LUAD	31	-9.9658	TCGA-99-8033-01				LUAD	0.2958	-9.9658	TCGA-73-4675-01				LUAD	3.04	-9.9658	TCGA-99-8033-01
LUAD	0.00132342	-9.9658	TCGA-38-A44F-01				LUAD	63	-2.7274	TCGA-91-6848-01				LUAD	0.3033	-9.9658	TCGA-50-5932-01				LUAD	3.44	-2.7274	TCGA-91-6848-01
LUAD	0.41033	-9.9658	TCGA-44-7660-01				LUAD	32	-1.4699	TCGA-93-A4JP-01				LUAD	0.3048	-9.9658	TCGA-93-A4JO-01				LUAD	2.27	-1.4699	TCGA-93-A4JP-01
LUAD	0.2604	-9.9658	TCGA-69-7760-01				LUAD	0	-9.9658	TCGA-38-A44F-01				LUAD	0.3164	-9.9658	TCGA-49-AAR3-01				LUAD	2.02	-9.9658	TCGA-38-A44F-01
LUAD	0.254054	-3.6259	TCGA-69-7764-01				LUAD	41	-9.9658	TCGA-44-7660-01				LUAD	0.3163	-4.6082	TCGA-78-7154-01				LUAD	3.25	-9.9658	TCGA-44-7660-01
LUAD	0.12274	-9.9658	TCGA-44-2665-01				LUAD	36	-9.9658	TCGA-69-7760-01				LUAD	0.3415	-9.9658	TCGA-55-7910-01				LUAD	3.25	-9.9658	TCGA-69-7760-01
LUAD	0.245716	-5.0116	TCGA-55-8505-01				LUAD	20	-3.6259	TCGA-69-7764-01				LUAD	0.3475	-5.5735	TCGA-4B-A93V-01				LUAD	1.8	-3.6259	TCGA-69-7764-01
LUAD	0.45651	-9.9658	TCGA-95-7944-01				LUAD	22	-9.9658	TCGA-44-2665-01				LUAD	0.3012	-3.816	TCGA-91-6849-01				LUAD	2.09	-9.9658	TCGA-44-2665-01
LUAD	0.240423	-1.8836	TCGA-L9-A7SV-01				LUAD	13	-5.0116	TCGA-55-8505-01				LUAD	0.3095	-4.035	TCGA-MP-A4SY-01				LUAD	1.87	-5.0116	TCGA-55-8505-01
LUAD	0.35801	-9.9658	TCGA-55-8089-01				LUAD	21	-9.9658	TCGA-95-7944-01				LUAD	0.3118	-5.5735	TCGA-MP-A4SV-01				LUAD	1.64	-9.9658	TCGA-95-7944-01
LUAD	0.0933769	-3.6259	TCGA-55-7283-01				LUAD	48	-1.8836	TCGA-L9-A7SV-01				LUAD	0.3194	-9.9658	TCGA-55-8513-01				LUAD	3.06	-1.8836	TCGA-L9-A7SV-01
LUAD	0.282913	-9.9658	TCGA-44-8117-01				LUAD	24	-9.9658	TCGA-55-8089-01				LUAD	0.3216	-4.2934	TCGA-MP-A4T4-01				LUAD	1.8	-9.9658	TCGA-55-8089-01
LUAD	0.305207	-2.8262	TCGA-53-7626-01				LUAD	23	-3.6259	TCGA-55-7283-01				LUAD	0.311	-9.9658	TCGA-71-8520-01				LUAD	3.9	-3.6259	TCGA-55-7283-01
LUAD	0.446042	-5.5735	TCGA-86-8673-01				LUAD	38	-9.9658	TCGA-44-8117-01				LUAD	0.3068	-5.5735	TCGA-44-7672-01				LUAD	2.89	-9.9658	TCGA-44-8117-01
LUAD	0.170521	-9.9658	TCGA-95-8494-01				LUAD	26	-2.8262	TCGA-53-7626-01				LUAD	0.2839	-9.9658	TCGA-50-6593-01				LUAD	1.79	-2.8262	TCGA-53-7626-01
LUAD	0.0524756	-4.035	TCGA-97-8171-01				LUAD	53	-5.5735	TCGA-86-8673-01				LUAD	0.3631	-9.9658	TCGA-69-7973-01				LUAD	2.56	-5.5735	TCGA-86-8673-01
LUAD	0.190929	-9.9658	TCGA-50-7109-01				LUAD	39	-9.9658	TCGA-95-8494-01				LUAD	0.3208	-4.2934	TCGA-67-3771-01				LUAD	3.62	-9.9658	TCGA-95-8494-01
LUAD	0.469975	-9.9658	TCGA-44-6145-01				LUAD	12	-4.035	TCGA-97-8171-01				LUAD	0.3357	-9.9658	TCGA-99-8033-01				LUAD	2.21	-4.035	TCGA-97-8171-01
LUAD	0.102256	0.2998	TCGA-55-8085-01				LUAD	30	-9.9658	TCGA-50-7109-01				LUAD	0.2978	-2.7274	TCGA-91-6848-01				LUAD	2.86	-9.9658	TCGA-50-7109-01
LUAD	0.439293	-9.9658	TCGA-NJ-A4YF-01				LUAD	8	-9.9658	TCGA-44-6145-01				LUAD	0.2995	-1.4699	TCGA-93-A4JP-01				LUAD	1.66	-9.9658	TCGA-44-6145-01
LUAD	0.0345712	-9.9658	TCGA-NJ-A7XG-01				LUAD	25	0.2998	TCGA-55-8085-01				LUAD	0.3275	-9.9658	TCGA-38-A44F-01				LUAD	2.17	0.2998	TCGA-55-8085-01
LUAD	0.0577363	-6.5064	TCGA-05-4403-01				LUAD	63	-9.9658	TCGA-NJ-A4YF-01				LUAD	0.3098	-9.9658	TCGA-44-7660-01				LUAD	3.21	-9.9658	TCGA-NJ-A4YF-01
LUAD	0.0279985	-3.816	TCGA-55-8097-01				LUAD	17	-9.9658	TCGA-NJ-A7XG-01				LUAD	0.3473	-9.9658	TCGA-69-7760-01				LUAD	3.84	-9.9658	TCGA-NJ-A7XG-01
LUAD	0.404942	-9.9658	TCGA-NJ-A4YQ-01				LUAD	10	-6.5064	TCGA-05-4403-01				LUAD	0.3472	-3.6259	TCGA-69-7764-01				LUAD	2.06	-6.5064	TCGA-05-4403-01
LUAD	0.228121	-3.458	TCGA-97-7547-01				LUAD	5	-3.816	TCGA-55-8097-01				LUAD	0.3006	-9.9658	TCGA-44-2665-01				LUAD	2.06	-3.816	TCGA-55-8097-01
LUAD	0.352624	-1.2481	TCGA-55-5899-01				LUAD	40	-9.9658	TCGA-NJ-A4YQ-01				LUAD	0.3302	-5.0116	TCGA-55-8505-01				LUAD	1.74	-9.9658	TCGA-NJ-A4YQ-01
LUAD	0.171679	-9.9658	TCGA-05-4397-01				LUAD	14	-3.458	TCGA-97-7547-01				LUAD	0.3321	-9.9658	TCGA-95-7944-01				LUAD	3.42	-3.458	TCGA-97-7547-01
LUAD	0.371107	-4.6082	TCGA-44-6777-01				LUAD	45	-1.2481	TCGA-55-5899-01				LUAD	0.3574	-1.8836	TCGA-L9-A7SV-01				LUAD	2.83	-1.2481	TCGA-55-5899-01
LUAD	0.108607	-2.0529	TCGA-55-7815-01				LUAD	43	-9.9658	TCGA-05-4397-01				LUAD	0.3445	-9.9658	TCGA-55-8089-01				LUAD	1.99	-9.9658	TCGA-05-4397-01
LUAD	0.33336	-2.6349	TCGA-91-6830-01				LUAD	12	-4.6082	TCGA-44-6777-01				LUAD	0.3037	-3.6259	TCGA-55-7283-01				LUAD	1.82	-4.6082	TCGA-44-6777-01
LUAD	0.136012	-4.2934	TCGA-44-A4SS-01				LUAD	23	-2.0529	TCGA-55-7815-01				LUAD	0.3512	-9.9658	TCGA-44-8117-01				LUAD	3.48	-2.0529	TCGA-55-7815-01
LUAD	0.0763857	-2.9324	TCGA-44-7659-01				LUAD	19	-2.6349	TCGA-91-6830-01				LUAD	0.3176	-2.8262	TCGA-53-7626-01				LUAD	1.72	-2.6349	TCGA-91-6830-01
LUAD	0.125678	-9.9658	TCGA-53-7813-01				LUAD	44	-4.2934	TCGA-44-A4SS-01				LUAD	0.3382	-5.5735	TCGA-86-8673-01				LUAD	3.29	-4.2934	TCGA-44-A4SS-01
LUAD	0.319846	-2.4659	TCGA-05-4382-01				LUAD	12	-2.9324	TCGA-44-7659-01				LUAD	0.3051	-9.9658	TCGA-95-8494-01				LUAD	2.09	-2.9324	TCGA-44-7659-01
LUAD	0.161636	-3.816	TCGA-93-A4JQ-01				LUAD	24	-9.9658	TCGA-53-7813-01				LUAD	0.3261	-4.035	TCGA-97-8171-01				LUAD	3.5	-9.9658	TCGA-53-7813-01
LUAD	0.234898	-9.9658	TCGA-05-5428-01				LUAD	33	-2.4659	TCGA-05-4382-01				LUAD	0.3035	-9.9658	TCGA-50-7109-01				LUAD	2.93	-2.4659	TCGA-05-4382-01
LUAD	0.0431703	-5.0116	TCGA-55-6986-01				LUAD	61	-3.816	TCGA-93-A4JQ-01				LUAD	0.3023	-9.9658	TCGA-44-6145-01				LUAD	2.87	-3.816	TCGA-93-A4JQ-01
LUAD	0.0792652	-9.9658	TCGA-91-A4BD-01				LUAD	41	-9.9658	TCGA-05-5428-01				LUAD	0.3109	0.2998	TCGA-55-8085-01				LUAD	3.34	-9.9658	TCGA-05-5428-01
LUAD	0.524953	-5.5735	TCGA-50-5066-01				LUAD	9	-5.0116	TCGA-55-6986-01				LUAD	0.3395	-9.9658	TCGA-NJ-A4YF-01				LUAD	1.96	-5.0116	TCGA-55-6986-01
LUAD	0.510191	-9.9658	TCGA-49-AAR9-01				LUAD	4	-9.9658	TCGA-91-A4BD-01				LUAD	0.3235	-9.9658	TCGA-NJ-A7XG-01				LUAD	1.99	-9.9658	TCGA-91-A4BD-01
LUAD	0.226252	-4.035	TCGA-55-7907-01				LUAD	14	-5.5735	TCGA-50-5066-01				LUAD	0.2921	-6.5064	TCGA-05-4403-01				LUAD	2.06	-5.5735	TCGA-50-5066-01
LUAD	0.0981544	-4.035	TCGA-95-7039-01				LUAD	52	-9.9658	TCGA-49-AAR9-01				LUAD	0.3278	-3.816	TCGA-55-8097-01				LUAD	2.06	-9.9658	TCGA-49-AAR9-01
LUAD	0.0314836	-9.9658	TCGA-64-1680-01				LUAD	32	-4.035	TCGA-55-7907-01				LUAD	0.32	-9.9658	TCGA-NJ-A4YQ-01				LUAD	3.56	-4.035	TCGA-55-7907-01
LUAD	0.0757647	-9.9658	TCGA-J2-A4AE-01				LUAD	47	-4.035	TCGA-95-7039-01				LUAD	0.3077	-3.458	TCGA-97-7547-01				LUAD	5.66	-4.035	TCGA-95-7039-01
LUAD	0.226706	-4.2934	TCGA-86-8359-01				LUAD	9	-9.9658	TCGA-64-1680-01				LUAD	0.3053	-1.2481	TCGA-55-5899-01				LUAD	3.41	-9.9658	TCGA-64-1680-01
LUAD	0.208142	-9.9658	TCGA-55-8614-01				LUAD	16	-9.9658	TCGA-J2-A4AE-01				LUAD	0.2886	-9.9658	TCGA-05-4397-01				LUAD	2.18	-9.9658	TCGA-J2-A4AE-01
LUAD	0.361217	-2.8262	TCGA-55-7574-01				LUAD	44	-4.2934	TCGA-86-8359-01				LUAD	0.3033	-4.6082	TCGA-44-6777-01				LUAD	3.19	-4.2934	TCGA-86-8359-01
LUAD	0.382868	-9.9658	TCGA-44-5644-01				LUAD	30	-9.9658	TCGA-55-8614-01				LUAD	0.337	-2.0529	TCGA-55-7815-01				LUAD	4.05	-9.9658	TCGA-55-8614-01
LUAD	0.249603	-9.9658	TCGA-MP-A4TI-01				LUAD	15	-2.8262	TCGA-55-7574-01				LUAD	0.3068	-2.6349	TCGA-91-6830-01				LUAD	2.25	-2.8262	TCGA-55-7574-01
LUAD	0.262165	-9.9658	TCGA-95-7948-01				LUAD	73	-9.9658	TCGA-44-5644-01				LUAD	0.3039	-4.2934	TCGA-44-A4SS-01				LUAD	3.11	-9.9658	TCGA-44-5644-01
LUAD	0.132694	-6.5064	TCGA-73-4677-01				LUAD	44	-9.9658	TCGA-MP-A4TI-01				LUAD	0.3019	-2.9324	TCGA-44-7659-01				LUAD	2.11	-9.9658	TCGA-MP-A4TI-01
LUAD	0.0509843	-3.1714	TCGA-50-5942-01				LUAD	25	-9.9658	TCGA-95-7948-01				LUAD	0.3387	-9.9658	TCGA-53-7813-01				LUAD	3.51	-9.9658	TCGA-95-7948-01
LUAD	0.11114	-4.6082	TCGA-78-7167-01				LUAD	9	-6.5064	TCGA-73-4677-01				LUAD	0.3193	-2.4659	TCGA-05-4382-01				LUAD	3.23	-6.5064	TCGA-73-4677-01
LUAD	0.543957	-3.458	TCGA-78-8662-01				LUAD	4	-3.1714	TCGA-50-5942-01				LUAD	0.3075	-3.816	TCGA-93-A4JQ-01				LUAD	1.95	-3.1714	TCGA-50-5942-01
LUAD	0.473569	-9.9658	TCGA-86-8585-01				LUAD	37	-4.6082	TCGA-78-7167-01				LUAD	0.298	-9.9658	TCGA-05-5428-01				LUAD	3.68	-4.6082	TCGA-78-7167-01
LUAD	0.314475	-9.9658	TCGA-50-6591-01				LUAD	68	-3.458	TCGA-78-8662-01				LUAD	0.2868	-5.0116	TCGA-55-6986-01				LUAD	2.74	-3.458	TCGA-78-8662-01
LUAD	0.401373	-5.5735	TCGA-MP-A4TK-01				LUAD	52	-9.9658	TCGA-86-8585-01				LUAD	0.3219	-9.9658	TCGA-91-A4BD-01				LUAD	2.82	-9.9658	TCGA-86-8585-01
LUAD	0.312502	1.7786	TCGA-55-7570-01				LUAD	29	-9.9658	TCGA-50-6591-01				LUAD	0.2919	-5.5735	TCGA-50-5066-01				LUAD	4.67	-9.9658	TCGA-50-6591-01
LUAD	0.122012	-9.9658	TCGA-78-7163-01				LUAD	61	-5.5735	TCGA-MP-A4TK-01				LUAD	0.3436	-9.9658	TCGA-49-AAR9-01				LUAD	2.63	-5.5735	TCGA-MP-A4TK-01
LUAD	0.128419	-2.9324	TCGA-05-4417-01				LUAD	24	1.7786	TCGA-55-7570-01				LUAD	0.3314	-4.035	TCGA-55-7907-01				LUAD	1.81	1.7786	TCGA-55-7570-01
LUAD	0.111773	-4.2934	TCGA-78-8655-01				LUAD	12	-9.9658	TCGA-78-7163-01				LUAD	0.32	-4.035	TCGA-95-7039-01				LUAD	2.56	-9.9658	TCGA-78-7163-01
LUAD	0.193986	-3.6259	TCGA-97-7554-01				LUAD	22	-2.9324	TCGA-05-4417-01				LUAD	0.2725	-9.9658	TCGA-64-1680-01				LUAD	2.93	-2.9324	TCGA-05-4417-01
LUAD	0.211256	-6.5064	TCGA-49-4505-01				LUAD	20	-4.2934	TCGA-78-8655-01				LUAD	0.3188	-9.9658	TCGA-J2-A4AE-01				LUAD	4.26	-4.2934	TCGA-78-8655-01
LUAD	0.156599	-1.4305	TCGA-86-8669-01				LUAD	37	-3.6259	TCGA-97-7554-01				LUAD	0.3167	-4.2934	TCGA-86-8359-01				LUAD	5.21	-3.6259	TCGA-97-7554-01
LUAD	0.186019	-5.0116	TCGA-55-8208-01				LUAD	30	-6.5064	TCGA-49-4505-01				LUAD	0.3412	-9.9658	TCGA-55-8614-01				LUAD	3.02	-6.5064	TCGA-49-4505-01
LUAD	0.119018	-2.1779	TCGA-75-6206-01				LUAD	39	-1.4305	TCGA-86-8669-01				LUAD	0.3064	-2.8262	TCGA-55-7574-01				LUAD	3.66	-1.4305	TCGA-86-8669-01
LUAD	0.112872	-5.0116	TCGA-55-6971-01				LUAD	18	-5.0116	TCGA-55-8208-01				LUAD	0.3216	-9.9658	TCGA-44-5644-01				LUAD	2.22	-5.0116	TCGA-55-8208-01
LUAD	0.299666	-4.035	TCGA-05-4410-01				LUAD	14	-2.1779	TCGA-75-6206-01				LUAD	0.3151	-9.9658	TCGA-MP-A4TI-01				LUAD	3.23	-2.1779	TCGA-75-6206-01
LUAD	0.269153	-1.7809	TCGA-55-8207-01				LUAD	18	-5.0116	TCGA-55-6971-01				LUAD	0.3546	-9.9658	TCGA-95-7948-01				LUAD	3.28	-5.0116	TCGA-55-6971-01
LUAD	0.334001	-9.9658	TCGA-38-4625-01				LUAD	32	-4.035	TCGA-05-4410-01				LUAD	0.2761	-6.5064	TCGA-73-4677-01				LUAD	4.49	-4.035	TCGA-05-4410-01
LUAD	0.378923	-9.9658	TCGA-55-6968-01				LUAD	23	-1.7809	TCGA-55-8207-01				LUAD	0.2881	-3.1714	TCGA-50-5942-01				LUAD	3.01	-1.7809	TCGA-55-8207-01
LUAD	0.490408	-9.9658	TCGA-L4-A4E5-01				LUAD	40	-9.9658	TCGA-38-4625-01				LUAD	0.2999	-4.6082	TCGA-78-7167-01				LUAD	2.98	-9.9658	TCGA-38-4625-01
LUAD	0.0985244	-3.816	TCGA-93-7347-01				LUAD	34	-9.9658	TCGA-55-6968-01				LUAD	0.3528	-3.458	TCGA-78-8662-01				LUAD	1.72	-9.9658	TCGA-55-6968-01
LUAD	0.398989	-9.9658	TCGA-62-A471-01				LUAD	47	-9.9658	TCGA-L4-A4E5-01				LUAD	0.3245	-9.9658	TCGA-86-8585-01				LUAD	1.77	-9.9658	TCGA-L4-A4E5-01
LUAD	0.412233	-4.2934	TCGA-97-8177-01				LUAD	10	-3.816	TCGA-93-7347-01				LUAD	0.3244	-9.9658	TCGA-50-6591-01				LUAD	2.01	-3.816	TCGA-93-7347-01
LUAD	0.421735	-9.9658	TCGA-78-7160-01				LUAD	33	-9.9658	TCGA-62-A471-01				LUAD	0.31	-5.5735	TCGA-MP-A4TK-01				LUAD	3.11	-9.9658	TCGA-62-A471-01
LUAD	0.0907643	-5.0116	TCGA-97-7938-01				LUAD	32	-4.2934	TCGA-97-8177-01				LUAD	0.3006	1.7786	TCGA-55-7570-01				LUAD	3.13	-4.2934	TCGA-97-8177-01
LUAD	0.24508	-5.5735	TCGA-64-1677-01				LUAD	11	-9.9658	TCGA-78-7160-01				LUAD	0.3124	-9.9658	TCGA-78-7163-01				LUAD	1.62	-9.9658	TCGA-78-7160-01
LUAD	0.0595423	-5.0116	TCGA-69-8253-01				LUAD	16	-5.0116	TCGA-97-7938-01				LUAD	0.3033	-2.9324	TCGA-05-4417-01				LUAD	2.05	-5.0116	TCGA-97-7938-01
LUAD	0.0713832	-5.5735	TCGA-78-7159-01				LUAD	30	-5.5735	TCGA-64-1677-01				LUAD	0.3318	-4.2934	TCGA-78-8655-01				LUAD	2.81	-5.5735	TCGA-64-1677-01
LUAD	0.18355	-9.9658	TCGA-97-7937-01				LUAD	14	-5.0116	TCGA-69-8253-01				LUAD	0.305	-3.6259	TCGA-97-7554-01				LUAD	3.14	-5.0116	TCGA-69-8253-01
LUAD	0.347812	-4.73056	TCGA-44-2656-01				LUAD	27	-5.5735	TCGA-78-7159-01				LUAD	0.3359	-6.5064	TCGA-49-4505-01				LUAD	3.82	-5.5735	TCGA-78-7159-01
LUAD	0.266593	-9.9658	TCGA-J2-A4AD-01				LUAD	21	-9.9658	TCGA-97-7937-01				LUAD	0.3342	-1.4305	TCGA-86-8669-01				LUAD	2.82	-9.9658	TCGA-97-7937-01
LUAD	0.309705	-3.816	TCGA-97-A4LX-01				LUAD	51	-4.73056	TCGA-44-2656-01				LUAD	0.2956	-5.0116	TCGA-55-8208-01				LUAD	3.13	-4.73056	TCGA-44-2656-01
LUAD	0.10874	-9.9658	TCGA-62-A46P-01				LUAD	23	-9.9658	TCGA-J2-A4AD-01				LUAD	0.2995	-2.1779	TCGA-75-6206-01				LUAD	1.82	-9.9658	TCGA-J2-A4AD-01
LUAD	0.226709	-1.4699	TCGA-64-1678-01				LUAD	27	-3.816	TCGA-97-A4LX-01				LUAD	0.293	-5.0116	TCGA-55-6971-01				LUAD	1.77	-3.816	TCGA-97-A4LX-01
LUAD	0.0428063	-6.5064	TCGA-55-7728-01				LUAD	16	-9.9658	TCGA-62-A46P-01				LUAD	0.3034	-4.035	TCGA-05-4410-01				LUAD	2.05	-9.9658	TCGA-62-A46P-01
LUAD	0.282486	-9.9658	TCGA-49-4510-01				LUAD	40	-1.4699	TCGA-64-1678-01				LUAD	0.3312	-1.7809	TCGA-55-8207-01				LUAD	3.11	-1.4699	TCGA-64-1678-01
LUAD	0.419385	-9.9658	TCGA-55-A493-01				LUAD	11	-6.5064	TCGA-55-7728-01				LUAD	0.2801	-9.9658	TCGA-38-4625-01				LUAD	2.01	-6.5064	TCGA-55-7728-01
LUAD	0.157356	-3.458	TCGA-MP-A4TE-01				LUAD	21	-9.9658	TCGA-49-4510-01				LUAD	0.3192	-9.9658	TCGA-55-6968-01				LUAD	3.38	-9.9658	TCGA-49-4510-01
LUAD	0.199387	-3.3076	TCGA-44-2659-01				LUAD	23	-9.9658	TCGA-55-A493-01				LUAD	0.3166	-9.9658	TCGA-L4-A4E5-01				LUAD	1.83	-9.9658	TCGA-55-A493-01
LUAD	0.227961	-4.6082	TCGA-55-1592-01				LUAD	16	-3.458	TCGA-MP-A4TE-01				LUAD	0.3343	-3.816	TCGA-93-7347-01				LUAD	3.15	-3.458	TCGA-MP-A4TE-01
LUAD	0.284268	-9.9658	TCGA-75-5146-01				LUAD	17	-3.3076	TCGA-44-2659-01				LUAD	0.3326	-9.9658	TCGA-62-A471-01				LUAD	3.57	-3.3076	TCGA-44-2659-01
LUAD	0.334605	-3.816	TCGA-64-5779-01				LUAD	40	-5.0116	TCGA-38-4630-01				LUAD	0.3372	-4.2934	TCGA-97-8177-01				LUAD	1.99	-5.0116	TCGA-38-4630-01
LUAD	0.045208	-1.7809	TCGA-67-4679-01				LUAD	43	-4.6082	TCGA-55-1592-01				LUAD	0.2959	-9.9658	TCGA-78-7160-01				LUAD	3.2	-4.6082	TCGA-55-1592-01
LUAD	0.475819	-9.9658	TCGA-44-7662-01				LUAD	18	-9.9658	TCGA-75-5146-01				LUAD	0.3584	-5.0116	TCGA-97-7938-01				LUAD	1.78	-9.9658	TCGA-75-5146-01
LUAD	0.00203044	-4.6082	TCGA-38-4626-01				LUAD	44	-3.816	TCGA-64-5779-01				LUAD	0.2728	-5.5735	TCGA-64-1677-01				LUAD	2.99	-3.816	TCGA-64-5779-01
LUAD	0.282647	-9.9658	TCGA-86-8054-01				LUAD	16	-1.7809	TCGA-67-4679-01				LUAD	0.3411	-5.0116	TCGA-69-8253-01				LUAD	2.03	-1.7809	TCGA-67-4679-01
LUAD	0.343673	-9.9658	TCGA-55-1596-01				LUAD	39	-9.9658	TCGA-44-7662-01				LUAD	0.3248	-5.5735	TCGA-78-7159-01				LUAD	2.83	-9.9658	TCGA-44-7662-01
LUAD	0.311844	-9.9658	TCGA-86-6851-01				LUAD	8	-4.6082	TCGA-38-4626-01				LUAD	0.3257	-9.9658	TCGA-97-7937-01				LUAD	2.07	-4.6082	TCGA-38-4626-01
LUAD	0.18173	-9.9658	TCGA-64-5775-01				LUAD	33	-9.9658	TCGA-86-8054-01				LUAD	0.2996	-4.73056	TCGA-44-2656-01				LUAD	2.86	-9.9658	TCGA-86-8054-01
LUAD	0.425898	-9.9658	TCGA-64-1676-01				LUAD	24	-9.9658	TCGA-55-1596-01				LUAD	0.3088	-9.9658	TCGA-J2-A4AD-01				LUAD	3.42	-9.9658	TCGA-55-1596-01
LUAD	0.166882	-9.9658	TCGA-44-7667-01				LUAD	38	-9.9658	TCGA-86-6851-01				LUAD	0.3137	-3.816	TCGA-97-A4LX-01				LUAD	3.26	-9.9658	TCGA-86-6851-01
LUAD	0.000298211	-3.3076	TCGA-55-8619-01				LUAD	16	-9.9658	TCGA-64-5775-01				LUAD	0.3373	-9.9658	TCGA-62-A46P-01				LUAD	3.39	-9.9658	TCGA-64-5775-01
LUAD	0.04495	-5.5735	TCGA-86-8281-01				LUAD	34	-9.9658	TCGA-64-1676-01				LUAD	0.2919	-1.4699	TCGA-64-1678-01				LUAD	1.72	-9.9658	TCGA-64-1676-01
LUAD	0	-1.7322	TCGA-44-6148-01				LUAD	36	-9.9658	TCGA-44-7667-01				LUAD	0.3474	-6.5064	TCGA-55-7728-01				LUAD	5.19	-9.9658	TCGA-44-7667-01
LUAD	0.560251	-3.6259	TCGA-97-8179-01				LUAD	32	-5.5735	TCGA-38-4629-01				LUAD	0.2923	-9.9658	TCGA-49-4510-01				LUAD	2.46	-5.5735	TCGA-38-4629-01
LUAD	0.0212953	-0.013	TCGA-78-7153-01				LUAD	3	-3.3076	TCGA-55-8619-01				LUAD	0.3235	-9.9658	TCGA-55-A493-01				LUAD	2.1	-3.3076	TCGA-55-8619-01
LUAD	0.268279	-0.3022	TCGA-44-7669-01				LUAD	9	-5.5735	TCGA-86-8281-01				LUAD	0.3258	-3.458	TCGA-MP-A4TE-01				LUAD	2.08	-5.5735	TCGA-86-8281-01
LUAD	0.325565	-4.6082	TCGA-86-8055-01				LUAD	0	-1.7322	TCGA-44-6148-01				LUAD	0.2806	-3.3076	TCGA-44-2659-01				LUAD	2.06	-1.7322	TCGA-44-6148-01
LUAD	0.161229	-3.816	TCGA-95-A4VN-01				LUAD	19	-3.6259	TCGA-97-8179-01				LUAD	0.2875	-3.6259	TCGA-75-7030-01				LUAD	2.83	-3.6259	TCGA-97-8179-01
LUAD	0.227103	-9.9658	TCGA-49-4494-01				LUAD	6	-0.013	TCGA-78-7153-01				LUAD	0.294	-9.9658	TCGA-55-7227-01				LUAD	4	-0.013	TCGA-78-7153-01
LUAD	0.120478	-9.9658	TCGA-49-6745-01				LUAD	37	-0.3022	TCGA-44-7669-01				LUAD	0.2893	-5.0116	TCGA-38-4630-01				LUAD	3.37	-0.3022	TCGA-44-7669-01
LUAD	0.508115	-5.0116	TCGA-73-7499-01				LUAD	24	-4.6082	TCGA-86-8055-01				LUAD	0.2803	-4.6082	TCGA-55-1592-01				LUAD	3.5	-4.6082	TCGA-86-8055-01
LUAD	0.0493837	-3.3076	TCGA-78-7158-01				LUAD	29	-3.816	TCGA-95-A4VN-01				LUAD	0.3033	-9.9658	TCGA-75-5146-01				LUAD	3.49	-3.816	TCGA-95-A4VN-01
LUAD	0.330075	-2.6349	TCGA-71-6725-01				LUAD	15	-9.9658	TCGA-49-4494-01				LUAD	0.3101	-3.816	TCGA-64-5779-01				LUAD	2.05	-9.9658	TCGA-49-4494-01
LUAD	0.492663	-5.5735	TCGA-50-6590-01				LUAD	11	-9.9658	TCGA-49-6745-01				LUAD	0.2885	-1.7809	TCGA-67-4679-01				LUAD	3.83	-9.9658	TCGA-49-6745-01
LUAD	0.496892	-5.5735	TCGA-55-A4DF-01				LUAD	35	-5.0116	TCGA-73-7499-01				LUAD	0.3017	-9.9658	TCGA-44-7662-01				LUAD	3.22	-5.0116	TCGA-73-7499-01
LUAD	0.178611	-3.6259	TCGA-86-7954-01				LUAD	5	-3.3076	TCGA-78-7158-01				LUAD	0.2787	-4.6082	TCGA-38-4626-01				LUAD	2.09	-3.3076	TCGA-78-7158-01
LUAD	0.0710545	-9.9658	TCGA-L9-A743-01				LUAD	42	-2.6349	TCGA-71-6725-01				LUAD	0.3127	-9.9658	TCGA-86-8054-01				LUAD	2.69	-2.6349	TCGA-71-6725-01
LUAD	0.132998	-2.7274	TCGA-55-8206-01				LUAD	27	-5.5735	TCGA-50-6590-01				LUAD	0.2772	-9.9658	TCGA-55-1596-01				LUAD	2.93	-5.5735	TCGA-50-6590-01
LUAD	0.230008	-2.8262	TCGA-86-A4P7-01				LUAD	44	-5.5735	TCGA-55-A4DF-01				LUAD	0.3143	-9.9658	TCGA-86-6851-01				LUAD	3.33	-5.5735	TCGA-55-A4DF-01
LUAD	0.283347	-4.035	TCGA-95-8039-01				LUAD	32	-3.6259	TCGA-86-7954-01				LUAD	0.2952	-9.9658	TCGA-64-5775-01				LUAD	4.41	-3.6259	TCGA-86-7954-01
LUAD	0.0310664	-3.6259	TCGA-75-6212-01				LUAD	51	-9.9658	TCGA-L9-A743-01				LUAD	0.2746	-9.9658	TCGA-64-1676-01				LUAD	6.48	-9.9658	TCGA-L9-A743-01
LUAD	0.0609689	-3.3076	TCGA-50-5055-01				LUAD	4	-2.7274	TCGA-55-8206-01				LUAD	0.3057	-9.9658	TCGA-44-7667-01				LUAD	3.27	-2.7274	TCGA-55-8206-01
LUAD	0.429493	-9.9658	TCGA-78-7150-01				LUAD	32	-2.8262	TCGA-86-A4P7-01				LUAD	0.2949	-5.5735	TCGA-38-4629-01				LUAD	2.1	-2.8262	TCGA-86-A4P7-01
LUAD	0.220002	-9.9658	TCGA-55-6978-01				LUAD	19	-4.035	TCGA-95-8039-01				LUAD	0.323	-3.3076	TCGA-55-8619-01				LUAD	1.93	-4.035	TCGA-95-8039-01
LUAD	0.375968	-9.9658	TCGA-78-7536-01				LUAD	0	-3.6259	TCGA-75-6212-01				LUAD	0.3249	-5.5735	TCGA-86-8281-01				LUAD	2.74	-3.6259	TCGA-75-6212-01
LUAD	0.245604	-0.4719	TCGA-64-1681-01				LUAD	2	-3.3076	TCGA-50-5055-01				LUAD	0.2964	-1.7322	TCGA-44-6148-01				LUAD	2.12	-3.3076	TCGA-50-5055-01
LUAD	0.413131	-1.2142	TCGA-97-8552-01				LUAD	55	-9.9658	TCGA-78-7150-01				LUAD	0.333	-3.6259	TCGA-97-8179-01				LUAD	2.99	-9.9658	TCGA-78-7150-01
LUAD	0.43866	-4.035	TCGA-49-AAR0-01				LUAD	9	-9.9658	TCGA-55-6978-01				LUAD	0.2986	-0.013	TCGA-78-7153-01				LUAD	2.07	-9.9658	TCGA-55-6978-01
LUAD	0.123558	-2.9324	TCGA-86-8668-01				LUAD	66	-9.9658	TCGA-78-7536-01				LUAD	0.3312	-0.3022	TCGA-44-7669-01				LUAD	3.04	-9.9658	TCGA-78-7536-01
LUAD	0.396555	-9.9658	TCGA-53-7624-01				LUAD	26	-0.4719	TCGA-64-1681-01				LUAD	0.3385	-4.6082	TCGA-86-8055-01				LUAD	5.63	-0.4719	TCGA-64-1681-01
LUAD	0.245002	-1.0262	TCGA-49-4490-01				LUAD	26	-1.2142	TCGA-97-8552-01				LUAD	0.3233	-3.816	TCGA-95-A4VN-01				LUAD	3.6	-1.2142	TCGA-97-8552-01
LUAD	0.952937	-9.9658	TCGA-50-5946-01				LUAD	38	-4.035	TCGA-49-AAR0-01				LUAD	0.2794	-9.9658	TCGA-49-4494-01				LUAD	1.63	-4.035	TCGA-49-AAR0-01
LUAD	0.0765082	-3.816	TCGA-MP-A4TH-01				LUAD	19	-2.9324	TCGA-86-8668-01				LUAD	0.3083	-9.9658	TCGA-49-6745-01				LUAD	3.93	-2.9324	TCGA-86-8668-01
LUAD	0.481046	-2.5479	TCGA-91-6829-01				LUAD	66	-9.9658	TCGA-53-7624-01				LUAD	0.3566	-5.0116	TCGA-73-7499-01				LUAD	3.02	-9.9658	TCGA-53-7624-01
LUAD	0.182651	-4.2934	TCGA-78-7540-01				LUAD	10	-3.1714	TCGA-44-2661-01				LUAD	0.3136	-3.3076	TCGA-78-7158-01				LUAD	1.85	-3.1714	TCGA-44-2661-01
LUAD	0.336392	-3.816	TCGA-99-8025-01				LUAD	28	-1.0262	TCGA-49-4490-01				LUAD	0.3174	-2.6349	TCGA-71-6725-01				LUAD	5.15	-1.0262	TCGA-49-4490-01
LUAD	0.405109	-6.5064	TCGA-44-8120-01				LUAD	32	-9.9658	TCGA-50-5946-01				LUAD	0.2995	-5.5735	TCGA-50-6590-01				LUAD	2.63	-9.9658	TCGA-50-5946-01
LUAD	0.031618	-5.0116	TCGA-49-4486-01				LUAD	16	-3.816	TCGA-MP-A4TH-01				LUAD	0.3092	-5.5735	TCGA-55-A4DF-01				LUAD	2.11	-3.816	TCGA-MP-A4TH-01
LUAD	0.210584	-9.9658	TCGA-55-8094-01				LUAD	59	-2.5479	TCGA-91-6829-01				LUAD	0.3267	-3.6259	TCGA-86-7954-01				LUAD	2.65	-2.5479	TCGA-91-6829-01
LUAD	0.269348	-5.0116	TCGA-49-6743-01				LUAD	17	-4.2934	TCGA-78-7540-01				LUAD	0.3215	-9.9658	TCGA-L9-A743-01				LUAD	2.02	-4.2934	TCGA-78-7540-01
LUAD	0.000106498	-3.0469	TCGA-99-AA5R-01				LUAD	44	-3.816	TCGA-99-8025-01				LUAD	0.345	-2.7274	TCGA-55-8206-01				LUAD	4.47	-3.816	TCGA-99-8025-01
LUAD	0.196041	-9.9658	TCGA-MP-A4T7-01				LUAD	22	-6.5064	TCGA-44-8120-01				LUAD	0.3312	-2.8262	TCGA-86-A4P7-01				LUAD	1.73	-6.5064	TCGA-44-8120-01
LUAD	0.0569761	-4.6082	TCGA-55-8090-01				LUAD	9	-5.0116	TCGA-49-4486-01				LUAD	0.3217	-4.035	TCGA-95-8039-01				LUAD	2.08	-5.0116	TCGA-49-4486-01
LUAD	0.271364	-0.8084	TCGA-97-A4M6-01				LUAD	37	-9.9658	TCGA-55-8094-01				LUAD	0.2999	-3.6259	TCGA-75-6212-01				LUAD	2.82	-9.9658	TCGA-55-8094-01
LUAD	0.122839	-9.9658	TCGA-05-4427-01				LUAD	33	-5.0116	TCGA-49-6743-01				LUAD	0.3077	-3.3076	TCGA-50-5055-01				LUAD	2.96	-5.0116	TCGA-49-6743-01
LUAD	0.37558	-5.5735	TCGA-55-8514-01				LUAD	0	-3.0469	TCGA-99-AA5R-01				LUAD	0.312	-9.9658	TCGA-78-7150-01				LUAD	2	-3.0469	TCGA-99-AA5R-01
LUAD	0.548725	-9.9658	TCGA-62-8402-01				LUAD	18	-9.9658	TCGA-MP-A4T7-01				LUAD	0.279	-9.9658	TCGA-55-6978-01				LUAD	3.17	-9.9658	TCGA-MP-A4T7-01
LUAD	0.102825	-1.3921	TCGA-05-4424-01				LUAD	9	-4.6082	TCGA-55-8090-01				LUAD	0.3287	-9.9658	TCGA-78-7536-01				LUAD	3.62	-4.6082	TCGA-55-8090-01
LUAD	0.160455	-9.9658	TCGA-38-4632-01				LUAD	18	-0.8084	TCGA-97-A4M6-01				LUAD	0.3243	-0.4719	TCGA-64-1681-01				LUAD	1.79	-0.8084	TCGA-97-A4M6-01
LUAD	0.289864	-9.9658	TCGA-49-6761-01				LUAD	34	-9.9658	TCGA-05-4427-01				LUAD	0.3635	-1.2142	TCGA-97-8552-01				LUAD	4.77	-9.9658	TCGA-05-4427-01
LUAD	0.138321	-9.9658	TCGA-05-4432-01				LUAD	40	-5.5735	TCGA-55-8514-01				LUAD	0.3252	-4.035	TCGA-49-AAR0-01				LUAD	3.13	-5.5735	TCGA-55-8514-01
LUAD	0.233053	-4.2934	TCGA-49-AAQV-01				LUAD	19	-9.9658	TCGA-62-8402-01				LUAD	0.3259	-2.9324	TCGA-86-8668-01				LUAD	4.23	-9.9658	TCGA-62-8402-01
LUAD	0.20085	-9.9658	TCGA-50-5072-01				LUAD	29	-1.3921	TCGA-05-4424-01				LUAD	0.317	-9.9658	TCGA-53-7624-01				LUAD	4.42	-1.3921	TCGA-05-4424-01
LUAD	0.241455	-5.5735	TCGA-50-5045-01				LUAD	40	-9.9658	TCGA-38-4632-01				LUAD	0.2834	-3.1714	TCGA-44-2661-01				LUAD	3.86	-9.9658	TCGA-38-4632-01
LUAD	0.0453234	-9.9658	TCGA-86-8674-01				LUAD	24	-9.9658	TCGA-49-6761-01				LUAD	0.3009	-1.0262	TCGA-49-4490-01				LUAD	3.19	-9.9658	TCGA-49-6761-01
LUAD	0.0493731	-3.0469	TCGA-50-8457-01				LUAD	29	-9.9658	TCGA-05-4432-01				LUAD	0.2901	-9.9658	TCGA-50-5946-01				LUAD	3.43	-9.9658	TCGA-05-4432-01
LUAD	0.26927	-3.816	TCGA-95-7947-01				LUAD	37	-4.2934	TCGA-49-AAQV-01				LUAD	0.3143	-3.816	TCGA-MP-A4TH-01				LUAD	1.94	-4.2934	TCGA-49-AAQV-01
BRCA	0.103101	-1.8314	TCGA-C8-A1HL-01				LUAD	16	-9.9658	TCGA-50-5072-01				LUAD	0.3066	-2.5479	TCGA-91-6829-01				LUAD	2.55	-9.9658	TCGA-50-5072-01
BRCA	0.181035	-3.3076	TCGA-EW-A2FS-01				LUAD	11	-5.5735	TCGA-50-5045-01				LUAD	0.3011	-4.2934	TCGA-78-7540-01				LUAD	2.22	-5.5735	TCGA-50-5045-01
BRCA	0.2817	-4.035	TCGA-A2-A3XX-01				LUAD	5	-9.9658	TCGA-86-8674-01				LUAD	0.3262	-3.816	TCGA-99-8025-01				LUAD	2.11	-9.9658	TCGA-86-8674-01
BRCA	0.0839555	-2.7274	TCGA-Z7-A8R5-01				LUAD	9	-3.0469	TCGA-50-8457-01				LUAD	0.3347	-6.5064	TCGA-44-8120-01				LUAD	2.03	-3.0469	TCGA-50-8457-01
BRCA	0.200823	-9.9658	TCGA-B6-A0RL-01				LUAD	35	-3.816	TCGA-95-7947-01				LUAD	0.278	-5.0116	TCGA-49-4486-01				LUAD	2.07	-3.816	TCGA-95-7947-01
BRCA	0.0948266	-2.9324	TCGA-E2-A2P6-01				BRCA	17	-1.8314	TCGA-C8-A1HL-01				LUAD	0.3206	-9.9658	TCGA-55-8094-01				BRCA	3.79	-1.8314	TCGA-C8-A1HL-01
BRCA	0.216585	-9.9658	TCGA-AO-A1KT-01				BRCA	23	-3.3076	TCGA-EW-A2FS-01				LUAD	0.2849	-5.0116	TCGA-49-6743-01				BRCA	1.9	-3.3076	TCGA-EW-A2FS-01
BRCA	0.173355	-4.035	TCGA-E9-A3HO-01				BRCA	13	-4.035	TCGA-A2-A3XX-01				LUAD	0.3341	-3.0469	TCGA-99-AA5R-01				BRCA	3.05	-4.035	TCGA-A2-A3XX-01
BRCA	0.18473	-6.5064	TCGA-D8-A1XJ-01				BRCA	22	-2.7274	TCGA-Z7-A8R5-01				LUAD	0.3288	-9.9658	TCGA-MP-A4T7-01				BRCA	3.02	-2.7274	TCGA-Z7-A8R5-01
BRCA	0	1.1897	TCGA-AC-A2FK-01				BRCA	20	-9.9658	TCGA-B6-A0RL-01				LUAD	0.3169	-4.6082	TCGA-55-8090-01				BRCA	1.89	-9.9658	TCGA-B6-A0RL-01
BRCA	0.226186	-4.6082	TCGA-E9-A1R4-01				BRCA	14	-2.9324	TCGA-E2-A2P6-01				LUAD	0.3076	-0.8084	TCGA-97-A4M6-01				BRCA	2	-2.9324	TCGA-E2-A2P6-01
BRCA	0.0563353	-9.9658	TCGA-LL-A740-01				BRCA	29	-9.9658	TCGA-AO-A1KT-01				LUAD	0.3043	-9.9658	TCGA-05-4427-01				BRCA	2.04	-9.9658	TCGA-AO-A1KT-01
BRCA	0.190814	-3.0469	TCGA-BH-A0BZ-01				BRCA	54	-4.035	TCGA-E9-A3HO-01				LUAD	0.3151	-5.5735	TCGA-55-8514-01				BRCA	3.7	-4.035	TCGA-E9-A3HO-01
BRCA	0.181366	-2.8262	TCGA-C8-A3M8-01				BRCA	40	-6.5064	TCGA-D8-A1XJ-01				LUAD	0.335	-9.9658	TCGA-62-8402-01				BRCA	3.62	-6.5064	TCGA-D8-A1XJ-01
BRCA	0.0633366	-0.2328	TCGA-BH-A0BM-01				BRCA	0	1.1897	TCGA-AC-A2FK-01				LUAD	0.3012	-1.3921	TCGA-05-4424-01				BRCA	2	1.1897	TCGA-AC-A2FK-01
BRCA	0.205899	-5.0116	TCGA-AN-A0XW-01				BRCA	40	-4.6082	TCGA-E9-A1R4-01				LUAD	0.2967	-9.9658	TCGA-38-4632-01				BRCA	3.3	-4.6082	TCGA-E9-A1R4-01
BRCA	0.332971	-9.9658	TCGA-E2-A1LL-01				BRCA	7	-9.9658	TCGA-LL-A740-01				LUAD	0.2932	-9.9658	TCGA-49-6761-01				BRCA	2.13	-9.9658	TCGA-LL-A740-01
BRCA	0.21925	-3.816	TCGA-BH-A18K-01				BRCA	22	-3.0469	TCGA-BH-A0BZ-01				LUAD	0.2759	-9.9658	TCGA-05-4432-01				BRCA	3.32	-3.0469	TCGA-BH-A0BZ-01
BRCA	0.0482171	-0.013	TCGA-BH-A28O-01				BRCA	22	-2.8262	TCGA-C8-A3M8-01				LUAD	0.3294	-4.2934	TCGA-49-AAQV-01				BRCA	2.09	-2.8262	TCGA-C8-A3M8-01
BRCA	0.0627875	-5.5735	TCGA-E9-A24A-01				BRCA	8	-0.2328	TCGA-BH-A0BM-01				LUAD	0.2997	-9.9658	TCGA-50-5072-01				BRCA	1.97	-0.2328	TCGA-BH-A0BM-01
BRCA	0.0683754	-4.035	TCGA-AC-A6IV-01				BRCA	26	-5.0116	TCGA-AN-A0XW-01				LUAD	0.305	-5.5735	TCGA-50-5045-01				BRCA	1.96	-5.0116	TCGA-AN-A0XW-01
BRCA	0.636037	-6.5064	TCGA-B6-A400-01				BRCA	52	-9.9658	TCGA-E2-A1LL-01				LUAD	0.334	-9.9658	TCGA-86-8674-01				BRCA	2.91	-9.9658	TCGA-E2-A1LL-01
BRCA	0.0366047	-4.6082	TCGA-A8-A096-01				BRCA	30	-3.816	TCGA-BH-A18K-01				LUAD	0.3402	-3.0469	TCGA-50-8457-01				BRCA	3.17	-3.816	TCGA-BH-A18K-01
BRCA	0.436161	-3.6259	TCGA-E2-A1LH-01				BRCA	0	-0.013	TCGA-BH-A28O-01				LUAD	0.3598	-3.816	TCGA-95-7947-01				BRCA	1.95	-0.013	TCGA-BH-A28O-01
BRCA	0.1782	-9.9658	TCGA-B6-A0RH-01				BRCA	6	-5.5735	TCGA-E9-A24A-01				BRCA	0.2644	-1.8314	TCGA-C8-A1HL-01				BRCA	2.04	-5.5735	TCGA-E9-A24A-01
BRCA	0.174961	-9.9658	TCGA-A8-A07W-01				BRCA	12	-4.035	TCGA-AC-A6IV-01				BRCA	0.3517	-3.3076	TCGA-EW-A2FS-01				BRCA	2.03	-4.035	TCGA-AC-A6IV-01
BRCA	0.0876906	-3.458	TCGA-B6-A0X7-01				BRCA	69	-6.5064	TCGA-B6-A400-01				BRCA	0.3153	-4.035	TCGA-A2-A3XX-01				BRCA	2.39	-6.5064	TCGA-B6-A400-01
BRCA	0.106412	-5.5735	TCGA-EW-A1P0-01				BRCA	6	-4.6082	TCGA-A8-A096-01				BRCA	0.3056	-2.7274	TCGA-Z7-A8R5-01				BRCA	2	-4.6082	TCGA-A8-A096-01
BRCA	0.289786	-9.9658	TCGA-EW-A1PC-01				BRCA	74	-3.6259	TCGA-E2-A1LH-01				BRCA	0.2985	-9.9658	TCGA-B6-A0RL-01				BRCA	3.05	-3.6259	TCGA-E2-A1LH-01
BRCA	0.0179477	-9.9658	TCGA-A7-A0CH-01				BRCA	24	-9.9658	TCGA-B6-A0RH-01				BRCA	0.2847	-2.9324	TCGA-E2-A2P6-01				BRCA	2.02	-9.9658	TCGA-B6-A0RH-01
BRCA	0.391225	-9.9658	TCGA-E9-A2JS-01				BRCA	24	-9.9658	TCGA-A8-A07W-01				BRCA	0.3339	-9.9658	TCGA-AO-A1KT-01				BRCA	3.57	-9.9658	TCGA-A8-A07W-01
BRCA	0.203273	-2.0529	TCGA-B6-A0WV-01				BRCA	17	-3.458	TCGA-B6-A0X7-01				BRCA	0.2903	-4.035	TCGA-E9-A3HO-01				BRCA	2.06	-3.458	TCGA-B6-A0X7-01
BRCA	0.0935652	-9.9658	TCGA-UL-AAZ6-01				BRCA	21	-5.5735	TCGA-EW-A1P0-01				BRCA	0.3111	-6.5064	TCGA-D8-A1XJ-01				BRCA	2.27	-5.5735	TCGA-EW-A1P0-01
BRCA	0.119691	-3.6259	TCGA-B6-A0RG-01				BRCA	41	-9.9658	TCGA-EW-A1PC-01				BRCA	0.2964	1.1897	TCGA-AC-A2FK-01				BRCA	4.03	-9.9658	TCGA-EW-A1PC-01
BRCA	0.126168	-4.6082	TCGA-A2-A0CR-01				BRCA	4	-9.9658	TCGA-A7-A0CH-01				BRCA	0.3146	-4.6082	TCGA-E9-A1R4-01				BRCA	2.07	-9.9658	TCGA-A7-A0CH-01
BRCA	0.114002	-3.816	TCGA-GM-A2DD-01				BRCA	61	-9.9658	TCGA-E9-A2JS-01				BRCA	0.3365	-9.9658	TCGA-LL-A740-01				BRCA	3.33	-9.9658	TCGA-E9-A2JS-01
BRCA	0.00029179	-5.5735	TCGA-BH-A6R9-01				BRCA	18	-2.0529	TCGA-B6-A0WV-01				BRCA	0.2835	-3.0469	TCGA-BH-A0BZ-01				BRCA	3.35	-2.0529	TCGA-B6-A0WV-01
BRCA	0.0315189	-0.2671	TCGA-HN-A2OB-01				BRCA	36	-9.9658	TCGA-UL-AAZ6-01				BRCA	0.2895	-2.8262	TCGA-C8-A3M8-01				BRCA	3.27	-9.9658	TCGA-UL-AAZ6-01
BRCA	0.2909	-9.9658	TCGA-UU-A93S-01				BRCA	30	-3.6259	TCGA-B6-A0RG-01				BRCA	0.2664	-0.2328	TCGA-BH-A0BM-01				BRCA	2.11	-3.6259	TCGA-B6-A0RG-01
BRCA	0.0979114	-2.6349	TCGA-AR-A24P-01				BRCA	2	-4.6082	TCGA-A2-A0CR-01				BRCA	0.2638	-5.0116	TCGA-AN-A0XW-01				BRCA	1.87	-4.6082	TCGA-A2-A0CR-01
BRCA	0.202531	-5.5735	TCGA-E9-A1N9-01				BRCA	32	-3.816	TCGA-GM-A2DD-01				BRCA	0.4091	-9.9658	TCGA-E2-A1LL-01				BRCA	3.08	-3.816	TCGA-GM-A2DD-01
BRCA	0.254996	-6.5064	TCGA-B6-A0I9-01				BRCA	0	-5.5735	TCGA-BH-A6R9-01				BRCA	0.2769	-3.816	TCGA-BH-A18K-01				BRCA	2	-5.5735	TCGA-BH-A6R9-01
BRCA	0.0362003	-3.458	TCGA-E2-A1L9-01				BRCA	7	-0.2671	TCGA-HN-A2OB-01				BRCA	0.3017	-0.013	TCGA-BH-A28O-01				BRCA	2.02	-0.2671	TCGA-HN-A2OB-01
BRCA	0.115282	-9.9658	TCGA-AC-A23H-01				BRCA	48	-9.9658	TCGA-UU-A93S-01				BRCA	0.3073	-2.1779	TCGA-A7-A4SC-01				BRCA	3.3	-9.9658	TCGA-UU-A93S-01
BRCA	0.290709	-2.7274	TCGA-AR-A1AP-01				BRCA	6	-2.6349	TCGA-AR-A24P-01				BRCA	0.3188	-5.5735	TCGA-E9-A24A-01				BRCA	2.01	-2.6349	TCGA-AR-A24P-01
BRCA	8.10111e-06	-3.1714	TCGA-BH-A0H5-01				BRCA	50	-5.5735	TCGA-E9-A1N9-01				BRCA	0.3393	-4.035	TCGA-AC-A6IV-01				BRCA	4.29	-5.5735	TCGA-E9-A1N9-01
BRCA	0.0530391	-3.816	TCGA-OK-A5Q2-01				BRCA	33	-6.5064	TCGA-B6-A0I9-01				BRCA	0.3369	-6.5064	TCGA-B6-A400-01				BRCA	3.05	-6.5064	TCGA-B6-A0I9-01
BRCA	0.324839	-3.3076	TCGA-BH-A0E6-01				BRCA	6	-3.458	TCGA-E2-A1L9-01				BRCA	0.2556	-4.6082	TCGA-A8-A096-01				BRCA	2.15	-3.458	TCGA-E2-A1L9-01
BRCA	0.204181	-9.9658	TCGA-D8-A1JA-01				BRCA	21	-9.9658	TCGA-AC-A23H-01				BRCA	0.3031	-3.6259	TCGA-E2-A1LH-01				BRCA	3.44	-9.9658	TCGA-AC-A23H-01
BRCA	0.4339	-4.2934	TCGA-BH-A0BW-01				BRCA	19	-2.7274	TCGA-AR-A1AP-01				BRCA	0.2945	-9.9658	TCGA-B6-A0RH-01				BRCA	1.93	-2.7274	TCGA-AR-A1AP-01
BRCA	0.0232073	-3.816	TCGA-B6-A0WZ-01				BRCA	0	-3.1714	TCGA-BH-A0H5-01				BRCA	0.2628	-9.9658	TCGA-A8-A07W-01				BRCA	2	-3.1714	TCGA-BH-A0H5-01
BRCA	0.348543	-3.3076	TCGA-C8-A135-01				BRCA	11	-3.816	TCGA-OK-A5Q2-01				BRCA	0.3252	-5.5735	TCGA-EW-A1P0-01				BRCA	2.05	-3.816	TCGA-OK-A5Q2-01
BRCA	0.196532	-4.035	TCGA-BH-A0E2-01				BRCA	32	-3.3076	TCGA-BH-A0E6-01				BRCA	0.3364	-9.9658	TCGA-EW-A1PC-01				BRCA	3.03	-3.3076	TCGA-BH-A0E6-01
BRCA	0.116024	-3.816	TCGA-BH-A0BJ-01				BRCA	28	-9.9658	TCGA-D8-A1JA-01				BRCA	0.3135	-9.9658	TCGA-E9-A2JS-01				BRCA	1.92	-9.9658	TCGA-D8-A1JA-01
BRCA	0.247343	-9.9658	TCGA-BH-A203-01				BRCA	56	-4.2934	TCGA-BH-A0BW-01				BRCA	0.3082	1.5013	TCGA-A2-A1G6-01				BRCA	1.85	-4.2934	TCGA-BH-A0BW-01
BRCA	0.363577	-9.9658	TCGA-A2-A1G1-01				BRCA	6	-3.816	TCGA-B6-A0WZ-01				BRCA	0.2725	-2.0529	TCGA-B6-A0WV-01				BRCA	2.27	-3.816	TCGA-B6-A0WZ-01
BRCA	0.204512	-2.3147	TCGA-BH-A0C7-01				BRCA	29	-3.3076	TCGA-C8-A135-01				BRCA	0.3254	-9.9658	TCGA-UL-AAZ6-01				BRCA	3.56	-3.3076	TCGA-C8-A135-01
BRCA	0.108484	-3.6259	TCGA-E2-A14X-01				BRCA	28	-4.035	TCGA-BH-A0E2-01				BRCA	0.2716	-3.6259	TCGA-B6-A0RG-01				BRCA	1.91	-4.035	TCGA-BH-A0E2-01
BRCA	0.210212	-1.5105	TCGA-BH-A8FZ-01				BRCA	7	-3.816	TCGA-BH-A0BJ-01				BRCA	0.2975	-4.6082	TCGA-A2-A0CR-01				BRCA	3.05	-3.816	TCGA-BH-A0BJ-01
BRCA	0.207867	-9.9658	TCGA-S3-AA17-01				BRCA	49	-9.9658	TCGA-BH-A203-01				BRCA	0.3056	-3.816	TCGA-GM-A2DD-01				BRCA	3.47	-9.9658	TCGA-BH-A203-01
BRCA	0.365376	-5.5735	TCGA-AR-A1AR-01				BRCA	17	-9.9658	TCGA-A2-A1G1-01				BRCA	0.332	-5.5735	TCGA-BH-A6R9-01				BRCA	2.71	-9.9658	TCGA-A2-A1G1-01
BRCA	0.401811	-5.0116	TCGA-D8-A13Z-01				BRCA	39	-2.3147	TCGA-BH-A0C7-01				BRCA	0.2932	-0.2671	TCGA-HN-A2OB-01				BRCA	3.62	-2.3147	TCGA-BH-A0C7-01
BRCA	0.271186	-5.5735	TCGA-A7-A6VX-01				BRCA	12	-3.6259	TCGA-E2-A14X-01				BRCA	0.3562	-9.9658	TCGA-UU-A93S-01				BRCA	3.76	-3.6259	TCGA-E2-A14X-01
BRCA	0.307528	-0.6193	TCGA-AR-A255-01				BRCA	43	-1.5105	TCGA-BH-A8FZ-01				BRCA	0.3262	-2.6349	TCGA-AR-A24P-01				BRCA	1.94	-1.5105	TCGA-BH-A8FZ-01
BRCA	0.180956	-4.035	TCGA-A2-A0CU-01				BRCA	72	-9.9658	TCGA-S3-AA17-01				BRCA	0.3531	-5.5735	TCGA-E9-A1N9-01				BRCA	3.87	-9.9658	TCGA-S3-AA17-01
BRCA	0.229888	-1.5951	TCGA-BH-A0AZ-01				BRCA	26	-5.5735	TCGA-AR-A1AR-01				BRCA	0.2882	-6.5064	TCGA-B6-A0I9-01				BRCA	1.78	-5.5735	TCGA-AR-A1AR-01
BRCA	0.136637	-4.6082	TCGA-E2-A1IH-01				BRCA	37	-5.0116	TCGA-D8-A13Z-01				BRCA	0.3394	-3.458	TCGA-E2-A1L9-01				BRCA	4.31	-5.0116	TCGA-D8-A13Z-01
BRCA	0.114971	-3.816	TCGA-BH-A18R-01				BRCA	68	-5.5735	TCGA-A7-A6VX-01				BRCA	0.3208	-9.9658	TCGA-AC-A23H-01				BRCA	3.15	-5.5735	TCGA-A7-A6VX-01
BRCA	0.108697	-1.4699	TCGA-AC-A4ZE-01				BRCA	41	-0.6193	TCGA-AR-A255-01				BRCA	0.288	-2.7274	TCGA-AR-A1AP-01				BRCA	2.96	-0.6193	TCGA-AR-A255-01
BRCA	0.336015	-4.2934	TCGA-B6-A0RS-01				BRCA	21	-4.035	TCGA-A2-A0CU-01				BRCA	0.2885	-3.1714	TCGA-BH-A0H5-01				BRCA	2.98	-4.035	TCGA-A2-A0CU-01
BRCA	0.263216	-2.4659	TCGA-AR-A24H-01				BRCA	42	-1.5951	TCGA-BH-A0AZ-01				BRCA	0.2873	-3.816	TCGA-OK-A5Q2-01				BRCA	1.99	-1.5951	TCGA-BH-A0AZ-01
BRCA	0.206694	-3.816	TCGA-A8-A099-01				BRCA	28	-4.6082	TCGA-E2-A1IH-01				BRCA	0.31	-9.9658	TCGA-D8-A1JA-01				BRCA	3.32	-4.6082	TCGA-E2-A1IH-01
BRCA	0.249755	-5.5735	TCGA-A8-A09R-01				BRCA	27	-3.816	TCGA-BH-A18R-01				BRCA	0.2932	-4.2934	TCGA-BH-A0BW-01				BRCA	2.21	-3.816	TCGA-BH-A18R-01
BRCA	0.0902487	-3.6259	TCGA-EW-A6SC-01				BRCA	13	-1.4699	TCGA-AC-A4ZE-01				BRCA	0.2808	-3.816	TCGA-B6-A0WZ-01				BRCA	3.85	-1.4699	TCGA-AC-A4ZE-01
BRCA	0.00180744	-4.2934	TCGA-D8-A1XC-01				BRCA	77	-4.2934	TCGA-B6-A0RS-01				BRCA	0.2924	-3.3076	TCGA-C8-A135-01				BRCA	3.54	-4.2934	TCGA-B6-A0RS-01
BRCA	0.180171	-9.9658	TCGA-EW-A1PE-01				BRCA	65	-2.4659	TCGA-AR-A24H-01				BRCA	0.2493	-4.035	TCGA-BH-A0E2-01				BRCA	3.69	-2.4659	TCGA-AR-A24H-01
BRCA	0.437895	-5.5735	TCGA-E2-A1II-01				BRCA	12	-3.816	TCGA-A8-A099-01				BRCA	0.2558	-3.816	TCGA-BH-A0BJ-01				BRCA	1.93	-3.816	TCGA-A8-A099-01
BRCA	0.17277	-2.6349	TCGA-S3-AA14-01				BRCA	16	-5.5735	TCGA-A8-A09R-01				BRCA	0.3141	-9.9658	TCGA-BH-A203-01				BRCA	3.17	-5.5735	TCGA-A8-A09R-01
BRCA	0.0731486	-4.035	TCGA-A8-A09B-01				BRCA	17	-3.6259	TCGA-EW-A6SC-01				BRCA	0.3368	-9.9658	TCGA-A2-A1G1-01				BRCA	1.97	-3.6259	TCGA-EW-A6SC-01
BRCA	0.0668846	-0.6416	TCGA-AR-A5QP-01				BRCA	3	-4.2934	TCGA-D8-A1XC-01				BRCA	0.2837	-2.3147	TCGA-BH-A0C7-01				BRCA	2.06	-4.2934	TCGA-D8-A1XC-01
BRCA	0.0979969	-4.035	TCGA-E9-A6HE-01				BRCA	6	-9.9658	TCGA-EW-A1PE-01				BRCA	0.2726	-3.6259	TCGA-E2-A14X-01				BRCA	1.87	-9.9658	TCGA-EW-A1PE-01
BRCA	0.0410238	-4.035	TCGA-BH-A0HI-01				BRCA	29	-5.5735	TCGA-E2-A1II-01				BRCA	0.3117	-1.5105	TCGA-BH-A8FZ-01				BRCA	1.72	-5.5735	TCGA-E2-A1II-01
BRCA	1.28006e-05	-1.8314	TCGA-EW-A1P1-01				BRCA	21	-2.6349	TCGA-S3-AA14-01				BRCA	0.3284	-9.9658	TCGA-S3-AA17-01				BRCA	1.84	-2.6349	TCGA-S3-AA14-01
BRCA	0.0997845	-5.5735	TCGA-OL-A66P-01				BRCA	13	-4.035	TCGA-A8-A09B-01				BRCA	0.2662	-5.5735	TCGA-AR-A1AR-01				BRCA	3.29	-4.035	TCGA-A8-A09B-01
BRCA	0.0402385	-4.035	TCGA-A2-A1G4-01				BRCA	15	-0.6416	TCGA-AR-A5QP-01				BRCA	0.2975	-5.0116	TCGA-D8-A13Z-01				BRCA	2.23	-0.6416	TCGA-AR-A5QP-01
BRCA	0.0880859	-6.5064	TCGA-E2-A105-01				BRCA	12	-4.035	TCGA-E9-A6HE-01				BRCA	0.355	-5.5735	TCGA-A7-A6VX-01				BRCA	2.02	-4.035	TCGA-E9-A6HE-01
BRCA	0.521755	-9.9658	TCGA-E2-A573-01				BRCA	7	-4.035	TCGA-BH-A0HI-01				BRCA	0.3501	-0.6193	TCGA-AR-A255-01				BRCA	2	-4.035	TCGA-BH-A0HI-01
BRCA	0.173001	-5.5735	TCGA-A2-A0EV-01				BRCA	0	-1.8314	TCGA-EW-A1P1-01				BRCA	0.2816	-9.9658	TCGA-AR-A1AT-01				BRCA	2	-1.8314	TCGA-EW-A1P1-01
BRCA	0.0420356	-5.5735	TCGA-A8-A08A-01				BRCA	28	-5.5735	TCGA-OL-A66P-01				BRCA	0.2981	-4.035	TCGA-A2-A0CU-01				BRCA	2.16	-5.5735	TCGA-OL-A66P-01
BRCA	0.307003	-9.9658	TCGA-E9-A1RG-01				BRCA	11	-4.035	TCGA-A2-A1G4-01				BRCA	0.2615	-1.5951	TCGA-BH-A0AZ-01				BRCA	2.1	-4.035	TCGA-A2-A1G4-01
BRCA	0.234064	-9.9658	TCGA-D8-A1XL-01				BRCA	18	-6.5064	TCGA-E2-A105-01				BRCA	0.3225	-4.6082	TCGA-E2-A1IH-01				BRCA	4.11	-6.5064	TCGA-E2-A105-01
BRCA	0.0459772	-4.035	TCGA-A2-A0ER-01				BRCA	43	-9.9658	TCGA-E2-A573-01				BRCA	0.2519	-3.816	TCGA-BH-A18R-01				BRCA	2.58	-9.9658	TCGA-E2-A573-01
BRCA	0.0320371	-9.9658	TCGA-OL-A66K-01				BRCA	25	-5.5735	TCGA-A2-A0EV-01				BRCA	0.3411	-1.4699	TCGA-AC-A4ZE-01				BRCA	3.35	-5.5735	TCGA-A2-A0EV-01
BRCA	0.0446444	-2.5479	TCGA-EW-A1OX-01				BRCA	11	-5.5735	TCGA-A8-A08A-01				BRCA	0.3095	-4.2934	TCGA-B6-A0RS-01				BRCA	2.04	-5.5735	TCGA-A8-A08A-01
BRCA	0.56184	-9.9658	TCGA-S3-AA10-01				BRCA	47	-9.9658	TCGA-E9-A1RG-01				BRCA	0.2995	-2.4659	TCGA-AR-A24H-01				BRCA	2.72	-9.9658	TCGA-E9-A1RG-01
BRCA	0.0554412	-4.2934	TCGA-A8-A0A9-01				BRCA	47	-9.9658	TCGA-D8-A1XL-01				BRCA	0.2753	-3.816	TCGA-A8-A099-01				BRCA	3.34	-9.9658	TCGA-D8-A1XL-01
BRCA	0.54788	-3.1714	TCGA-A2-A04T-01				BRCA	7	-4.035	TCGA-A2-A0ER-01				BRCA	0.3447	-3.6259	TCGA-EW-A6SC-01				BRCA	2.01	-4.035	TCGA-A2-A0ER-01
BRCA	0.4132	-4.035	TCGA-OL-A5S0-01				BRCA	8	-9.9658	TCGA-OL-A66K-01				BRCA	0.3219	-4.2934	TCGA-D8-A1XC-01				BRCA	3.79	-9.9658	TCGA-OL-A66K-01
BRCA	0.107167	-1.7322	TCGA-A8-A07J-01				BRCA	10	-2.5479	TCGA-EW-A1OX-01				BRCA	0.3418	-9.9658	TCGA-EW-A1PE-01				BRCA	2.04	-2.5479	TCGA-EW-A1OX-01
BRCA	0.144194	-3.816	TCGA-E9-A229-01				BRCA	64	-9.9658	TCGA-S3-AA10-01				BRCA	0.4355	-5.5735	TCGA-E2-A1II-01				BRCA	3.31	-9.9658	TCGA-S3-AA10-01
BRCA	0.462136	-5.0116	TCGA-A2-A0SX-01				BRCA	11	-4.2934	TCGA-A8-A0A9-01				BRCA	0.3335	-2.6349	TCGA-S3-AA14-01				BRCA	4.62	-4.2934	TCGA-A8-A0A9-01
BRCA	0.132729	-5.5735	TCGA-BH-A0AW-01				BRCA	77	-3.1714	TCGA-A2-A04T-01				BRCA	0.2659	-4.035	TCGA-A8-A09B-01				BRCA	3.32	-3.1714	TCGA-A2-A04T-01
BRCA	0.0936022	-5.0116	TCGA-BH-A2L8-01				BRCA	53	-4.035	TCGA-OL-A5S0-01				BRCA	0.3078	-0.6416	TCGA-AR-A5QP-01				BRCA	2.78	-4.035	TCGA-OL-A5S0-01
BRCA	0.261992	-1.2481	TCGA-AO-A0JL-01				BRCA	13	-1.7322	TCGA-A8-A07J-01				BRCA	0.3408	-4.035	TCGA-E9-A6HE-01				BRCA	2.01	-1.7322	TCGA-A8-A07J-01
BRCA	0.0158266	-3.816	TCGA-BH-A0BS-01				BRCA	23	-3.816	TCGA-E9-A229-01				BRCA	0.272	-4.035	TCGA-BH-A0HI-01				BRCA	1.9	-3.816	TCGA-E9-A229-01
BRCA	0.304075	-4.6082	TCGA-B6-A0IG-01				BRCA	36	-5.0116	TCGA-A2-A0SX-01				BRCA	0.3277	-1.8314	TCGA-EW-A1P1-01				BRCA	1.81	-5.0116	TCGA-A2-A0SX-01
BRCA	0.0764157	-3.6259	TCGA-OL-A66L-01				BRCA	41	-5.5735	TCGA-BH-A0AW-01				BRCA	0.3535	-5.5735	TCGA-OL-A66P-01				BRCA	3.48	-5.5735	TCGA-BH-A0AW-01
BRCA	0.0158474	-0.1993	TCGA-BH-A0DO-01				BRCA	3	-5.0116	TCGA-BH-A2L8-01				BRCA	0.2954	-4.035	TCGA-A2-A1G4-01				BRCA	2.1	-5.0116	TCGA-BH-A2L8-01
BRCA	0.692879	-4.035	TCGA-LL-A73Y-01				BRCA	22	-3.0469	TCGA-BH-A0B6-01				BRCA	0.3234	-9.9658	TCGA-E2-A573-01				BRCA	3.53	-3.0469	TCGA-BH-A0B6-01
BRCA	0.165707	-4.035	TCGA-BH-A0DK-01				BRCA	45	-1.2481	TCGA-AO-A0JL-01				BRCA	0.3283	-5.5735	TCGA-A2-A0EV-01				BRCA	5.82	-1.2481	TCGA-AO-A0JL-01
BRCA	0.403838	-6.5064	TCGA-BH-A0BG-01				BRCA	3	-3.816	TCGA-BH-A0BS-01				BRCA	0.3466	-9.9658	TCGA-E9-A1RG-01				BRCA	2.02	-3.816	TCGA-BH-A0BS-01
BRCA	0.357644	-2.8262	TCGA-A8-A06Z-01				BRCA	26	-4.6082	TCGA-B6-A0IG-01				BRCA	0.3143	-9.9658	TCGA-D8-A1XL-01				BRCA	1.77	-4.6082	TCGA-B6-A0IG-01
BRCA	0.473091	-9.9658	TCGA-AN-A0AT-01				BRCA	9	-3.6259	TCGA-OL-A66L-01				BRCA	0.2644	-4.035	TCGA-A2-A0ER-01				BRCA	1.98	-3.6259	TCGA-OL-A66L-01
BRCA	0.013472	-1.0862	TCGA-E2-A14U-01				BRCA	4	-0.1993	TCGA-BH-A0DO-01				BRCA	0.3357	-9.9658	TCGA-OL-A66K-01				BRCA	2.2	-0.1993	TCGA-BH-A0DO-01
BRCA	0.402738	-5.5735	TCGA-AR-A24Q-01				BRCA	29	-4.035	TCGA-LL-A73Y-01				BRCA	0.3465	-2.5479	TCGA-EW-A1OX-01				BRCA	2.69	-4.035	TCGA-LL-A73Y-01
BRCA	0.0989385	-9.9658	TCGA-EW-A1P5-01				BRCA	16	-4.035	TCGA-BH-A0DK-01				BRCA	0.3339	-9.9658	TCGA-S3-AA10-01				BRCA	1.91	-4.035	TCGA-BH-A0DK-01
BRCA	0.187648	-9.9658	TCGA-BH-A1FN-01				BRCA	62	-6.5064	TCGA-BH-A0BG-01				BRCA	0.2626	-4.2934	TCGA-A8-A0A9-01				BRCA	3.41	-6.5064	TCGA-BH-A0BG-01
BRCA	0.556681	-9.9658	TCGA-A7-A4SE-01				BRCA	31	-2.8262	TCGA-A8-A06Z-01				BRCA	0.2887	-3.1714	TCGA-A2-A04T-01				BRCA	2.98	-2.8262	TCGA-A8-A06Z-01
BRCA	0.171809	-5.0116	TCGA-A1-A0SJ-01				BRCA	67	-9.9658	TCGA-AN-A0AT-01				BRCA	0.3131	-4.035	TCGA-OL-A5S0-01				BRCA	1.76	-9.9658	TCGA-AN-A0AT-01
BRCA	0.015997	-9.9658	TCGA-E2-A570-01				BRCA	3	-1.0862	TCGA-E2-A14U-01				BRCA	0.2569	-1.7322	TCGA-A8-A07J-01				BRCA	2.04	-1.0862	TCGA-E2-A14U-01
BRCA	0.0706148	-3.458	TCGA-BH-A201-01				BRCA	72	-5.5735	TCGA-AR-A24Q-01				BRCA	0.3246	-3.816	TCGA-E9-A229-01				BRCA	3.34	-5.5735	TCGA-AR-A24Q-01
BRCA	0.0878483	-3.458	TCGA-D8-A27V-01				BRCA	16	-9.9658	TCGA-EW-A1P5-01				BRCA	0.2956	-5.0116	TCGA-A2-A0SX-01				BRCA	3.57	-9.9658	TCGA-EW-A1P5-01
BRCA	0.0642562	-5.0116	TCGA-E2-A14Y-01				BRCA	64	-9.9658	TCGA-BH-A1FN-01				BRCA	0.2784	-5.5735	TCGA-BH-A0AW-01				BRCA	4.13	-9.9658	TCGA-BH-A1FN-01
BRCA	0.0533088	-1.3921	TCGA-MS-A51U-01				BRCA	60	-9.9658	TCGA-A7-A4SE-01				BRCA	0.3232	-5.0116	TCGA-BH-A2L8-01				BRCA	3.21	-9.9658	TCGA-A7-A4SE-01
BRCA	0.214664	-4.6082	TCGA-A8-A06Y-01				BRCA	22	-5.0116	TCGA-A1-A0SJ-01				BRCA	0.2912	-3.0469	TCGA-BH-A0B6-01				BRCA	3.41	-5.0116	TCGA-A1-A0SJ-01
BRCA	0.221809	-9.9658	TCGA-GI-A2C8-01				BRCA	5	-9.9658	TCGA-E2-A570-01				BRCA	0.2639	-3.816	TCGA-BH-A0BS-01				BRCA	2.21	-9.9658	TCGA-E2-A570-01
BRCA	0.0921527	-2.6349	TCGA-AR-A1AM-01				BRCA	10	-3.458	TCGA-BH-A201-01				BRCA	0.3475	-3.6259	TCGA-OL-A66L-01				BRCA	2.01	-3.458	TCGA-BH-A201-01
BRCA	0.109063	-4.035	TCGA-AN-A041-01				BRCA	9	-4.6082	TCGA-A8-A09E-01				BRCA	0.2675	-0.1993	TCGA-BH-A0DO-01				BRCA	3.13	-4.6082	TCGA-A8-A09E-01
BRCA	0.454206	-3.6259	TCGA-B6-A409-01				BRCA	18	-3.458	TCGA-D8-A27V-01				BRCA	0.3583	-4.035	TCGA-LL-A73Y-01				BRCA	2.28	-3.458	TCGA-D8-A27V-01
BRCA	0.0406465	-4.035	TCGA-BH-A1EX-01				BRCA	19	-5.0116	TCGA-E2-A14Y-01				BRCA	0.2437	-4.035	TCGA-BH-A0DK-01				BRCA	2.13	-5.0116	TCGA-E2-A14Y-01
BRCA	0.254024	-9.9658	TCGA-A7-A0CJ-01				BRCA	9	-1.3921	TCGA-MS-A51U-01				BRCA	0.3111	-6.5064	TCGA-BH-A0BG-01				BRCA	3.34	-1.3921	TCGA-MS-A51U-01
BRCA	0.207656	-9.9658	TCGA-BH-A0H0-01				BRCA	4	-4.6082	TCGA-A8-A06Y-01				BRCA	0.2674	-2.8262	TCGA-A8-A06Z-01				BRCA	1.91	-4.6082	TCGA-A8-A06Y-01
BRCA	0.127963	-4.2934	TCGA-AN-A0FW-01				BRCA	43	-9.9658	TCGA-GI-A2C8-01				BRCA	0.2819	-9.9658	TCGA-AN-A0AT-01				BRCA	3.09	-9.9658	TCGA-GI-A2C8-01
BRCA	0.148678	-1.3183	TCGA-AC-A6IX-01				BRCA	21	-2.6349	TCGA-AR-A1AM-01				BRCA	0.2891	-1.0862	TCGA-E2-A14U-01				BRCA	1.97	-2.6349	TCGA-AR-A1AM-01
BRCA	0.0569701	-5.5735	TCGA-A2-A04Y-01				BRCA	17	-4.035	TCGA-AN-A041-01				BRCA	0.3299	-5.5735	TCGA-AR-A24Q-01				BRCA	3.85	-4.035	TCGA-AN-A041-01
BRCA	0.0367582	-9.9658	TCGA-E2-A156-01				BRCA	51	-3.6259	TCGA-B6-A409-01				BRCA	0.335	-9.9658	TCGA-EW-A1P5-01				BRCA	6.08	-3.6259	TCGA-B6-A409-01
BRCA	0.132184	-3.6259	TCGA-AR-A24R-01				BRCA	2	-4.035	TCGA-BH-A1EX-01				BRCA	0.3038	-9.9658	TCGA-BH-A1FN-01				BRCA	2.43	-4.035	TCGA-BH-A1EX-01
BRCA	0.329943	-9.9658	TCGA-D8-A1JP-01				BRCA	54	-9.9658	TCGA-A7-A0CJ-01				BRCA	0.3212	-9.9658	TCGA-A7-A4SE-01				BRCA	3.56	-9.9658	TCGA-A7-A0CJ-01
BRCA	0	-9.9658	TCGA-E2-A1IK-01				BRCA	17	-9.9658	TCGA-BH-A0H0-01				BRCA	0.292	-5.0116	TCGA-A1-A0SJ-01				BRCA	2.02	-9.9658	TCGA-BH-A0H0-01
BRCA	0.0709898	-0.6193	TCGA-AN-A0FS-01				BRCA	23	-4.2934	TCGA-AN-A0FW-01				BRCA	0.3341	-9.9658	TCGA-E2-A570-01				BRCA	3.56	-4.2934	TCGA-AN-A0FW-01
BRCA	0.0757849	-4.2934	TCGA-AC-A3TM-01				BRCA	24	-1.3183	TCGA-AC-A6IX-01				BRCA	0.2668	-3.458	TCGA-BH-A201-01				BRCA	1.95	-1.3183	TCGA-AC-A6IX-01
BRCA	0.448888	-3.816	TCGA-C8-A12K-01				BRCA	20	-5.5735	TCGA-A2-A04Y-01				BRCA	0.2972	-4.6082	TCGA-A8-A09E-01				BRCA	2.12	-5.5735	TCGA-A2-A04Y-01
BRCA	0.041254	-4.2934	TCGA-AR-A2LE-01				BRCA	6	-9.9658	TCGA-E2-A156-01				BRCA	0.3265	-3.458	TCGA-D8-A27V-01				BRCA	2	-9.9658	TCGA-E2-A156-01
BRCA	0.0563117	-1.8836	TCGA-BH-A0HK-01				BRCA	14	-3.6259	TCGA-AR-A24R-01				BRCA	0.2568	-5.0116	TCGA-E2-A14Y-01				BRCA	4.02	-3.6259	TCGA-AR-A24R-01
BRCA	0.130227	-4.6082	TCGA-AR-A250-01				BRCA	69	-9.9658	TCGA-D8-A1JP-01				BRCA	0.284	-1.3921	TCGA-MS-A51U-01				BRCA	2.08	-9.9658	TCGA-D8-A1JP-01
BRCA	0.510957	-9.9658	TCGA-D8-A1JG-01				BRCA	0	-9.9658	TCGA-E2-A1IK-01				BRCA	0.2632	-4.6082	TCGA-A8-A06Y-01				BRCA	2	-9.9658	TCGA-E2-A1IK-01
BRCA	0.420886	-4.035	TCGA-C8-A134-01				BRCA	12	-0.6193	TCGA-AN-A0FS-01				BRCA	0.3289	-9.9658	TCGA-GI-A2C8-01				BRCA	2.04	-0.6193	TCGA-AN-A0FS-01
BRCA	0.483233	-2.4659	TCGA-AN-A0FX-01				BRCA	8	-4.2934	TCGA-AC-A3TM-01				BRCA	0.306	-2.6349	TCGA-AR-A1AM-01				BRCA	2.02	-4.2934	TCGA-AC-A3TM-01
BRCA	0.135989	-9.9658	TCGA-AC-A62V-01				BRCA	58	-3.816	TCGA-C8-A12K-01				BRCA	0.2731	-4.035	TCGA-AN-A041-01				BRCA	1.74	-3.816	TCGA-C8-A12K-01
BRCA	0.0691896	-2.7274	TCGA-GM-A3XN-01				BRCA	7	-4.2934	TCGA-AR-A2LE-01				BRCA	0.3125	-3.6259	TCGA-B6-A409-01				BRCA	2	-4.2934	TCGA-AR-A2LE-01
BRCA	0.122404	-9.9658	TCGA-C8-A275-01				BRCA	10	-1.8836	TCGA-BH-A0HK-01				BRCA	0.2931	-4.035	TCGA-BH-A1EX-01				BRCA	2.06	-1.8836	TCGA-BH-A0HK-01
BRCA	0.390182	-4.2934	TCGA-AO-A129-01				BRCA	30	-4.6082	TCGA-AR-A250-01				BRCA	0.2683	-9.9658	TCGA-A7-A0CJ-01				BRCA	4.03	-4.6082	TCGA-AR-A250-01
BRCA	0.433054	-9.9658	TCGA-BH-A1F8-01				BRCA	27	-9.9658	TCGA-D8-A1JG-01				BRCA	0.2461	-9.9658	TCGA-BH-A0H0-01				BRCA	2.82	-9.9658	TCGA-D8-A1JG-01
BRCA	0.266948	-9.9658	TCGA-D8-A1JK-01				BRCA	76	-4.035	TCGA-C8-A134-01				BRCA	0.2957	-5.5735	TCGA-LL-A5YO-01				BRCA	1.89	-4.035	TCGA-C8-A134-01
BRCA	0.402052	-3.816	TCGA-A8-A08X-01				BRCA	59	-2.4659	TCGA-AN-A0FX-01				BRCA	0.3358	-4.2934	TCGA-AN-A0FW-01				BRCA	3.35	-2.4659	TCGA-AN-A0FX-01
BRCA	0.0422376	-0.9406	TCGA-AR-A2LN-01				BRCA	28	-9.9658	TCGA-AC-A62V-01				BRCA	0.3363	-1.3183	TCGA-AC-A6IX-01				BRCA	3.14	-9.9658	TCGA-AC-A62V-01
BRCA	0.273169	-2.6349	TCGA-A8-A09A-01				BRCA	4	-2.7274	TCGA-GM-A3XN-01				BRCA	0.293	-5.5735	TCGA-A2-A04Y-01				BRCA	2.16	-2.7274	TCGA-GM-A3XN-01
BRCA	0.0397122	-5.0116	TCGA-E2-A1IJ-01				BRCA	17	-9.9658	TCGA-C8-A275-01				BRCA	0.253	-9.9658	TCGA-E2-A156-01				BRCA	2.22	-9.9658	TCGA-C8-A275-01
BRCA	0.216041	-0.9406	TCGA-A8-A08O-01				BRCA	65	-4.2934	TCGA-AO-A129-01				BRCA	0.3522	-3.6259	TCGA-AR-A24R-01				BRCA	1.87	-4.2934	TCGA-AO-A129-01
BRCA	0.0122062	0.6608	TCGA-A2-A4RY-01				BRCA	30	-9.9658	TCGA-BH-A1F8-01				BRCA	0.3315	-9.9658	TCGA-D8-A1JP-01				BRCA	1.65	-9.9658	TCGA-BH-A1F8-01
BRCA	0.0434821	-4.035	TCGA-A2-A0SY-01				BRCA	53	-9.9658	TCGA-D8-A1JK-01				BRCA	0.2987	-9.9658	TCGA-E2-A1IK-01				BRCA	4.2	-9.9658	TCGA-D8-A1JK-01
BRCA	0.0829499	-3.458	TCGA-AC-A8OP-01				BRCA	35	-3.816	TCGA-A8-A08X-01				BRCA	0.3024	-0.6193	TCGA-AN-A0FS-01				BRCA	2.64	-3.816	TCGA-A8-A08X-01
BRCA	0.32992	-4.6082	TCGA-EW-A1PA-01				BRCA	8	-0.9406	TCGA-AR-A2LN-01				BRCA	0.3054	-4.2934	TCGA-AC-A3TM-01				BRCA	2.06	-0.9406	TCGA-AR-A2LN-01
BRCA	0.125593	-6.5064	TCGA-AO-A126-01				BRCA	70	-2.6349	TCGA-A8-A09A-01				BRCA	0.2834	-3.816	TCGA-C8-A12K-01				BRCA	3.4	-2.6349	TCGA-A8-A09A-01
BRCA	0.469148	-9.9658	TCGA-AO-A0J6-01				BRCA	7	-5.0116	TCGA-E2-A1IJ-01				BRCA	0.3011	-4.2934	TCGA-AR-A2LE-01				BRCA	2.13	-5.0116	TCGA-E2-A1IJ-01
BRCA	0.403517	-4.6082	TCGA-EW-A6SB-01				BRCA	25	-0.9406	TCGA-A8-A08O-01				BRCA	0.2649	-1.8836	TCGA-BH-A0HK-01				BRCA	1.8	-0.9406	TCGA-A8-A08O-01
BRCA	0.0670786	-2.6349	TCGA-EW-A2FV-01				BRCA	2	0.6608	TCGA-A2-A4RY-01				BRCA	0.3337	-4.6082	TCGA-AR-A250-01				BRCA	2	0.6608	TCGA-A2-A4RY-01
BRCA	0.151342	-4.6082	TCGA-AO-A03R-01				BRCA	10	-4.035	TCGA-A2-A0SY-01				BRCA	0.348	-9.9658	TCGA-D8-A1JG-01				BRCA	2.03	-4.035	TCGA-A2-A0SY-01
BRCA	0.0705529	-9.9658	TCGA-E9-A54X-01				BRCA	36	-3.458	TCGA-AC-A8OP-01				BRCA	0.2972	-4.035	TCGA-C8-A134-01				BRCA	3.9	-3.458	TCGA-AC-A8OP-01
BRCA	0.38497	-2.9324	TCGA-AO-A0JB-01				BRCA	26	-4.6082	TCGA-EW-A1PA-01				BRCA	0.3678	-2.4659	TCGA-AN-A0FX-01				BRCA	1.9	-4.6082	TCGA-EW-A1PA-01
BRCA	0.234527	-5.5735	TCGA-AC-A3W5-01				BRCA	19	-6.5064	TCGA-AO-A126-01				BRCA	0.3584	-9.9658	TCGA-AC-A62V-01				BRCA	1.93	-6.5064	TCGA-AO-A126-01
BRCA	0.0519044	-4.35109	TCGA-A7-A13G-01				BRCA	73	-9.9658	TCGA-AO-A0J6-01				BRCA	0.3013	-2.7274	TCGA-GM-A3XN-01				BRCA	1.96	-9.9658	TCGA-AO-A0J6-01
BRCA	0.0690796	-9.9658	TCGA-AR-A1AS-01				BRCA	32	-4.6082	TCGA-EW-A6SB-01				BRCA	0.3138	-9.9658	TCGA-C8-A275-01				BRCA	3.1	-4.6082	TCGA-EW-A6SB-01
BRCA	0.522502	-3.6259	TCGA-C8-A1HJ-01				BRCA	16	-2.6349	TCGA-EW-A2FV-01				BRCA	0.3189	-9.9658	TCGA-BH-A1F8-01				BRCA	3.66	-2.6349	TCGA-EW-A2FV-01
BRCA	0.338494	-5.5735	TCGA-D8-A1Y1-01				BRCA	13	-4.6082	TCGA-AO-A03R-01				BRCA	0.3022	-9.9658	TCGA-D8-A1JK-01				BRCA	2.06	-4.6082	TCGA-AO-A03R-01
BRCA	0.0337567	-9.9658	TCGA-BH-A0DD-01				BRCA	5	-9.9658	TCGA-E9-A54X-01				BRCA	0.266	-3.816	TCGA-A8-A08X-01				BRCA	2.19	-9.9658	TCGA-E9-A54X-01
BRCA	0.130425	-4.2934	TCGA-A2-A0EN-01				BRCA	68	-2.9324	TCGA-AO-A0JB-01				BRCA	0.2847	-0.9406	TCGA-AR-A2LN-01				BRCA	1.97	-2.9324	TCGA-AO-A0JB-01
BRCA	0.261337	-9.9658	TCGA-E9-A1R2-01				BRCA	36	-5.5735	TCGA-AC-A3W5-01				BRCA	0.256	-2.6349	TCGA-A8-A09A-01				BRCA	3.4	-5.5735	TCGA-AC-A3W5-01
BRCA	0.495267	-3.816	TCGA-A8-A08L-01				BRCA	9	-4.35109	TCGA-A7-A13G-01				BRCA	0.3479	-5.0116	TCGA-E2-A1IJ-01				BRCA	2.08	-4.35109	TCGA-A7-A13G-01
BRCA	0.00230865	-9.9658	TCGA-A7-A3RF-01				BRCA	9	-9.9658	TCGA-AR-A1AS-01				BRCA	0.2784	-0.9406	TCGA-A8-A08O-01				BRCA	2.16	-9.9658	TCGA-AR-A1AS-01
BRCA	0.228296	-5.5735	TCGA-A2-A0D4-01				BRCA	72	-3.6259	TCGA-C8-A1HJ-01				BRCA	0.2929	0.6608	TCGA-A2-A4RY-01				BRCA	1.8	-3.6259	TCGA-C8-A1HJ-01
BRCA	0.145913	-3.3076	TCGA-EW-A1IW-01				BRCA	10	-5.5735	TCGA-D8-A1Y1-01				BRCA	0.2804	-4.035	TCGA-A2-A0SY-01				BRCA	2.95	-5.5735	TCGA-D8-A1Y1-01
BRCA	0.124321	-4.6082	TCGA-AO-A03M-01				BRCA	17	-9.9658	TCGA-BH-A0DD-01				BRCA	0.3014	-3.458	TCGA-AC-A8OP-01				BRCA	3.26	-9.9658	TCGA-BH-A0DD-01
BRCA	0.319225	-2.5479	TCGA-B6-A0IQ-01				BRCA	7	-4.2934	TCGA-A2-A0EN-01				BRCA	0.3289	-4.6082	TCGA-EW-A1PA-01				BRCA	1.97	-4.2934	TCGA-A2-A0EN-01
BRCA	0.172067	-3.1714	TCGA-BH-A1EW-01				BRCA	54	-9.9658	TCGA-E9-A1R2-01				BRCA	0.2929	-9.9658	TCGA-AO-A0J6-01				BRCA	1.99	-9.9658	TCGA-E9-A1R2-01
BRCA	0.0418415	-4.2934	TCGA-BH-A1FG-01				BRCA	79	-3.816	TCGA-A8-A08L-01				BRCA	0.3424	-4.6082	TCGA-EW-A6SB-01				BRCA	1.84	-3.816	TCGA-A8-A08L-01
BRCA	0.570215	-9.9658	TCGA-AR-A0TS-01				BRCA	0	-9.9658	TCGA-A7-A3RF-01				BRCA	0.3338	-2.6349	TCGA-EW-A2FV-01				BRCA	2	-9.9658	TCGA-A7-A3RF-01
BRCA	0.290986	-5.5735	TCGA-A2-A0CM-01				BRCA	31	-5.5735	TCGA-A2-A0D4-01				BRCA	0.2568	-4.6082	TCGA-AO-A03R-01				BRCA	3.66	-5.5735	TCGA-A2-A0D4-01
BRCA	0.325959	-9.9658	TCGA-A8-A06X-01				BRCA	20	-3.3076	TCGA-EW-A1IW-01				BRCA	0.2851	-9.9658	TCGA-E9-A54X-01				BRCA	1.9	-3.3076	TCGA-EW-A1IW-01
BRCA	0.114627	-3.6259	TCGA-D8-A140-01				BRCA	22	-4.6082	TCGA-AO-A03M-01				BRCA	0.2855	-2.9324	TCGA-AO-A0JB-01				BRCA	3.74	-4.6082	TCGA-AO-A03M-01
BRCA	0.230565	-5.5735	TCGA-E9-A1R6-01				BRCA	57	-2.5479	TCGA-B6-A0IQ-01				BRCA	0.3228	-5.5735	TCGA-AC-A3W5-01				BRCA	3.03	-2.5479	TCGA-B6-A0IQ-01
BRCA	0.0788462	-5.0116	TCGA-BH-A1FE-01				BRCA	26	-3.1714	TCGA-BH-A1EW-01				BRCA	0.2762	-4.35109	TCGA-A7-A13G-01				BRCA	3.4	-3.1714	TCGA-BH-A1EW-01
BRCA	0.0558243	-3.458	TCGA-AN-A0XS-01				BRCA	8	-4.2934	TCGA-BH-A1FG-01				BRCA	0.2916	-9.9658	TCGA-AR-A1AS-01				BRCA	2.18	-4.2934	TCGA-BH-A1FG-01
BRCA	0.416522	-3.0469	TCGA-A2-A04Q-01				BRCA	49	-9.9658	TCGA-AR-A0TS-01				BRCA	0.3679	-3.6259	TCGA-C8-A1HJ-01				BRCA	1.64	-9.9658	TCGA-AR-A0TS-01
BRCA	0.243479	-9.9658	TCGA-WT-AB41-01				BRCA	40	-5.5735	TCGA-A2-A0CM-01				BRCA	0.4692	-5.5735	TCGA-D8-A1Y1-01				BRCA	4.88	-5.5735	TCGA-A2-A0CM-01
BRCA	0.0615091	-4.2934	TCGA-BH-A0BV-01				BRCA	59	-9.9658	TCGA-A8-A06X-01				BRCA	0.279	-9.9658	TCGA-BH-A0DD-01				BRCA	3.18	-9.9658	TCGA-A8-A06X-01
BRCA	0.171381	-2.3147	TCGA-AC-A5XS-01				BRCA	20	-3.6259	TCGA-D8-A140-01				BRCA	0.2756	-4.2934	TCGA-A2-A0EN-01				BRCA	2.11	-3.6259	TCGA-D8-A140-01
BRCA	0.177856	-3.0469	TCGA-E2-A109-01				BRCA	13	-5.5735	TCGA-E9-A1R6-01				BRCA	0.3169	-9.9658	TCGA-E9-A1R2-01				BRCA	3.22	-5.5735	TCGA-E9-A1R6-01
BRCA	0.178851	-3.1714	TCGA-B6-A1KF-01				BRCA	26	-5.0116	TCGA-BH-A1FE-01				BRCA	0.2911	-3.816	TCGA-A8-A08L-01				BRCA	3.92	-5.0116	TCGA-BH-A1FE-01
BRCA	0.0479634	-3.6259	TCGA-BH-A1FL-01				BRCA	9	-3.458	TCGA-AN-A0XS-01				BRCA	0.3081	-9.9658	TCGA-A7-A3RF-01				BRCA	3.78	-3.458	TCGA-AN-A0XS-01
BRCA	0.136286	-5.5735	TCGA-E9-A1NI-01				BRCA	16	-3.0469	TCGA-A2-A04Q-01				BRCA	0.2711	-5.5735	TCGA-A2-A0D4-01				BRCA	2.05	-3.0469	TCGA-A2-A04Q-01
BRCA	0.702877	-9.9658	TCGA-A8-A07R-01				BRCA	28	-9.9658	TCGA-WT-AB41-01				BRCA	0.2984	-3.3076	TCGA-EW-A1IW-01				BRCA	1.93	-9.9658	TCGA-WT-AB41-01
BRCA	0.199091	-9.9658	TCGA-AN-A03Y-01				BRCA	5	-4.2934	TCGA-BH-A0BV-01				BRCA	0.2654	-3.1714	TCGA-BH-A1EW-01				BRCA	3.58	-4.2934	TCGA-BH-A0BV-01
BRCA	0.109679	-4.6082	TCGA-BH-A0C1-01				BRCA	25	-2.3147	TCGA-AC-A5XS-01				BRCA	0.305	-4.2934	TCGA-BH-A1FG-01				BRCA	2	-2.3147	TCGA-AC-A5XS-01
BRCA	0	-3.458	TCGA-A8-A08H-01				BRCA	32	-3.0469	TCGA-E2-A109-01				BRCA	0.2793	-9.9658	TCGA-AR-A0TS-01				BRCA	3.83	-3.0469	TCGA-E2-A109-01
BRCA	0.260133	-4.6082	TCGA-JL-A3YW-01				BRCA	21	-3.1714	TCGA-B6-A1KF-01				BRCA	0.2921	-5.5735	TCGA-A2-A0CM-01				BRCA	3.23	-3.1714	TCGA-B6-A1KF-01
BRCA	0.194183	-9.9658	TCGA-AN-A0XN-01				BRCA	10	-3.6259	TCGA-BH-A1FL-01				BRCA	0.2615	-9.9658	TCGA-A8-A06X-01				BRCA	2.03	-3.6259	TCGA-BH-A1FL-01
BRCA	0.21107	-6.5064	TCGA-A1-A0SK-01				BRCA	23	-5.5735	TCGA-E9-A1NI-01				BRCA	0.2922	-3.6259	TCGA-D8-A140-01				BRCA	3.7	-5.5735	TCGA-E9-A1NI-01
BRCA	0.0158265	-6.5064	TCGA-AO-A125-01				BRCA	87	-9.9658	TCGA-A8-A07R-01				BRCA	0.3151	-5.5735	TCGA-E9-A1R6-01				BRCA	2.76	-9.9658	TCGA-A8-A07R-01
BRCA	0.0822735	-5.0116	TCGA-E9-A3X8-01				BRCA	10	-9.9658	TCGA-AN-A03Y-01				BRCA	0.3192	-5.0116	TCGA-BH-A1FE-01				BRCA	3.6	-9.9658	TCGA-AN-A03Y-01
BRCA	0.331434	-2.8262	TCGA-BH-A0AU-01				BRCA	11	-4.6082	TCGA-BH-A0C1-01				BRCA	0.2944	-3.458	TCGA-AN-A0XS-01				BRCA	3.5	-4.6082	TCGA-BH-A0C1-01
BRCA	0.159238	-4.6082	TCGA-GM-A2DB-01				BRCA	0	-3.458	TCGA-A8-A08H-01				BRCA	0.2846	-3.0469	TCGA-A2-A04Q-01				BRCA	2	-3.458	TCGA-A8-A08H-01
BRCA	0.233741	-1.9379	TCGA-E9-A244-01				BRCA	56	-4.6082	TCGA-JL-A3YW-01				BRCA	0.3366	-9.9658	TCGA-WT-AB41-01				BRCA	2.9	-4.6082	TCGA-JL-A3YW-01
BRCA	0.102068	-2.1779	TCGA-A8-A0AB-01				BRCA	71	-9.9658	TCGA-AN-A0XN-01				BRCA	0.2495	-4.2934	TCGA-BH-A0BV-01				BRCA	3.31	-9.9658	TCGA-AN-A0XN-01
BRCA	0.0593245	-4.2934	TCGA-A2-A3XV-01				BRCA	33	-6.5064	TCGA-A1-A0SK-01				BRCA	0.3059	-2.3147	TCGA-AC-A5XS-01				BRCA	3.7	-6.5064	TCGA-A1-A0SK-01
BRCA	0.27577	-4.035	TCGA-AN-A04A-01				BRCA	4	-6.5064	TCGA-AO-A125-01				BRCA	0.3198	-3.1714	TCGA-B6-A1KF-01				BRCA	2.13	-6.5064	TCGA-AO-A125-01
BRCA	0.469104	-4.6082	TCGA-E2-A14O-01				BRCA	5	-5.0116	TCGA-E9-A3X8-01				BRCA	0.3396	-3.6259	TCGA-BH-A1FL-01				BRCA	3.85	-5.0116	TCGA-E9-A3X8-01
BRCA	0.230085	-0.4921	TCGA-A2-A0T7-01				BRCA	32	-2.8262	TCGA-BH-A0AU-01				BRCA	0.3235	-5.5735	TCGA-E9-A1NI-01				BRCA	3.36	-2.8262	TCGA-BH-A0AU-01
BRCA	0.0772241	-9.9658	TCGA-A7-A0D9-01				BRCA	32	-4.6082	TCGA-GM-A2DB-01				BRCA	0.2971	-9.9658	TCGA-A8-A07R-01				BRCA	3.28	-4.6082	TCGA-GM-A2DB-01
BRCA	0.345372	-9.9658	TCGA-GM-A3XL-01				BRCA	77	-1.9379	TCGA-E9-A244-01				BRCA	0.2659	-9.9658	TCGA-AN-A03Y-01				BRCA	3.74	-1.9379	TCGA-E9-A244-01
BRCA	0.120252	-3.458	TCGA-AO-A0JJ-01				BRCA	18	-2.1779	TCGA-A8-A0AB-01				BRCA	0.3007	-4.6082	TCGA-BH-A0C1-01				BRCA	3.66	-2.1779	TCGA-A8-A0AB-01
BRCA	0.204126	-0.8339	TCGA-A2-A0CV-01				BRCA	8	-4.2934	TCGA-A2-A3XV-01				BRCA	0.3365	-0.4719	TCGA-BH-A1FH-01				BRCA	2.02	-4.2934	TCGA-A2-A3XV-01
BRCA	0.0231992	-9.9658	TCGA-AN-A046-01				BRCA	43	-4.035	TCGA-AN-A04A-01				BRCA	0.3423	-9.9658	TCGA-E2-A572-01				BRCA	3	-4.035	TCGA-AN-A04A-01
BRCA	0.0241031	-4.2934	TCGA-D8-A1X6-01				BRCA	10	-4.6082	TCGA-E2-A14O-01				BRCA	0.2613	-3.458	TCGA-A8-A08H-01				BRCA	3	-4.6082	TCGA-E2-A14O-01
BRCA	0.429317	-9.9658	TCGA-EW-A3U0-01				BRCA	23	-0.4921	TCGA-A2-A0T7-01				BRCA	0.3065	-4.6082	TCGA-JL-A3YW-01				BRCA	1.97	-0.4921	TCGA-A2-A0T7-01
BRCA	0.0156566	-3.6259	TCGA-AO-A0JF-01				BRCA	16	-9.9658	TCGA-A7-A0D9-01				BRCA	0.3135	-9.9658	TCGA-AN-A0XN-01				BRCA	2.2	-9.9658	TCGA-A7-A0D9-01
BRCA	0.272774	-5.0116	TCGA-A2-A0T0-01				BRCA	72	-9.9658	TCGA-GM-A3XL-01				BRCA	0.2902	-6.5064	TCGA-A1-A0SK-01				BRCA	1.8	-9.9658	TCGA-GM-A3XL-01
BRCA	0.0159035	-5.5735	TCGA-BH-A0EA-01				BRCA	10	-3.458	TCGA-AO-A0JJ-01				BRCA	0.3164	-2.8262	TCGA-PE-A5DC-01				BRCA	1.95	-3.458	TCGA-AO-A0JJ-01
BRCA	0.357033	-4.035	TCGA-D8-A147-01				BRCA	3	-0.8339	TCGA-A2-A0CV-01				BRCA	0.2965	-5.0116	TCGA-E9-A3X8-01				BRCA	3.06	-0.8339	TCGA-A2-A0CV-01
BRCA	0.28538	-5.5735	TCGA-E9-A54Y-01				BRCA	8	-9.9658	TCGA-AN-A046-01				BRCA	0.284	-2.8262	TCGA-BH-A0AU-01				BRCA	3.82	-9.9658	TCGA-AN-A046-01
BRCA	0.235699	-4.035	TCGA-LL-A5YN-01				BRCA	6	-4.2934	TCGA-D8-A1X6-01				BRCA	0.3153	-4.6082	TCGA-GM-A2DB-01				BRCA	4.04	-4.2934	TCGA-D8-A1X6-01
BRCA	0.357422	-9.9658	TCGA-C8-A26Y-01				BRCA	77	-9.9658	TCGA-EW-A3U0-01				BRCA	0.3557	-1.9379	TCGA-E9-A244-01				BRCA	3.92	-9.9658	TCGA-EW-A3U0-01
BRCA	0.409077	-9.9658	TCGA-AN-A0FJ-01				BRCA	4	-3.6259	TCGA-AO-A0JF-01				BRCA	0.2865	-2.1779	TCGA-A8-A0AB-01				BRCA	2.02	-3.6259	TCGA-AO-A0JF-01
BRCA	0.165318	-5.0116	TCGA-BH-A1EV-01				BRCA	70	-5.0116	TCGA-A2-A0T0-01				BRCA	0.2941	-4.2934	TCGA-A2-A3XV-01				BRCA	2.07	-5.0116	TCGA-A2-A0T0-01
BRCA	0.171624	-5.0116	TCGA-AO-A03V-01				BRCA	4	-5.5735	TCGA-BH-A0EA-01				BRCA	0.2812	-4.035	TCGA-AN-A04A-01				BRCA	2.07	-5.5735	TCGA-BH-A0EA-01
BRCA	0.390261	-9.9658	TCGA-B6-A0IK-01				BRCA	69	-4.035	TCGA-D8-A147-01				BRCA	0.2735	-4.6082	TCGA-E2-A14O-01				BRCA	3.38	-4.035	TCGA-D8-A147-01
BRCA	0.229424	0.4761	TCGA-E2-A15E-01				BRCA	34	-5.5735	TCGA-E9-A54Y-01				BRCA	0.3038	-0.4921	TCGA-A2-A0T7-01				BRCA	2.22	-5.5735	TCGA-E9-A54Y-01
BRCA	0.0175347	-3.458	TCGA-E2-A15D-01				BRCA	34	-4.035	TCGA-LL-A5YN-01				BRCA	0.2619	-9.9658	TCGA-A7-A0D9-01				BRCA	1.97	-4.035	TCGA-LL-A5YN-01
BRCA	0.412014	-6.5064	TCGA-E9-A1RB-01				BRCA	42	-9.9658	TCGA-C8-A26Y-01				BRCA	0.296	-9.9658	TCGA-GM-A3XL-01				BRCA	3	-9.9658	TCGA-C8-A26Y-01
BRCA	0.23214	-6.5064	TCGA-AO-A1KR-01				BRCA	27	-9.9658	TCGA-AN-A0FJ-01				BRCA	0.2537	-3.458	TCGA-AO-A0JJ-01				BRCA	1.77	-9.9658	TCGA-AN-A0FJ-01
BRCA	0.167853	-3.6259	TCGA-BH-A18H-01				BRCA	26	-5.0116	TCGA-BH-A1EV-01				BRCA	0.2792	-0.8339	TCGA-A2-A0CV-01				BRCA	3.55	-5.0116	TCGA-BH-A1EV-01
BRCA	0.111734	-1.7809	TCGA-C8-A12M-01				BRCA	41	-5.0116	TCGA-AO-A03V-01				BRCA	0.2695	-9.9658	TCGA-AN-A046-01				BRCA	2.09	-5.0116	TCGA-AO-A03V-01
BRCA	0.155972	-9.9658	TCGA-C8-A26V-01				BRCA	20	-9.9658	TCGA-B6-A0IK-01				BRCA	0.2839	-4.2934	TCGA-D8-A1X6-01				BRCA	1.83	-9.9658	TCGA-B6-A0IK-01
BRCA	0.213909	-4.6082	TCGA-B6-A1KN-01				BRCA	33	0.4761	TCGA-E2-A15E-01				BRCA	0.3219	-9.9658	TCGA-EW-A3U0-01				BRCA	3.56	0.4761	TCGA-E2-A15E-01
BRCA	0.360791	-4.2934	TCGA-A7-A4SA-01				BRCA	6	-3.458	TCGA-E2-A15D-01				BRCA	0.2755	-3.6259	TCGA-AO-A0JF-01				BRCA	2.29	-3.458	TCGA-E2-A15D-01
BRCA	0.166848	-2.8262	TCGA-E2-A15S-01				BRCA	30	-6.5064	TCGA-E9-A1RB-01				BRCA	0.2795	-5.0116	TCGA-A2-A0T0-01				BRCA	3.28	-6.5064	TCGA-E9-A1RB-01
BRCA	0.0740574	-4.6082	TCGA-E9-A1RI-01				BRCA	40	-6.5064	TCGA-AO-A1KR-01				BRCA	0.2795	-5.5735	TCGA-BH-A0EA-01				BRCA	3.29	-6.5064	TCGA-AO-A1KR-01
BRCA	0.169278	-2.6349	TCGA-GM-A2DI-01				BRCA	30	-3.6259	TCGA-BH-A18H-01				BRCA	0.2934	-4.035	TCGA-D8-A147-01				BRCA	3.3	-3.6259	TCGA-BH-A18H-01
BRCA	0.0508193	-9.9658	TCGA-A8-A09T-01				BRCA	25	-1.7809	TCGA-C8-A12M-01				BRCA	0.3073	-5.5735	TCGA-E9-A54Y-01				BRCA	4.12	-1.7809	TCGA-C8-A12M-01
BRCA	0.165261	-5.0116	TCGA-D8-A27T-01				BRCA	28	-9.9658	TCGA-C8-A26V-01				BRCA	0.3071	-4.035	TCGA-LL-A5YN-01				BRCA	1.92	-9.9658	TCGA-C8-A26V-01
BRCA	0.0597091	-6.5064	TCGA-C8-A278-01				BRCA	33	-4.6082	TCGA-B6-A1KN-01				BRCA	0.3403	-9.9658	TCGA-C8-A26Y-01				BRCA	3.63	-4.6082	TCGA-B6-A1KN-01
BRCA	0.195021	-5.0116	TCGA-A8-A09C-01				BRCA	59	-4.2934	TCGA-A7-A4SA-01				BRCA	0.2694	-9.9658	TCGA-AN-A0FJ-01				BRCA	1.96	-4.2934	TCGA-A7-A4SA-01
BRCA	0.194392	-3.458	TCGA-BH-A18L-01				BRCA	62	-2.8262	TCGA-E2-A15S-01				BRCA	0.2679	-5.0116	TCGA-BH-A1EV-01				BRCA	3.93	-2.8262	TCGA-E2-A15S-01
BRCA	0.112587	-4.2934	TCGA-GM-A2DK-01				BRCA	13	-4.6082	TCGA-E9-A1RI-01				BRCA	0.2742	-5.0116	TCGA-AO-A03V-01				BRCA	1.98	-4.6082	TCGA-E9-A1RI-01
BRCA	0.215773	-5.5735	TCGA-E9-A22A-01				BRCA	8	-2.6349	TCGA-GM-A2DI-01				BRCA	0.2595	-9.9658	TCGA-B6-A0IK-01				BRCA	1.9	-2.6349	TCGA-GM-A2DI-01
BRCA	0.00174853	-9.9658	TCGA-AC-A3YJ-01				BRCA	10	-9.9658	TCGA-A8-A09T-01				BRCA	0.2752	0.4761	TCGA-E2-A15E-01				BRCA	3.73	-9.9658	TCGA-A8-A09T-01
BRCA	0.229667	-1.5951	TCGA-AR-A2LO-01				BRCA	10	-5.0116	TCGA-D8-A27T-01				BRCA	0.2677	-3.458	TCGA-E2-A15D-01				BRCA	3.36	-5.0116	TCGA-D8-A27T-01
BRCA	0.140723	-6.5064	TCGA-AC-A23C-01				BRCA	29	-6.5064	TCGA-C8-A278-01				BRCA	0.315	-6.5064	TCGA-E9-A1RB-01				BRCA	3.86	-6.5064	TCGA-C8-A278-01
BRCA	0.107352	-6.5064	TCGA-D8-A1XM-01				BRCA	24	-5.0116	TCGA-A8-A09C-01				BRCA	0.313	-6.5064	TCGA-AO-A1KR-01				BRCA	3.08	-5.0116	TCGA-A8-A09C-01
BRCA	0.188035	-3.816	TCGA-BH-A1EU-01				BRCA	26	-3.458	TCGA-BH-A18L-01				BRCA	0.2518	-3.6259	TCGA-BH-A18H-01				BRCA	3.99	-3.458	TCGA-BH-A18L-01
BRCA	0.205832	-2.9324	TCGA-PE-A5DD-01				BRCA	18	-4.2934	TCGA-GM-A2DK-01				BRCA	0.2482	-0.9406	TCGA-BH-A0HF-01				BRCA	2.05	-4.2934	TCGA-GM-A2DK-01
BRCA	0.168704	-3.816	TCGA-WT-AB44-01				BRCA	26	-5.5735	TCGA-E9-A22A-01				BRCA	0.3153	-1.7809	TCGA-C8-A12M-01				BRCA	2.03	-5.5735	TCGA-E9-A22A-01
BRCA	0.307321	-1.1811	TCGA-C8-A8HR-01				BRCA	3	-9.9658	TCGA-AC-A3YJ-01				BRCA	0.2978	-9.9658	TCGA-C8-A26V-01				BRCA	2.05	-9.9658	TCGA-AC-A3YJ-01
BRCA	0.0884973	-9.9658	TCGA-A2-A0YG-01				BRCA	20	-1.5951	TCGA-AR-A2LO-01				BRCA	0.3308	-4.6082	TCGA-B6-A1KN-01				BRCA	1.98	-1.5951	TCGA-AR-A2LO-01
BRCA	0.187271	-3.0469	TCGA-A8-A09G-01				BRCA	26	-6.5064	TCGA-AC-A23C-01				BRCA	0.2899	-4.2934	TCGA-A7-A4SA-01				BRCA	2.1	-6.5064	TCGA-AC-A23C-01
BRCA	0.178681	-3.816	TCGA-EW-A6SA-01				BRCA	16	-6.5064	TCGA-D8-A1XM-01				BRCA	0.2644	-2.8262	TCGA-E2-A15S-01				BRCA	1.98	-6.5064	TCGA-D8-A1XM-01
BRCA	0.487396	-5.0116	TCGA-AC-A8OQ-01				BRCA	17	-3.816	TCGA-BH-A1EU-01				BRCA	0.3058	-4.6082	TCGA-E9-A1RI-01				BRCA	2.79	-3.816	TCGA-BH-A1EU-01
BRCA	0.636542	-3.1714	TCGA-E2-A10B-01				BRCA	21	-2.9324	TCGA-PE-A5DD-01				BRCA	0.3132	-2.6349	TCGA-GM-A2DI-01				BRCA	1.84	-2.9324	TCGA-PE-A5DD-01
BRCA	0.41405	-9.9658	TCGA-D8-A1XA-01				BRCA	11	-3.816	TCGA-WT-AB44-01				BRCA	0.282	-9.9658	TCGA-A8-A09T-01				BRCA	3.9	-3.816	TCGA-WT-AB44-01
BRCA	0.177617	-1.8836	TCGA-A8-A0A6-01				BRCA	35	-1.1811	TCGA-C8-A8HR-01				BRCA	0.3234	-5.0116	TCGA-D8-A27T-01				BRCA	1.85	-1.1811	TCGA-C8-A8HR-01
BRCA	0.371685	-2.9324	TCGA-AQ-A04J-01				BRCA	29	-9.9658	TCGA-A2-A0YG-01				BRCA	0.3104	-6.5064	TCGA-C8-A278-01				BRCA	3.53	-9.9658	TCGA-A2-A0YG-01
BRCA	0.0530833	-3.6259	TCGA-BH-A0W4-01				BRCA	10	-3.0469	TCGA-A8-A09G-01				BRCA	0.2644	-5.0116	TCGA-A8-A09C-01				BRCA	1.89	-3.0469	TCGA-A8-A09G-01
BRCA	0.333322	-9.9658	TCGA-D8-A1X5-01				BRCA	39	-3.816	TCGA-EW-A6SA-01				BRCA	0.2851	-3.458	TCGA-BH-A18L-01				BRCA	3.52	-3.816	TCGA-EW-A6SA-01
BRCA	0.337568	-2.7274	TCGA-A2-A4RW-01				BRCA	71	-5.0116	TCGA-AC-A8OQ-01				BRCA	0.2912	-4.2934	TCGA-GM-A2DK-01				BRCA	3.99	-5.0116	TCGA-AC-A8OQ-01
BRCA	0.000358494	-3.816	TCGA-D8-A1XV-01				BRCA	82	-4.2934	TCGA-A1-A0SO-01				BRCA	0.3325	-5.5735	TCGA-E9-A22A-01				BRCA	4.94	-3.1714	TCGA-E2-A10B-01
BRCA	0.416521	-9.9658	TCGA-D8-A13Y-01				BRCA	8	-3.1714	TCGA-E2-A10B-01				BRCA	0.2942	-9.9658	TCGA-AC-A3YJ-01				BRCA	1.66	-9.9658	TCGA-D8-A1XA-01
BRCA	0.211599	-3.6259	TCGA-BH-A0B0-01				BRCA	12	-9.9658	TCGA-D8-A1XA-01				BRCA	0.3064	-1.5951	TCGA-AR-A2LO-01				BRCA	3.73	-1.8836	TCGA-A8-A0A6-01
BRCA	0.201938	-2.2447	TCGA-E2-A15P-01				BRCA	14	-1.8836	TCGA-A8-A0A6-01				BRCA	0.3232	-6.5064	TCGA-AC-A23C-01				BRCA	1.84	-2.9324	TCGA-AQ-A04J-01
BRCA	0.117997	-4.035	TCGA-D8-A1JN-01				BRCA	59	-2.9324	TCGA-AQ-A04J-01				BRCA	0.2918	-6.5064	TCGA-D8-A1XM-01				BRCA	1.98	-3.6259	TCGA-BH-A0W4-01
BRCA	0.0158263	-5.0116	TCGA-E9-A1RD-01				BRCA	4	-3.6259	TCGA-BH-A0W4-01				BRCA	0.2553	-3.816	TCGA-BH-A1EU-01				BRCA	3.22	-9.9658	TCGA-D8-A1X5-01
BRCA	0.0350529	-0.9132	TCGA-AC-A2FG-01				BRCA	37	-9.9658	TCGA-D8-A1X5-01				BRCA	0.2898	-2.9324	TCGA-PE-A5DD-01				BRCA	1.92	-2.7274	TCGA-A2-A4RW-01
BRCA	0.137682	-4.6082	TCGA-A2-A0ET-01				BRCA	58	-2.7274	TCGA-A2-A4RW-01				BRCA	0.3186	-3.816	TCGA-WT-AB44-01				BRCA	2.07	-3.816	TCGA-D8-A1XV-01
BRCA	0.183341	-4.2934	TCGA-E2-A15R-01				BRCA	2	-3.816	TCGA-D8-A1XV-01				BRCA	0.3233	-1.1811	TCGA-C8-A8HR-01				BRCA	1.75	-9.9658	TCGA-D8-A13Y-01
BRCA	0.140777	-2.1779	TCGA-A2-A3KD-01				BRCA	58	-9.9658	TCGA-D8-A13Y-01				BRCA	0.2746	-9.9658	TCGA-A2-A0YG-01				BRCA	1.82	-3.6259	TCGA-BH-A0B0-01
BRCA	0.0673867	-3.0469	TCGA-E9-A1NG-01				BRCA	9	-3.6259	TCGA-BH-A0B0-01				BRCA	0.2422	-3.0469	TCGA-A8-A09G-01				BRCA	1.81	-2.2447	TCGA-E2-A15P-01
BRCA	0.0331886	-3.6259	TCGA-AC-A6NO-01				BRCA	17	-2.2447	TCGA-E2-A15P-01				BRCA	0.3435	-3.816	TCGA-EW-A6SA-01				BRCA	1.94	-4.035	TCGA-D8-A1JN-01
BRCA	0.202279	-3.6259	TCGA-A8-A08J-01				BRCA	6	-4.035	TCGA-D8-A1JN-01				BRCA	0.3364	-5.0116	TCGA-AC-A8OQ-01				BRCA	3.15	-5.0116	TCGA-E9-A1RD-01
BRCA	0.142069	-2.6349	TCGA-A2-A0CO-01				BRCA	3	-5.0116	TCGA-E9-A1RD-01				BRCA	0.3308	-4.2934	TCGA-A1-A0SO-01				BRCA	2.05	-0.9132	TCGA-AC-A2FG-01
BRCA	0.231788	-2.7274	TCGA-AN-A0FZ-01				BRCA	10	-0.9132	TCGA-AC-A2FG-01				BRCA	0.3223	-9.9658	TCGA-D8-A1XA-01				BRCA	3.18	-4.6082	TCGA-A2-A0ET-01
BRCA	0.0678441	-1.9379	TCGA-A2-A0YD-01				BRCA	7	-4.6082	TCGA-A2-A0ET-01				BRCA	0.2919	-1.8836	TCGA-A8-A0A6-01				BRCA	2.07	-4.2934	TCGA-E2-A15R-01
BRCA	0.0987	-2.1779	TCGA-EW-A1J2-01				BRCA	27	-4.2934	TCGA-E2-A15R-01				BRCA	0.2782	-2.9324	TCGA-AQ-A04J-01				BRCA	2.1	-2.1779	TCGA-A2-A3KD-01
BRCA	0.0358877	-9.9658	TCGA-C8-A12N-01				BRCA	13	-2.1779	TCGA-A2-A3KD-01				BRCA	0.2662	-3.6259	TCGA-BH-A0W4-01				BRCA	1.95	-3.0469	TCGA-E9-A1NG-01
BRCA	0.102714	-3.6259	TCGA-A8-A0A1-01				BRCA	14	-3.0469	TCGA-E9-A1NG-01				BRCA	0.3194	-9.9658	TCGA-D8-A1X5-01				BRCA	2.14	-3.6259	TCGA-AC-A6NO-01
BRCA	0	-9.9658	TCGA-D8-A27E-01				BRCA	6	-3.6259	TCGA-AC-A6NO-01				BRCA	0.2829	0.6145	TCGA-GM-A3XG-01				BRCA	3.22	-3.6259	TCGA-A8-A08J-01
BRCA	0.0695646	-4.035	TCGA-EW-A1IZ-01				BRCA	39	-3.6259	TCGA-A8-A08J-01				BRCA	0.2918	-2.7274	TCGA-A2-A4RW-01				BRCA	1.91	-2.6349	TCGA-A2-A0CO-01
BRCA	0.125443	-5.5735	TCGA-B6-A0IB-01				BRCA	13	-2.6349	TCGA-A2-A0CO-01				BRCA	0.2846	-3.816	TCGA-D8-A1XV-01				BRCA	2.23	-2.7274	TCGA-AN-A0FZ-01
BRCA	0.0678704	-3.3076	TCGA-A8-A08Z-01				BRCA	28	-2.7274	TCGA-AN-A0FZ-01				BRCA	0.3032	-9.9658	TCGA-D8-A13Y-01				BRCA	2.14	-1.9379	TCGA-A2-A0YD-01
BRCA	0.0558123	-4.29333	TCGA-AC-A3QQ-01				BRCA	8	-1.9379	TCGA-A2-A0YD-01				BRCA	0.3095	-0.8863	TCGA-AR-A0TU-01				BRCA	1.99	-2.1779	TCGA-EW-A1J2-01
BRCA	0.089057	-9.9658	TCGA-E2-A15T-01				BRCA	13	-2.1779	TCGA-EW-A1J2-01				BRCA	0.2849	-3.6259	TCGA-BH-A0B0-01				BRCA	2.07	-9.9658	TCGA-C8-A12N-01
BRCA	0.135318	-2.4659	TCGA-BH-A0BC-01				BRCA	8	-9.9658	TCGA-C8-A12N-01				BRCA	0.2833	-2.2447	TCGA-E2-A15P-01				BRCA	1.95	-3.6259	TCGA-A8-A0A1-01
BRCA	0.266267	-9.9658	TCGA-AR-A0TV-01				BRCA	18	-3.6259	TCGA-A8-A0A1-01				BRCA	0.3103	-4.035	TCGA-D8-A1JN-01				BRCA	2	-9.9658	TCGA-D8-A27E-01
BRCA	0.0158751	-4.2934	TCGA-E2-A154-01				BRCA	0	-9.9658	TCGA-D8-A27E-01				BRCA	0.2567	-9.9658	TCGA-BH-A0B8-01				BRCA	1.96	-4.035	TCGA-EW-A1IZ-01
BRCA	0.199763	-3.458	TCGA-GM-A4E0-01				BRCA	6	-4.035	TCGA-EW-A1IZ-01				BRCA	0.3053	-5.0116	TCGA-E9-A1RD-01				BRCA	3.06	-5.5735	TCGA-B6-A0IB-01
BRCA	0.632903	-9.9658	TCGA-AO-A124-01				BRCA	22	-5.5735	TCGA-B6-A0IB-01				BRCA	0.3255	-0.9132	TCGA-AC-A2FG-01				BRCA	2.03	-3.3076	TCGA-A8-A08Z-01
BRCA	0.19763	-9.9658	TCGA-S3-A6ZF-01				BRCA	13	-3.3076	TCGA-A8-A08Z-01				BRCA	0.2854	-4.6082	TCGA-A2-A0ET-01				BRCA	2.09	-4.29333	TCGA-AC-A3QQ-01
BRCA	0.157072	-4.2934	TCGA-A8-A09D-01				BRCA	14	-4.29333	TCGA-AC-A3QQ-01				BRCA	0.2856	-4.2934	TCGA-E2-A15R-01				BRCA	2.03	-9.9658	TCGA-E2-A15T-01
BRCA	0.0893122	-4.6082	TCGA-AN-A0XO-01				BRCA	19	-9.9658	TCGA-E2-A15T-01				BRCA	0.2961	-2.1779	TCGA-A2-A3KD-01				BRCA	1.98	-2.4659	TCGA-BH-A0BC-01
BRCA	0.141108	-3.1714	TCGA-BH-A0DQ-01				BRCA	14	-2.4659	TCGA-BH-A0BC-01				BRCA	0.3399	-3.0469	TCGA-E9-A1NG-01				BRCA	3.77	-9.9658	TCGA-AR-A0TV-01
BRCA	0.451176	-5.5735	TCGA-A2-A4S3-01				BRCA	36	-9.9658	TCGA-AR-A0TV-01				BRCA	0.331	-3.6259	TCGA-AC-A6NO-01				BRCA	4.64	-4.2934	TCGA-E2-A154-01
BRCA	0.22273	-9.9658	TCGA-A2-A0D1-01				BRCA	8	-4.2934	TCGA-E2-A154-01				BRCA	0.271	-3.6259	TCGA-A8-A08J-01				BRCA	1.88	-3.458	TCGA-GM-A4E0-01
BRCA	0.175479	-4.6082	TCGA-AO-A0J3-01				BRCA	18	-3.458	TCGA-GM-A4E0-01				BRCA	0.2823	-2.6349	TCGA-A2-A0CO-01				BRCA	2.85	-9.9658	TCGA-AO-A124-01
BRCA	0.207166	-9.9658	TCGA-E9-A1RE-01				BRCA	89	-9.9658	TCGA-AO-A124-01				BRCA	0.2641	-2.7274	TCGA-AN-A0FZ-01				BRCA	3.18	-9.9658	TCGA-S3-A6ZF-01
BRCA	0.0958415	-1.2142	TCGA-A2-A25A-01				BRCA	38	-9.9658	TCGA-S3-A6ZF-01				BRCA	0.3031	-1.9379	TCGA-A2-A0YD-01				BRCA	2.1	-4.2934	TCGA-A8-A09D-01
BRCA	0.150972	-3.1714	TCGA-C8-A1HK-01				BRCA	24	-4.2934	TCGA-A8-A09D-01				BRCA	0.3199	-2.1779	TCGA-EW-A1J2-01				BRCA	2.06	-4.6082	TCGA-AN-A0XO-01
BRCA	0.101142	-5.0116	TCGA-AR-A0TR-01				BRCA	23	-4.6082	TCGA-AN-A0XO-01				BRCA	0.2847	-9.9658	TCGA-C8-A12N-01				BRCA	2.03	-3.1714	TCGA-BH-A0DQ-01
BRCA	0.121386	-9.9658	TCGA-AC-A2B8-01				BRCA	26	-3.1714	TCGA-BH-A0DQ-01				BRCA	0.3314	-4.2934	TCGA-A2-A25F-01				BRCA	1.78	-5.5735	TCGA-A2-A4S3-01
BRCA	0.181417	-9.9658	TCGA-E2-A1LG-01				BRCA	65	-5.5735	TCGA-A2-A4S3-01				BRCA	0.2575	-3.6259	TCGA-A8-A0A1-01				BRCA	3.76	-9.9658	TCGA-A2-A0D1-01
BRCA	0.395532	-9.9658	TCGA-A7-A6VW-01				BRCA	30	-9.9658	TCGA-A2-A0D1-01				BRCA	0.3095	-9.9658	TCGA-D8-A27E-01				BRCA	2.85	-4.6082	TCGA-AO-A0J3-01
BRCA	0.116801	-1.3548	TCGA-AC-A3W7-01				BRCA	39	-4.6082	TCGA-AO-A0J3-01				BRCA	0.5417	-4.035	TCGA-EW-A1IZ-01				BRCA	3.23	-9.9658	TCGA-E9-A1RE-01
BRCA	0.169499	-9.9658	TCGA-E2-A1LK-01				BRCA	42	-9.9658	TCGA-E9-A1RE-01				BRCA	0.278	-5.5735	TCGA-B6-A0IB-01				BRCA	1.93	-1.2142	TCGA-A2-A25A-01
BRCA	0.05586	-2.6349	TCGA-B6-A0RT-01				BRCA	6	-1.2142	TCGA-A2-A25A-01				BRCA	0.251	-3.3076	TCGA-A8-A08Z-01				BRCA	3.48	-3.1714	TCGA-C8-A1HK-01
BRCA	0.186494	-9.9658	TCGA-BH-A0HB-01				BRCA	22	-3.1714	TCGA-C8-A1HK-01				BRCA	0.3129	-4.29333	TCGA-AC-A3QQ-01				BRCA	4	-5.0116	TCGA-AR-A0TR-01
BRCA	0.0823812	-1.9942	TCGA-C8-A3M7-01				BRCA	16	-5.0116	TCGA-AR-A0TR-01				BRCA	0.283	-9.9658	TCGA-E2-A15T-01				BRCA	2.11	-9.9658	TCGA-AC-A2B8-01
BRCA	0.404773	-9.9658	TCGA-D8-A1Y3-01				BRCA	19	-9.9658	TCGA-AC-A2B8-01				BRCA	0.2513	-2.4659	TCGA-BH-A0BC-01				BRCA	3.21	-9.9658	TCGA-E2-A1LG-01
BRCA	0.386642	-5.5735	TCGA-A8-A06U-01				BRCA	15	-9.9658	TCGA-E2-A1LG-01				BRCA	0.2892	-9.9658	TCGA-AR-A0TV-01				BRCA	1.72	-9.9658	TCGA-A7-A6VW-01
BRCA	0.451262	-2.5479	TCGA-GI-A2C9-01				BRCA	48	-9.9658	TCGA-A7-A6VW-01				BRCA	0.2793	-4.2934	TCGA-E2-A154-01				BRCA	1.92	-1.3548	TCGA-AC-A3W7-01
BRCA	0.099502	-2.8262	TCGA-D8-A73W-01				BRCA	8	-1.3548	TCGA-AC-A3W7-01				BRCA	0.2859	-3.458	TCGA-GM-A4E0-01				BRCA	4.06	-9.9658	TCGA-E2-A1LK-01
BRCA	0.000720012	-4.035	TCGA-E9-A245-01				BRCA	24	-9.9658	TCGA-E2-A1LK-01				BRCA	0.3181	-9.9658	TCGA-AO-A124-01				BRCA	2.01	-2.6349	TCGA-B6-A0RT-01
BRCA	0.02365	-9.9658	TCGA-B6-A0X0-01				BRCA	13	-2.6349	TCGA-B6-A0RT-01				BRCA	0.3361	-9.9658	TCGA-S3-A6ZF-01				BRCA	2.03	-9.9658	TCGA-BH-A0HB-01
BRCA	0.201684	-9.9658	TCGA-A8-A06Q-01				BRCA	27	-9.9658	TCGA-BH-A0HB-01				BRCA	0.2589	-4.2934	TCGA-A8-A09D-01				BRCA	2.05	-1.9942	TCGA-C8-A3M7-01
BRCA	0.08037	-3.816	TCGA-E9-A1R0-01				BRCA	6	-1.9942	TCGA-C8-A3M7-01				BRCA	0.3185	-4.6082	TCGA-AN-A0XO-01				BRCA	2.83	-9.9658	TCGA-D8-A1Y3-01
BRCA	0.123549	-3.458	TCGA-B6-A0RO-01				BRCA	35	-9.9658	TCGA-D8-A1Y3-01				BRCA	0.2911	-3.1714	TCGA-BH-A0DQ-01				BRCA	3.96	-5.5735	TCGA-A8-A06U-01
BRCA	0.229673	-9.9658	TCGA-E9-A1NA-01				BRCA	67	-5.5735	TCGA-A8-A06U-01				BRCA	0.3033	-5.5735	TCGA-A2-A4S3-01				BRCA	1.68	-2.5479	TCGA-GI-A2C9-01
BRCA	0.16106	-9.9658	TCGA-BH-A0DZ-01				BRCA	60	-2.5479	TCGA-GI-A2C9-01				BRCA	0.2684	-9.9658	TCGA-A2-A0D1-01				BRCA	1.98	-2.8262	TCGA-D8-A73W-01
BRCA	0.0515803	-9.9658	TCGA-AN-A0XP-01				BRCA	15	-2.8262	TCGA-D8-A73W-01				BRCA	0.288	-4.6082	TCGA-AO-A0J3-01				BRCA	2.07	-4.035	TCGA-E9-A245-01
BRCA	0.122924	-9.9658	TCGA-EW-A6S9-01				BRCA	2	-4.035	TCGA-E9-A245-01				BRCA	0.261	-1.1811	TCGA-A2-A0ST-01				BRCA	2.11	-9.9658	TCGA-B6-A0X0-01
BRCA	0.171689	-9.9658	TCGA-AQ-A54O-01				BRCA	6	-9.9658	TCGA-B6-A0X0-01				BRCA	0.3168	-9.9658	TCGA-E9-A1RE-01				BRCA	3.29	-9.9658	TCGA-A8-A06Q-01
BRCA	0.436992	-9.9658	TCGA-BH-A0WA-01				BRCA	38	-9.9658	TCGA-A8-A06Q-01				BRCA	0.3222	-1.2142	TCGA-A2-A25A-01				BRCA	1.94	-3.816	TCGA-E9-A1R0-01
BRCA	0.106235	-5.5735	TCGA-BH-AB28-01				BRCA	7	-3.816	TCGA-E9-A1R0-01				BRCA	0.3767	-3.1714	TCGA-C8-A1HK-01				BRCA	3.13	-3.458	TCGA-B6-A0RO-01
BRCA	0.312431	-5.5735	TCGA-A8-A09N-01				BRCA	18	-3.458	TCGA-B6-A0RO-01				BRCA	0.2857	-5.0116	TCGA-AR-A0TR-01				BRCA	3.89	-9.9658	TCGA-E9-A1NA-01
BRCA	0.342181	-3.816	TCGA-E2-A15A-01				BRCA	42	-9.9658	TCGA-E9-A1NA-01				BRCA	0.3158	-9.9658	TCGA-AC-A2B8-01				BRCA	1.94	-9.9658	TCGA-BH-A0DZ-01
BRCA	0	-4.2934	TCGA-E9-A2JT-01				BRCA	22	-9.9658	TCGA-BH-A0DZ-01				BRCA	0.3061	-9.9658	TCGA-E2-A1LG-01				BRCA	3.84	-9.9658	TCGA-AN-A0XP-01
BRCA	0.0209431	-3.1714	TCGA-BH-A0HQ-01				BRCA	5	-9.9658	TCGA-AN-A0XP-01				BRCA	0.3487	-9.9658	TCGA-A7-A6VW-01				BRCA	1.95	-9.9658	TCGA-EW-A6S9-01
BRCA	0.0209281	-9.9658	TCGA-E2-A3DX-01				BRCA	10	-9.9658	TCGA-EW-A6S9-01				BRCA	0.3095	-1.3548	TCGA-AC-A3W7-01				BRCA	2.44	-9.9658	TCGA-AQ-A54O-01
BRCA	0.0400361	-0.8084	TCGA-E2-A1L6-01				BRCA	16	-9.9658	TCGA-AQ-A54O-01				BRCA	0.3073	-9.9658	TCGA-E2-A1LK-01				BRCA	3	-9.9658	TCGA-BH-A0WA-01
BRCA	0.53247	-9.9658	TCGA-B6-A0I2-01				BRCA	63	-9.9658	TCGA-BH-A0WA-01				BRCA	0.2897	-2.6349	TCGA-B6-A0RT-01				BRCA	1.97	-5.5735	TCGA-BH-AB28-01
BRCA	0.0590268	-5.0116	TCGA-D8-A73X-01				BRCA	13	-5.5735	TCGA-BH-AB28-01				BRCA	0.2732	-9.9658	TCGA-BH-A0HB-01				BRCA	1.76	-5.5735	TCGA-A8-A09N-01
BRCA	0.136485	-5.0116	TCGA-A7-A2KD-01				BRCA	22	-5.5735	TCGA-A8-A09N-01				BRCA	0.3138	-1.9942	TCGA-C8-A3M7-01				BRCA	3.29	-3.816	TCGA-E2-A15A-01
BRCA	0.0549718	-2.7274	TCGA-AR-A252-01				BRCA	58	-3.816	TCGA-E2-A15A-01				BRCA	0.3234	-9.9658	TCGA-D8-A1Y3-01				BRCA	2	-4.2934	TCGA-E9-A2JT-01
BRCA	0.238475	-6.5064	TCGA-AR-A24L-01				BRCA	0	-4.2934	TCGA-E9-A2JT-01				BRCA	0.2916	-5.5735	TCGA-A8-A06U-01				BRCA	3.51	-3.1714	TCGA-BH-A0HQ-01
BRCA	0.0764631	-9.9658	TCGA-AN-A0XR-01				BRCA	4	-3.1714	TCGA-BH-A0HQ-01				BRCA	0.3253	-2.5479	TCGA-GI-A2C9-01				BRCA	2.03	-9.9658	TCGA-E2-A3DX-01
BRCA	0.551983	-5.5735	TCGA-BH-A18V-01				BRCA	2	-9.9658	TCGA-E2-A3DX-01				BRCA	0.332	-2.8262	TCGA-D8-A73W-01				BRCA	2.06	-0.8084	TCGA-E2-A1L6-01
BRCA	0.317271	-0.2671	TCGA-B6-A0WY-01				BRCA	9	-0.8084	TCGA-E2-A1L6-01				BRCA	0.3505	-4.035	TCGA-E9-A245-01				BRCA	2.98	-9.9658	TCGA-B6-A0I2-01
BRCA	0.245409	-2.7274	TCGA-EW-A423-01				BRCA	40	-9.9658	TCGA-B6-A0I2-01				BRCA	0.263	-9.9658	TCGA-B6-A0X0-01				BRCA	2.03	-5.0116	TCGA-D8-A73X-01
BRCA	0.102552	-2.2447	TCGA-C8-A12X-01				BRCA	4	-5.0116	TCGA-D8-A73X-01				BRCA	0.3039	-9.9658	TCGA-A8-A06Q-01				BRCA	3.81	-9.9658	TCGA-A8-A084-01
BRCA	0.171331	-5.5735	TCGA-E9-A5UO-01				BRCA	16	-9.9658	TCGA-A8-A084-01				BRCA	0.2805	-3.816	TCGA-E9-A1R0-01				BRCA	3.85	-5.0116	TCGA-A7-A2KD-01
BRCA	0.194825	-6.5064	TCGA-BH-A18U-01				BRCA	39	-5.0116	TCGA-A7-A2KD-01				BRCA	0.2783	-3.458	TCGA-B6-A0RO-01				BRCA	3.51	-2.7274	TCGA-AR-A252-01
BRCA	0.39079	-4.6082	TCGA-BH-A0C0-01				BRCA	3	-2.7274	TCGA-AR-A252-01				BRCA	0.3642	-9.9658	TCGA-E9-A1NA-01				BRCA	1.91	-6.5064	TCGA-AR-A24L-01
BRCA	0.143092	-6.5064	TCGA-A8-A09I-01				BRCA	50	-6.5064	TCGA-AR-A24L-01				BRCA	0.2596	-9.9658	TCGA-BH-A0DZ-01				BRCA	2.05	-9.9658	TCGA-AN-A0XR-01
BRCA	0.118893	-4.035	TCGA-E9-A22D-01				BRCA	10	-9.9658	TCGA-AN-A0XR-01				BRCA	0.2804	-9.9658	TCGA-AN-A0XP-01				BRCA	3.49	-5.5735	TCGA-BH-A18V-01
BRCA	0.332517	-5.5735	TCGA-E2-A1LE-01				BRCA	85	-5.5735	TCGA-BH-A18V-01				BRCA	0.3458	-9.9658	TCGA-EW-A6S9-01				BRCA	3.14	-0.2671	TCGA-B6-A0WY-01
BRCA	0.200473	-9.9658	TCGA-E2-A15F-01				BRCA	29	-0.2671	TCGA-B6-A0WY-01				BRCA	0.2926	-9.9658	TCGA-AQ-A54O-01				BRCA	3.22	-2.7274	TCGA-EW-A423-01
BRCA	0.0614394	-2.3884	TCGA-D8-A27L-01				BRCA	22	-2.7274	TCGA-EW-A423-01				BRCA	0.3023	-9.9658	TCGA-BH-A0WA-01				BRCA	3.74	-2.2447	TCGA-C8-A12X-01
BRCA	0.240409	-5.5735	TCGA-C8-A12O-01				BRCA	9	-2.2447	TCGA-C8-A12X-01				BRCA	0.3199	-5.5735	TCGA-BH-AB28-01				BRCA	1.93	-5.5735	TCGA-E9-A5UO-01
BRCA	0.120107	-9.9658	TCGA-D8-A1XG-01				BRCA	20	-5.5735	TCGA-E9-A5UO-01				BRCA	0.2927	-5.5735	TCGA-A8-A09N-01				BRCA	5.32	-6.5064	TCGA-BH-A18U-01
BRCA	0.171714	-9.9658	TCGA-C8-A8HQ-01				BRCA	54	-6.5064	TCGA-BH-A18U-01				BRCA	0.2705	-3.816	TCGA-E2-A15A-01				BRCA	3.25	-4.6082	TCGA-BH-A0C0-01
BRCA	0.342463	-1.3921	TCGA-E2-A15M-01				BRCA	74	-4.6082	TCGA-BH-A0C0-01				BRCA	0.3161	-4.2934	TCGA-E9-A2JT-01				BRCA	3.83	-6.5064	TCGA-A8-A09I-01
BRCA	0.0531973	-9.9658	TCGA-A8-A083-01				BRCA	34	-6.5064	TCGA-A8-A09I-01				BRCA	0.2971	-3.1714	TCGA-BH-A0HQ-01				BRCA	3.38	-4.035	TCGA-E9-A22D-01
BRCA	0.0390237	-5.0116	TCGA-AC-A3TN-01				BRCA	35	-4.035	TCGA-E9-A22D-01				BRCA	0.3153	-9.9658	TCGA-E2-A3DX-01				BRCA	2.14	-5.5735	TCGA-E2-A1LE-01
BRCA	0.044533	-9.9658	TCGA-B6-A0IC-01				BRCA	45	-5.5735	TCGA-E2-A1LE-01				BRCA	0.3113	-0.8084	TCGA-E2-A1L6-01				BRCA	1.87	-9.9658	TCGA-E2-A15F-01
BRCA	0.211239	-5.0116	TCGA-A2-A0CW-01				BRCA	16	-9.9658	TCGA-E2-A15F-01				BRCA	0.2733	-9.9658	TCGA-B6-A0I2-01				BRCA	2.07	-2.3884	TCGA-D8-A27L-01
BRCA	0.304227	-6.5064	TCGA-A8-A092-01				BRCA	9	-2.3884	TCGA-D8-A27L-01				BRCA	0.3195	-5.0116	TCGA-D8-A73X-01				BRCA	3.44	-5.5735	TCGA-C8-A12O-01
BRCA	0.0564854	-9.9658	TCGA-D8-A1XS-01				BRCA	28	-5.5735	TCGA-C8-A12O-01				BRCA	0.3212	-5.0116	TCGA-A7-A2KD-01				BRCA	2	-9.9658	TCGA-D8-A1XG-01
BRCA	0.41028	-2.3147	TCGA-BH-A18Q-01				BRCA	8	-9.9658	TCGA-D8-A1XG-01				BRCA	0.3281	-2.7274	TCGA-AR-A252-01				BRCA	1.85	-9.9658	TCGA-C8-A8HQ-01
BRCA	0.0253632	-3.816	TCGA-AO-A12B-01				BRCA	23	-9.9658	TCGA-C8-A8HQ-01				BRCA	0.3085	-6.5064	TCGA-AR-A24L-01				BRCA	3.25	-1.3921	TCGA-E2-A15M-01
BRCA	0.151298	-9.9658	TCGA-AC-A3EH-01				BRCA	39	-1.3921	TCGA-E2-A15M-01				BRCA	0.2961	-9.9658	TCGA-AN-A0XR-01				BRCA	2.09	-9.9658	TCGA-A8-A083-01
BRCA	0.250083	-9.9658	TCGA-A7-A26F-01				BRCA	8	-9.9658	TCGA-A8-A083-01				BRCA	0.2785	-5.5735	TCGA-BH-A18V-01				BRCA	2	-5.0116	TCGA-AC-A3TN-01
BRCA	0.152891	-2.6349	TCGA-BH-A0B2-01				BRCA	7	-5.0116	TCGA-AC-A3TN-01				BRCA	0.2894	-0.2671	TCGA-B6-A0WY-01				BRCA	1.99	-9.9658	TCGA-B6-A0IC-01
BRCA	0.393851	-6.5064	TCGA-AO-A12F-01				BRCA	5	-9.9658	TCGA-B6-A0IC-01				BRCA	0.3097	-2.7274	TCGA-EW-A423-01				BRCA	3.74	-5.0116	TCGA-A2-A0CW-01
BRCA	0.0414149	-5.5735	TCGA-EW-A1P6-01				BRCA	44	-5.0116	TCGA-A2-A0CW-01				BRCA	0.2827	-2.2447	TCGA-C8-A12X-01				BRCA	3.33	-6.5064	TCGA-A8-A092-01
BRCA	0.482801	-9.9658	TCGA-GM-A2DF-01				BRCA	13	-6.5064	TCGA-A8-A092-01				BRCA	0.2921	-5.5735	TCGA-E9-A5UO-01				BRCA	2.22	-9.9658	TCGA-D8-A1XS-01
BRCA	0.312073	-9.9658	TCGA-A8-A09Q-01				BRCA	10	-9.9658	TCGA-D8-A1XS-01				BRCA	0.2674	-6.5064	TCGA-BH-A18U-01				BRCA	3.04	-2.3147	TCGA-BH-A18Q-01
BRCA	0	-3.1714	TCGA-AC-A2FF-01				BRCA	62	-2.3147	TCGA-BH-A18Q-01				BRCA	0.251	-4.6082	TCGA-BH-A0C0-01				BRCA	3.5	-3.816	TCGA-AO-A12B-01
BRCA	0.204191	-5.0116	TCGA-BH-A18J-01				BRCA	5	-3.816	TCGA-AO-A12B-01				BRCA	0.275	-6.5064	TCGA-A8-A09I-01				BRCA	3.91	-9.9658	TCGA-AC-A3EH-01
BRCA	0.288511	-4.6082	TCGA-C8-A12W-01				BRCA	11	-9.9658	TCGA-AC-A3EH-01				BRCA	0.3096	-4.035	TCGA-E9-A22D-01				BRCA	2.05	-9.9658	TCGA-A7-A26F-01
BRCA	0.236631	-3.816	TCGA-A2-A0YJ-01				BRCA	25	-9.9658	TCGA-A7-A26F-01				BRCA	0.2998	-5.5735	TCGA-E2-A1LE-01				BRCA	2.11	-2.6349	TCGA-BH-A0B2-01
BRCA	0.108502	-9.9658	TCGA-D8-A1XD-01				BRCA	23	-2.6349	TCGA-BH-A0B2-01				BRCA	0.2929	-2.3884	TCGA-D8-A27L-01				BRCA	5.22	-6.5064	TCGA-AO-A12F-01
BRCA	0.218937	-9.9658	TCGA-AQ-A1H2-01				BRCA	56	-6.5064	TCGA-AO-A12F-01				BRCA	0.2718	-5.5735	TCGA-C8-A12O-01				BRCA	2.2	-5.5735	TCGA-EW-A1P6-01
BRCA	0.103189	-1.7322	TCGA-AR-A24O-01				BRCA	5	-5.5735	TCGA-EW-A1P6-01				BRCA	0.327	-9.9658	TCGA-D8-A1XG-01				BRCA	1.74	-9.9658	TCGA-GM-A2DF-01
BRCA	0.160391	-3.1714	TCGA-A8-A0AD-01				BRCA	48	-9.9658	TCGA-GM-A2DF-01				BRCA	0.3121	-9.9658	TCGA-C8-A8HQ-01				BRCA	5.51	-9.9658	TCGA-A8-A09Q-01
BRCA	0.190295	-3.3076	TCGA-A7-A3J1-01				BRCA	46	-9.9658	TCGA-A8-A09Q-01				BRCA	0.2772	-1.3921	TCGA-E2-A15M-01				BRCA	2	-3.1714	TCGA-AC-A2FF-01
BRCA	0.320398	-5.0116	TCGA-A2-A0EQ-01				BRCA	0	-3.1714	TCGA-AC-A2FF-01				BRCA	0.2715	-9.9658	TCGA-A8-A083-01				BRCA	1.9	-5.0116	TCGA-BH-A18J-01
BRCA	0.286773	-9.9658	TCGA-B6-A402-01				BRCA	25	-5.0116	TCGA-BH-A18J-01				BRCA	0.3194	-5.0116	TCGA-AC-A3TN-01				BRCA	3.85	-4.6082	TCGA-C8-A12W-01
BRCA	0.0878219	-4.035	TCGA-LD-A7W6-01				BRCA	28	-4.6082	TCGA-C8-A12W-01				BRCA	0.269	-9.9658	TCGA-B6-A0IC-01				BRCA	4.49	-3.816	TCGA-A2-A0YJ-01
BRCA	0.2345	-9.9658	TCGA-A8-A08B-01				BRCA	25	-3.816	TCGA-A2-A0YJ-01				BRCA	0.2846	-5.0116	TCGA-A2-A0CW-01				BRCA	2	-9.9658	TCGA-D8-A1XD-01
BRCA	0.474532	-5.5735	TCGA-D8-A1XK-01				BRCA	14	-9.9658	TCGA-D8-A1XD-01				BRCA	0.2734	-6.5064	TCGA-A8-A092-01				BRCA	1.9	-9.9658	TCGA-AQ-A1H2-01
BRCA	0.157576	-9.9658	TCGA-3C-AAAU-01				BRCA	27	-9.9658	TCGA-AQ-A1H2-01				BRCA	0.3248	-9.9658	TCGA-D8-A1XS-01				BRCA	1.9	-1.7322	TCGA-AR-A24O-01
BRCA	0.22901	-3.458	TCGA-BH-A0BT-01				BRCA	4	-1.7322	TCGA-AR-A24O-01				BRCA	0.2711	-2.3147	TCGA-BH-A18Q-01				BRCA	1.89	-3.1714	TCGA-A8-A0AD-01
BRCA	0.00100573	0.4552	TCGA-AO-A03U-01				BRCA	8	-3.1714	TCGA-A8-A0AD-01				BRCA	0.3295	-9.9658	TCGA-AC-A3EH-01				BRCA	1.85	-3.3076	TCGA-A7-A3J1-01
BRCA	0.00454306	-4.2934	TCGA-OL-A66H-01				BRCA	17	-3.3076	TCGA-A7-A3J1-01				BRCA	0.3293	-9.9658	TCGA-A7-A26F-01				BRCA	2.66	-5.0116	TCGA-A2-A0EQ-01
BRCA	0.278595	-4.035	TCGA-AR-A1AJ-01				BRCA	38	-5.0116	TCGA-A2-A0EQ-01				BRCA	0.3132	-6.5064	TCGA-AO-A12F-01				BRCA	3.21	-9.9658	TCGA-B6-A402-01
BRCA	0.122263	-9.9658	TCGA-E9-A5UP-01				BRCA	42	-9.9658	TCGA-B6-A402-01				BRCA	0.3383	-5.5735	TCGA-EW-A1P6-01				BRCA	1.98	-4.035	TCGA-LD-A7W6-01
BRCA	0.145938	-2.114	TCGA-AC-A8OS-01				BRCA	14	-4.035	TCGA-LD-A7W6-01				BRCA	0.299	-9.9658	TCGA-GM-A2DF-01				BRCA	3.6	-9.9658	TCGA-A8-A08B-01
BRCA	0.0852182	-3.816	TCGA-BH-A0DT-01				BRCA	26	-9.9658	TCGA-A8-A08B-01				BRCA	0.2681	-9.9658	TCGA-A8-A09Q-01				BRCA	3.04	-5.5735	TCGA-D8-A1XK-01
BRCA	0.366427	-6.5064	TCGA-LL-A7SZ-01				BRCA	72	-5.5735	TCGA-D8-A1XK-01				BRCA	0.322	-3.1714	TCGA-AC-A2FF-01				BRCA	2.56	-9.9658	TCGA-3C-AAAU-01
BRCA	0.131893	-2.3147	TCGA-E2-A14Q-01				BRCA	15	-9.9658	TCGA-3C-AAAU-01				BRCA	0.2602	-5.0116	TCGA-BH-A18J-01				BRCA	3.53	-3.458	TCGA-BH-A0BT-01
BRCA	0.0215051	-2.4659	TCGA-A2-A1FZ-01				BRCA	16	-3.458	TCGA-BH-A0BT-01				BRCA	0.2886	-4.6082	TCGA-C8-A12W-01				BRCA	2.03	0.4552	TCGA-AO-A03U-01
BRCA	0.145206	-9.9658	TCGA-OL-A5D6-01				BRCA	0	0.4552	TCGA-AO-A03U-01				BRCA	0.2988	-3.816	TCGA-A2-A0YJ-01				BRCA	2.05	-4.2934	TCGA-OL-A66H-01
BRCA	0.319849	-5.0116	TCGA-BH-A0B9-01				BRCA	0	-4.2934	TCGA-OL-A66H-01				BRCA	0.306	-9.9658	TCGA-AQ-A1H2-01				BRCA	3.26	-4.035	TCGA-AR-A1AJ-01
BRCA	0.740942	-3.458	TCGA-AR-A1AQ-01				BRCA	12	-4.035	TCGA-AR-A1AJ-01				BRCA	0.3187	-1.7322	TCGA-AR-A24O-01				BRCA	3.75	-9.9658	TCGA-E9-A5UP-01
BRCA	0.168239	-9.9658	TCGA-E9-A226-01				BRCA	12	-9.9658	TCGA-E9-A5UP-01				BRCA	0.2601	-3.1714	TCGA-A8-A0AD-01				BRCA	1.99	-2.114	TCGA-AC-A8OS-01
BRCA	0.203846	-4.2934	TCGA-E9-A1NF-01				BRCA	7	-2.114	TCGA-AC-A8OS-01				BRCA	0.2891	-3.3076	TCGA-A7-A3J1-01				BRCA	2.26	-3.816	TCGA-BH-A0DT-01
BRCA	0.265517	-9.9658	TCGA-BH-A0DL-01				BRCA	4	-3.816	TCGA-BH-A0DT-01				BRCA	0.272	-5.0116	TCGA-A2-A0EQ-01				BRCA	3.34	-6.5064	TCGA-LL-A7SZ-01
BRCA	0.263848	-2.6349	TCGA-A2-A4S1-01				BRCA	53	-6.5064	TCGA-LL-A7SZ-01				BRCA	0.3349	-9.9658	TCGA-B6-A402-01				BRCA	1.94	-2.3147	TCGA-E2-A14Q-01
BRCA	0.308363	-9.9658	TCGA-E2-A1B0-01				BRCA	18	-2.3147	TCGA-E2-A14Q-01				BRCA	0.329	-4.035	TCGA-LD-A7W6-01				BRCA	2.15	-2.4659	TCGA-A2-A1FZ-01
BRCA	0.241434	-5.0116	TCGA-C8-A26W-01				BRCA	4	-2.4659	TCGA-A2-A1FZ-01				BRCA	0.3198	-2.9324	TCGA-BH-A1FR-01				BRCA	1.88	-9.9658	TCGA-OL-A5D6-01
BRCA	4.64651e-05	-4.035	TCGA-D8-A1JH-01				BRCA	19	-9.9658	TCGA-OL-A5D6-01				BRCA	0.2653	-9.9658	TCGA-A8-A08B-01				BRCA	1.88	-5.0116	TCGA-BH-A0B9-01
BRCA	0.122334	-9.9658	TCGA-AO-A12D-01				BRCA	37	-5.0116	TCGA-BH-A0B9-01				BRCA	0.6238	-5.5735	TCGA-D8-A1XK-01				BRCA	1.71	-3.458	TCGA-AR-A1AQ-01
BRCA	0.15738	-3.0469	TCGA-AC-A2FM-01				BRCA	31	-3.458	TCGA-AR-A1AQ-01				BRCA	0.3319	-9.9658	TCGA-3C-AAAU-01				BRCA	2.01	-9.9658	TCGA-E9-A226-01
BRCA	6.40798e-05	-3.3076	TCGA-E9-A3Q9-01				BRCA	22	-9.9658	TCGA-E9-A226-01				BRCA	0.2597	-3.458	TCGA-BH-A0BT-01				BRCA	3.33	-4.2934	TCGA-E9-A1NF-01
BRCA	0.339246	-5.0116	TCGA-AN-A0AL-01				BRCA	46	-4.2934	TCGA-E9-A1NF-01				BRCA	0.2986	-4.2934	TCGA-OL-A66H-01				BRCA	1.93	-9.9658	TCGA-BH-A0DL-01
BRCA	0.238181	-9.9658	TCGA-B6-A0WW-01				BRCA	18	-9.9658	TCGA-BH-A0DL-01				BRCA	0.2632	-4.035	TCGA-AR-A1AJ-01				BRCA	3.32	-2.6349	TCGA-A2-A4S1-01
BRCA	0.0811345	-9.9658	TCGA-OL-A5RZ-01				BRCA	29	-2.6349	TCGA-A2-A4S1-01				BRCA	0.2997	-9.9658	TCGA-E9-A5UP-01				BRCA	2.68	-9.9658	TCGA-E2-A1B0-01
BRCA	0.667348	-3.6259	TCGA-D8-A1JL-01				BRCA	35	-9.9658	TCGA-E2-A1B0-01				BRCA	0.3361	-2.114	TCGA-AC-A8OS-01				BRCA	1.86	-5.0116	TCGA-C8-A26W-01
BRCA	0.0276127	-4.39091	TCGA-A7-A0DB-01				BRCA	32	-5.0116	TCGA-C8-A26W-01				BRCA	0.2724	-3.816	TCGA-BH-A0DT-01				BRCA	2	-4.035	TCGA-D8-A1JH-01
BRCA	0.095473	-5.0116	TCGA-AR-A1AV-01				BRCA	0	-4.035	TCGA-D8-A1JH-01				BRCA	0.3272	-6.5064	TCGA-LL-A7SZ-01				BRCA	3.4	-9.9658	TCGA-AO-A12D-01
BRCA	0.274359	-3.816	TCGA-D8-A1JC-01				BRCA	26	-9.9658	TCGA-AO-A12D-01				BRCA	0.3083	0.6608	TCGA-AN-A0G0-01				BRCA	2.03	-3.0469	TCGA-AC-A2FM-01
BRCA	0.407338	-3.0469	TCGA-EW-A1OW-01				BRCA	10	-3.0469	TCGA-AC-A2FM-01				BRCA	0.305	-2.3147	TCGA-E2-A14Q-01				BRCA	2.03	-3.3076	TCGA-E9-A3Q9-01
BRCA	0.122274	-9.9658	TCGA-B6-A2IU-01				BRCA	2	-3.3076	TCGA-E9-A3Q9-01				BRCA	0.3362	-2.4659	TCGA-A2-A1FZ-01				BRCA	1.92	-5.0116	TCGA-AN-A0AL-01
BRCA	0.17909	-9.9658	TCGA-C8-A137-01				BRCA	66	-5.0116	TCGA-AN-A0AL-01				BRCA	0.2858	-9.9658	TCGA-OL-A5D6-01				BRCA	1.95	-9.9658	TCGA-B6-A0WW-01
BRCA	0.125854	-4.035	TCGA-C8-A1HN-01				BRCA	27	-9.9658	TCGA-B6-A0WW-01				BRCA	0.2664	-5.0116	TCGA-BH-A0B9-01				BRCA	3.84	-9.9658	TCGA-OL-A5RZ-01
BRCA	0.2274	-9.9658	TCGA-E2-A1L8-01				BRCA	26	-9.9658	TCGA-OL-A5RZ-01				BRCA	0.283	-3.458	TCGA-AR-A1AQ-01				BRCA	2.53	-3.6259	TCGA-D8-A1JL-01
BRCA	0.144198	-4.29337	TCGA-A7-A26J-01				BRCA	51	-3.6259	TCGA-D8-A1JL-01				BRCA	0.3205	-9.9658	TCGA-E9-A226-01				BRCA	2.38	-4.39091	TCGA-A7-A0DB-01
BRCA	0.0293203	-5.5735	TCGA-BH-A0E7-01				BRCA	4	-4.39091	TCGA-A7-A0DB-01				BRCA	0.3237	-4.2934	TCGA-E9-A1NF-01				BRCA	3.54	-5.0116	TCGA-AR-A1AV-01
BRCA	0.349274	-3.6259	TCGA-D8-A73U-01				BRCA	6	-5.0116	TCGA-AR-A1AV-01				BRCA	0.2967	-9.9658	TCGA-BH-A0DL-01				BRCA	1.91	-3.816	TCGA-D8-A1JC-01
BRCA	0.170184	-2.9324	TCGA-D8-A27N-01				BRCA	33	-3.816	TCGA-D8-A1JC-01				BRCA	0.2898	-2.6349	TCGA-A2-A4S1-01				BRCA	3.59	-3.0469	TCGA-EW-A1OW-01
BRCA	0.517246	-6.5064	TCGA-LL-A8F5-01				BRCA	34	-3.0469	TCGA-EW-A1OW-01				BRCA	0.2831	-9.9658	TCGA-E2-A1B0-01				BRCA	2.04	-9.9658	TCGA-B6-A2IU-01
BRCA	0.367114	-9.9658	TCGA-C8-A8HP-01				BRCA	10	-9.9658	TCGA-B6-A2IU-01				BRCA	0.3066	-5.0116	TCGA-C8-A26W-01				BRCA	1.98	-9.9658	TCGA-C8-A137-01
BRCA	0.140286	-9.9658	TCGA-BH-A6R8-01				BRCA	34	-9.9658	TCGA-C8-A137-01				BRCA	0.3268	-4.035	TCGA-D8-A1JH-01				BRCA	3.23	-4.035	TCGA-C8-A1HN-01
BRCA	0.202491	-4.6082	TCGA-BH-A202-01				BRCA	37	-4.035	TCGA-C8-A1HN-01				BRCA	0.2829	-9.9658	TCGA-AO-A12D-01				BRCA	2.66	-9.9658	TCGA-E2-A1L8-01
BRCA	0.000635654	-4.035	TCGA-OL-A5RY-01				BRCA	14	-9.9658	TCGA-E2-A1L8-01				BRCA	0.3114	-3.0469	TCGA-AC-A2FM-01				BRCA	2.25	-4.29337	TCGA-A7-A26J-01
BRCA	0.306349	-2.5479	TCGA-OL-A66I-01				BRCA	15	-4.29337	TCGA-A7-A26J-01				BRCA	0.3186	-3.3076	TCGA-E9-A3Q9-01				BRCA	2.08	-5.5735	TCGA-BH-A0E7-01
BRCA	0.0817155	-4.6082	TCGA-A7-A26E-01				BRCA	4	-5.5735	TCGA-BH-A0E7-01				BRCA	0.3054	-5.0116	TCGA-AN-A0AL-01				BRCA	1.82	-3.6259	TCGA-D8-A73U-01
BRCA	0.12378	-5.5735	TCGA-AO-A03N-01				BRCA	13	-3.6259	TCGA-D8-A73U-01				BRCA	0.2824	-9.9658	TCGA-B6-A0WW-01				BRCA	2.04	-2.9324	TCGA-D8-A27N-01
BRCA	0.3177	-6.5064	TCGA-BH-A42T-01				BRCA	22	-2.9324	TCGA-D8-A27N-01				BRCA	0.328	-9.9658	TCGA-OL-A5RZ-01				BRCA	3.25	-6.5064	TCGA-LL-A8F5-01
BRCA	0.0158284	-6.5064	TCGA-BH-A0HO-01				BRCA	85	-6.5064	TCGA-LL-A8F5-01				BRCA	0.3016	-3.6259	TCGA-D8-A1JL-01				BRCA	1.77	-9.9658	TCGA-C8-A8HP-01
BRCA	0.0791627	-5.0116	TCGA-A8-A09X-01				BRCA	32	-9.9658	TCGA-C8-A8HP-01				BRCA	0.298	-4.39091	TCGA-A7-A0DB-01				BRCA	2.37	-9.9658	TCGA-BH-A6R8-01
BRCA	0.130221	-9.9658	TCGA-AR-A254-01				BRCA	13	-9.9658	TCGA-BH-A6R8-01				BRCA	0.2618	-5.0116	TCGA-AR-A1AV-01				BRCA	3.57	-4.6082	TCGA-BH-A202-01
BRCA	0.0555394	-2.3884	TCGA-AC-A3HN-01				BRCA	13	-4.6082	TCGA-BH-A202-01				BRCA	0.2977	-3.816	TCGA-D8-A1JC-01				BRCA	2.01	-4.035	TCGA-OL-A5RY-01
BRCA	0.276501	-9.9658	TCGA-BH-A0H7-01				BRCA	2	-4.035	TCGA-OL-A5RY-01				BRCA	0.3032	-9.9658	TCGA-B6-A2IU-01				BRCA	3.41	-2.5479	TCGA-OL-A66I-01
BRCA	0.799406	-4.2934	TCGA-AC-A6IW-01				BRCA	51	-2.5479	TCGA-OL-A66I-01				BRCA	0.2714	-9.9658	TCGA-C8-A137-01				BRCA	1.96	-4.6082	TCGA-A7-A26E-01
BRCA	0.183913	-4.2934	TCGA-EW-A1J5-01				BRCA	4	-4.6082	TCGA-A7-A26E-01				BRCA	0.2734	-4.035	TCGA-C8-A1HN-01				BRCA	3.16	-5.5735	TCGA-AO-A03N-01
BRCA	0.607661	-5.0116	TCGA-OL-A6VO-01				BRCA	19	-5.5735	TCGA-AO-A03N-01				BRCA	0.329	-9.9658	TCGA-E2-A1L8-01				BRCA	1.82	-6.5064	TCGA-BH-A42T-01
BRCA	0.0339196	-9.9658	TCGA-AC-A23E-01				BRCA	33	-6.5064	TCGA-BH-A42T-01				BRCA	0.3412	-4.29337	TCGA-A7-A26J-01				BRCA	2.02	-6.5064	TCGA-BH-A0HO-01
BRCA	0.0978801	-5.0116	TCGA-EW-A1J1-01				BRCA	3	-6.5064	TCGA-BH-A0HO-01				BRCA	0.267	-5.5735	TCGA-BH-A0E7-01				BRCA	3.44	-5.0116	TCGA-A8-A09X-01
BRCA	0.239508	-2.3147	TCGA-A8-A09W-01				BRCA	26	-5.0116	TCGA-A8-A09X-01				BRCA	0.3289	-3.6259	TCGA-D8-A73U-01				BRCA	3.38	-9.9658	TCGA-AR-A254-01
BRCA	0.0846173	-4.035	TCGA-B6-A0IM-01				BRCA	21	-9.9658	TCGA-AR-A254-01				BRCA	0.3201	-2.9324	TCGA-D8-A27N-01				BRCA	2.05	-2.3884	TCGA-AC-A3HN-01
BRCA	0.466963	-1.4305	TCGA-BH-A1F0-01				BRCA	10	-2.3884	TCGA-AC-A3HN-01				BRCA	0.35	-6.5064	TCGA-LL-A8F5-01				BRCA	3.7	-9.9658	TCGA-BH-A0H7-01
BRCA	0.227923	-4.2934	TCGA-EW-A1PD-01				BRCA	39	-9.9658	TCGA-BH-A0H7-01				BRCA	0.3167	-9.9658	TCGA-C8-A8HP-01				BRCA	1.49	-4.2934	TCGA-AC-A6IW-01
BRCA	0.579426	-9.9658	TCGA-D8-A1J8-01				BRCA	31	-4.2934	TCGA-AC-A6IW-01				BRCA	0.3586	-9.9658	TCGA-BH-A6R8-01				BRCA	2.07	-4.2934	TCGA-EW-A1J5-01
BRCA	0.116104	-1.7809	TCGA-B6-A0RV-01				BRCA	16	-4.2934	TCGA-EW-A1J5-01				BRCA	0.2744	-4.6082	TCGA-BH-A202-01				BRCA	2.58	-5.0116	TCGA-OL-A6VO-01
BRCA	0.0432878	-5.0116	TCGA-AR-A24N-01				BRCA	42	-5.0116	TCGA-OL-A6VO-01				BRCA	0.2856	-4.035	TCGA-OL-A5RY-01				BRCA	3.42	-9.9658	TCGA-AC-A23E-01
BRCA	0.0329353	-3.6259	TCGA-AQ-A1H3-01				BRCA	8	-9.9658	TCGA-AC-A23E-01				BRCA	0.3071	-2.5479	TCGA-OL-A66I-01				BRCA	3.58	-5.0116	TCGA-EW-A1J1-01
BRCA	0.171147	-9.9658	TCGA-C8-A131-01				BRCA	19	-5.0116	TCGA-EW-A1J1-01				BRCA	0.2736	-2.8262	TCGA-C8-A12V-01				BRCA	2.07	-2.3147	TCGA-A8-A09W-01
BRCA	0	-2.1779	TCGA-AR-A2LQ-01				BRCA	56	-2.3147	TCGA-A8-A09W-01				BRCA	0.2833	-4.6082	TCGA-A7-A26E-01				BRCA	2.09	-4.035	TCGA-B6-A0IM-01
BRCA	0.015837	-1.6394	TCGA-BH-A0H3-01				BRCA	14	-4.035	TCGA-B6-A0IM-01				BRCA	0.2992	-6.5064	TCGA-BH-A42T-01				BRCA	2.29	-1.4305	TCGA-BH-A1F0-01
BRCA	0.0628857	-9.9658	TCGA-BH-A1FJ-01				BRCA	42	-1.4305	TCGA-BH-A1F0-01				BRCA	0.2619	-6.5064	TCGA-BH-A0HO-01				BRCA	2.05	-4.2934	TCGA-EW-A1PD-01
BRCA	0.108855	-9.9658	TCGA-B6-A40C-01				BRCA	54	-4.2934	TCGA-EW-A1PD-01				BRCA	0.2478	-5.0116	TCGA-A8-A09X-01				BRCA	1.54	-9.9658	TCGA-D8-A1J8-01
BRCA	0.0707554	-2.4659	TCGA-E2-A1IF-01				BRCA	7	-9.9658	TCGA-D8-A1J8-01				BRCA	0.3291	-9.9658	TCGA-AR-A254-01				BRCA	2.04	-1.7809	TCGA-B6-A0RV-01
BRCA	0.23453	-4.6082	TCGA-AO-A0JE-01				BRCA	18	-1.7809	TCGA-B6-A0RV-01				BRCA	0.2969	-5.0116	TCGA-BH-A0HL-01				BRCA	2.15	-5.0116	TCGA-AR-A24N-01
BRCA	0.0226722	-3.458	TCGA-S3-AA11-01				BRCA	9	-5.0116	TCGA-AR-A24N-01				BRCA	0.2907	-2.3884	TCGA-AC-A3HN-01				BRCA	2.19	-3.6259	TCGA-AQ-A1H3-01
BRCA	0.170338	-2.0529	TCGA-D8-A27I-01				BRCA	9	-3.6259	TCGA-AQ-A1H3-01				BRCA	0.2539	-9.9658	TCGA-BH-A0H7-01				BRCA	4.42	-9.9658	TCGA-C8-A131-01
BRCA	0.110899	-3.6259	TCGA-AC-A3W6-01				BRCA	15	-9.9658	TCGA-C8-A131-01				BRCA	0.3474	-4.2934	TCGA-AC-A6IW-01				BRCA	2.08	-2.1779	TCGA-AR-A2LQ-01
BRCA	0.160605	-9.9658	TCGA-AR-A0TX-01				BRCA	2	-2.1779	TCGA-AR-A2LQ-01				BRCA	0.312	-4.2934	TCGA-EW-A1J5-01				BRCA	2.07	-1.6394	TCGA-BH-A0H3-01
BRCA	0.183386	-2.0529	TCGA-AO-A0JG-01				BRCA	4	-1.6394	TCGA-BH-A0H3-01				BRCA	0.3793	-5.0116	TCGA-OL-A6VO-01				BRCA	2.05	-9.9658	TCGA-BH-A1FJ-01
BRCA	0.354132	-3.458	TCGA-A8-A07L-01				BRCA	4	-9.9658	TCGA-BH-A1FJ-01				BRCA	0.3013	-9.9658	TCGA-AC-A23E-01				BRCA	2.04	-9.9658	TCGA-B6-A40C-01
BRCA	0.453629	-9.9658	TCGA-A2-A0SV-01				BRCA	12	-9.9658	TCGA-B6-A40C-01				BRCA	0.3332	-5.0116	TCGA-EW-A1J1-01				BRCA	2.09	-2.4659	TCGA-E2-A1IF-01
BRCA	0.0970811	-3.0469	TCGA-XX-A899-01				BRCA	6	-2.4659	TCGA-E2-A1IF-01				BRCA	0.2509	-2.3147	TCGA-A8-A09W-01				BRCA	2.05	-4.6082	TCGA-AO-A0JE-01
BRCA	0.0159472	-2.0529	TCGA-A7-A5ZW-01				BRCA	34	-4.6082	TCGA-AO-A0JE-01				BRCA	0.2982	-4.035	TCGA-B6-A0IM-01				BRCA	2.02	-3.458	TCGA-S3-AA11-01
BRCA	0.00295031	-2.0529	TCGA-E9-A1NE-01				BRCA	5	-3.458	TCGA-S3-AA11-01				BRCA	0.2616	-1.4305	TCGA-BH-A1F0-01				BRCA	2.1	-2.0529	TCGA-D8-A27I-01
BRCA	0.377551	-4.035	TCGA-BH-A0BR-01				BRCA	6	-2.0529	TCGA-D8-A27I-01				BRCA	0.3721	-4.2934	TCGA-EW-A1PD-01				BRCA	1.89	-3.6259	TCGA-AC-A3W6-01
BRCA	0.101171	-4.2934	TCGA-Z7-A8R6-01				BRCA	2	-3.6259	TCGA-AC-A3W6-01				BRCA	0.4316	-9.9658	TCGA-D8-A1J8-01				BRCA	2	-9.9658	TCGA-AR-A0TX-01
BRCA	0.0750754	-9.9658	TCGA-OL-A5D8-01				BRCA	22	-9.9658	TCGA-AR-A0TX-01				BRCA	0.2622	-1.7809	TCGA-B6-A0RV-01				BRCA	1.9	-2.0529	TCGA-AO-A0JG-01
BRCA	0.448438	-5.5735	TCGA-B6-A0IJ-01				BRCA	16	-2.0529	TCGA-AO-A0JG-01				BRCA	0.3066	-5.0116	TCGA-AR-A24N-01				BRCA	2.02	-3.458	TCGA-A8-A07L-01
BRCA	0.426071	-9.9658	TCGA-OL-A5D7-01				BRCA	71	-3.458	TCGA-A8-A07L-01				BRCA	0.3378	-3.6259	TCGA-AQ-A1H3-01				BRCA	1.94	-9.9658	TCGA-A2-A0SV-01
BRCA	0.158296	-5.5735	TCGA-A2-A1FW-01				BRCA	35	-9.9658	TCGA-A2-A0SV-01				BRCA	0.2745	-9.9658	TCGA-C8-A131-01				BRCA	2.02	-3.0469	TCGA-XX-A899-01
BRCA	0.0767433	-2.6349	TCGA-A7-A13H-01				BRCA	14	-3.0469	TCGA-XX-A899-01				BRCA	0.3312	-2.1779	TCGA-AR-A2LQ-01				BRCA	2.02	-2.0529	TCGA-A7-A5ZW-01
BRCA	0.0874237	-3.1714	TCGA-A2-A0EO-01				BRCA	4	-2.0529	TCGA-A7-A5ZW-01				BRCA	0.2896	-9.9658	TCGA-A2-A0EP-01				BRCA	2.13	-2.0529	TCGA-E9-A1NE-01
BRCA	0.290517	-5.0116	TCGA-BH-A0BF-01				BRCA	6	-2.0529	TCGA-E9-A1NE-01				BRCA	0.2501	-1.6394	TCGA-BH-A0H3-01				BRCA	1.76	-4.035	TCGA-BH-A0BR-01
BRCA	0.136518	-9.9658	TCGA-AR-A5QN-01				BRCA	37	-4.035	TCGA-BH-A0BR-01				BRCA	0.4703	-9.9658	TCGA-BH-A1FJ-01				BRCA	2.28	-4.2934	TCGA-Z7-A8R6-01
BRCA	0.408364	-9.9658	TCGA-AQ-A54N-01				BRCA	18	-4.2934	TCGA-Z7-A8R6-01				BRCA	0.2977	-9.9658	TCGA-B6-A40C-01				BRCA	2.12	-9.9658	TCGA-OL-A5D8-01
BRCA	0.0709297	-6.5064	TCGA-A2-A04V-01				BRCA	20	-9.9658	TCGA-OL-A5D8-01				BRCA	0.3328	-2.4659	TCGA-E2-A1IF-01				BRCA	3.22	-5.5735	TCGA-B6-A0IJ-01
BRCA	0.116789	-4.6082	TCGA-E2-A14T-01				BRCA	73	-5.5735	TCGA-B6-A0IJ-01				BRCA	0.2746	-4.6082	TCGA-AO-A0JE-01				BRCA	1.77	-9.9658	TCGA-OL-A5D7-01
BRCA	0.221605	-4.2934	TCGA-E9-A295-01				BRCA	43	-9.9658	TCGA-OL-A5D7-01				BRCA	0.3311	-3.458	TCGA-S3-AA11-01				BRCA	3.8	-5.5735	TCGA-A2-A1FW-01
BRCA	0.416494	-5.0116	TCGA-EW-A1P4-01				BRCA	33	-5.5735	TCGA-A2-A1FW-01				BRCA	0.3554	-2.0529	TCGA-D8-A27I-01				BRCA	2.01	-2.6349	TCGA-A7-A13H-01
BRCA	0.188231	-2.8262	TCGA-A2-A0T4-01				BRCA	14	-2.6349	TCGA-A7-A13H-01				BRCA	0.3196	-3.6259	TCGA-AC-A3W6-01				BRCA	3.75	-3.1714	TCGA-A2-A0EO-01
BRCA	0.0919395	-2.8262	TCGA-BH-A0W3-01				BRCA	7	-3.1714	TCGA-A2-A0EO-01				BRCA	0.2842	-9.9658	TCGA-AR-A0TX-01				BRCA	1.85	-5.0116	TCGA-BH-A0BF-01
BRCA	0.0931117	-2.5479	TCGA-A8-A08G-01				BRCA	26	-5.0116	TCGA-BH-A0BF-01				BRCA	0.2799	-2.0529	TCGA-AO-A0JG-01				BRCA	1.99	-9.9658	TCGA-AR-A5QN-01
BRCA	0.0604935	-3.3076	TCGA-BH-A0BQ-01				BRCA	17	-9.9658	TCGA-AR-A5QN-01				BRCA	0.2776	-3.458	TCGA-A8-A07L-01				BRCA	2.89	-9.9658	TCGA-AQ-A54N-01
BRCA	0.0637457	-4.6082	TCGA-EW-A1IX-01				BRCA	35	-9.9658	TCGA-AQ-A54N-01				BRCA	0.3032	-9.9658	TCGA-A2-A0SV-01				BRCA	1.99	-6.5064	TCGA-A2-A04V-01
BRCA	0.035733	-4.6082	TCGA-GM-A5PV-01				BRCA	10	-6.5064	TCGA-A2-A04V-01				BRCA	0.31	-3.0469	TCGA-XX-A899-01				BRCA	3.22	-4.6082	TCGA-E2-A14T-01
BRCA	0.572952	-5.0116	TCGA-B6-A401-01				BRCA	30	-4.6082	TCGA-E2-A14T-01				BRCA	0.2967	-2.0529	TCGA-A7-A5ZW-01				BRCA	3.36	-4.2934	TCGA-E9-A295-01
BRCA	0.252164	-5.0116	TCGA-C8-A1HG-01				BRCA	21	-4.2934	TCGA-E9-A295-01				BRCA	0.2816	-2.0529	TCGA-E9-A1NE-01				BRCA	3.19	-5.0116	TCGA-EW-A1P4-01
BRCA	0.105891	-5.5735	TCGA-E2-A10E-01				BRCA	67	-5.0116	TCGA-EW-A1P4-01				BRCA	0.2842	-4.035	TCGA-BH-A0BR-01				BRCA	1.87	-2.8262	TCGA-A2-A0T4-01
BRCA	0.114452	-1.7322	TCGA-A7-A0CG-01				BRCA	15	-2.8262	TCGA-A2-A0T4-01				BRCA	0.3434	-4.2934	TCGA-Z7-A8R6-01				BRCA	3.64	-2.8262	TCGA-BH-A0W3-01
BRCA	0.133517	-9.9658	TCGA-A2-A0CS-01				BRCA	6	-2.8262	TCGA-BH-A0W3-01				BRCA	0.3078	-9.9658	TCGA-OL-A5D8-01				BRCA	3.5	-2.5479	TCGA-A8-A08G-01
BRCA	0.0447988	-3.6259	TCGA-A1-A0SG-01				BRCA	24	-2.5479	TCGA-A8-A08G-01				BRCA	0.2882	-5.5735	TCGA-B6-A0IJ-01				BRCA	2.02	-3.3076	TCGA-BH-A0BQ-01
BRCA	0.0299793	-4.2934	TCGA-E2-A1BD-01				BRCA	8	-3.3076	TCGA-BH-A0BQ-01				BRCA	0.2907	-9.9658	TCGA-OL-A5D7-01				BRCA	1.96	-4.6082	TCGA-EW-A1IX-01
BRCA	0.399207	-1.9379	TCGA-E2-A14Z-01				BRCA	14	-4.6082	TCGA-EW-A1IX-01				BRCA	0.3305	-5.5735	TCGA-A2-A1FW-01				BRCA	1.96	-4.6082	TCGA-GM-A5PV-01
BRCA	0.207491	-5.0116	TCGA-A2-A04R-01				BRCA	3	-4.6082	TCGA-GM-A5PV-01				BRCA	0.2918	-2.6349	TCGA-A7-A13H-01				BRCA	3.43	-5.0116	TCGA-B6-A401-01
BRCA	0.067981	-1.5522	TCGA-A7-A425-01				BRCA	27	-5.0116	TCGA-B6-A401-01				BRCA	0.2627	-3.1714	TCGA-A2-A0EO-01				BRCA	3.27	-5.0116	TCGA-C8-A1HG-01
BRCA	0.301305	-9.9658	TCGA-E9-A1RF-01				BRCA	39	-5.0116	TCGA-C8-A1HG-01				BRCA	0.2908	-5.0116	TCGA-BH-A0BF-01				BRCA	1.95	-5.5735	TCGA-E2-A10E-01
BRCA	0.151711	-6.5064	TCGA-B6-A408-01				BRCA	7	-5.5735	TCGA-E2-A10E-01				BRCA	0.2848	-9.9658	TCGA-AR-A5QN-01				BRCA	1.99	-1.7322	TCGA-A7-A0CG-01
BRCA	0.160468	-9.9658	TCGA-AN-A0AM-01				BRCA	11	-1.7322	TCGA-A7-A0CG-01				BRCA	0.331	-9.9658	TCGA-AQ-A54N-01				BRCA	3.6	-9.9658	TCGA-A2-A0CS-01
BRCA	0.115905	-2.9324	TCGA-D8-A1JU-01				BRCA	3	-9.9658	TCGA-A2-A0CS-01				BRCA	0.289	-6.5064	TCGA-A2-A04V-01				BRCA	2.1	-3.6259	TCGA-A1-A0SG-01
BRCA	0.457507	-9.9658	TCGA-AR-A1AH-01				BRCA	12	-3.6259	TCGA-A1-A0SG-01				BRCA	0.2796	-4.6082	TCGA-E2-A14T-01				BRCA	4.13	-4.2934	TCGA-E2-A1BD-01
BRCA	0.159771	-4.2934	TCGA-BH-A1EN-01				BRCA	7	-4.2934	TCGA-E2-A1BD-01				BRCA	0.3216	-4.2934	TCGA-E9-A295-01				BRCA	3.26	-1.9379	TCGA-E2-A14Z-01
BRCA	0.416682	-9.9658	TCGA-E9-A3QA-01				BRCA	44	-1.9379	TCGA-E2-A14Z-01				BRCA	0.3721	-5.0116	TCGA-EW-A1P4-01				BRCA	1.95	-5.0116	TCGA-A2-A04R-01
BRCA	0.0571395	-4.2934	TCGA-BH-A0EB-01				BRCA	36	-5.0116	TCGA-A2-A04R-01				BRCA	0.3097	-2.8262	TCGA-A2-A0T4-01				BRCA	2.59	-1.5522	TCGA-A7-A425-01
BRCA	0.332467	-9.9658	TCGA-BH-A1EY-01				BRCA	10	-1.5522	TCGA-A7-A425-01				BRCA	0.2659	-2.8262	TCGA-BH-A0W3-01				BRCA	3.47	-9.9658	TCGA-E9-A1RF-01
BRCA	0.387711	-9.9658	TCGA-E2-A574-01				BRCA	49	-9.9658	TCGA-E9-A1RF-01				BRCA	0.2876	0.7233	TCGA-BH-A42U-01				BRCA	3.43	-6.5064	TCGA-B6-A408-01
BRCA	0.402642	-0.8339	TCGA-D8-A1JB-01				BRCA	20	-6.5064	TCGA-B6-A408-01				BRCA	0.2544	-2.5479	TCGA-A8-A08G-01				BRCA	3.43	-9.9658	TCGA-AN-A0AM-01
BRCA	0.0156374	-5.5735	TCGA-D8-A27P-01				BRCA	44	-9.9658	TCGA-AN-A0AM-01				BRCA	0.2795	-3.3076	TCGA-BH-A0BQ-01				BRCA	2.01	-2.9324	TCGA-D8-A1JU-01
BRCA	0.385758	-5.5735	TCGA-E9-A5FL-01				BRCA	6	-2.9324	TCGA-D8-A1JU-01				BRCA	0.3778	-4.6082	TCGA-EW-A1IX-01				BRCA	1.71	-9.9658	TCGA-AR-A1AH-01
BRCA	0.351852	-9.9658	TCGA-LL-A5YM-01				BRCA	27	-9.9658	TCGA-AR-A1AH-01				BRCA	0.2809	-4.6082	TCGA-GM-A5PV-01				BRCA	3.39	-4.2934	TCGA-BH-A1EN-01
BRCA	0.199964	-4.2934	TCGA-BH-A1FC-01				BRCA	27	-4.2934	TCGA-BH-A1EN-01				BRCA	0.3196	-5.0116	TCGA-B6-A401-01				BRCA	1.77	-9.9658	TCGA-E9-A3QA-01
BRCA	0.179517	-3.6259	TCGA-XX-A89A-01				BRCA	56	-9.9658	TCGA-E9-A3QA-01				BRCA	0.2608	-5.0116	TCGA-C8-A1HG-01				BRCA	3.64	-4.2934	TCGA-BH-A0EB-01
BRCA	0.138048	-3.816	TCGA-GM-A2DL-01				BRCA	8	-4.2934	TCGA-BH-A0EB-01				BRCA	0.2301	-1.7322	TCGA-A7-A0CG-01				BRCA	1.75	-9.9658	TCGA-BH-A1EY-01
BRCA	0.133865	-2.0529	TCGA-AO-A12E-01				BRCA	35	-9.9658	TCGA-BH-A1EY-01				BRCA	0.2726	-9.9658	TCGA-A2-A0CS-01				BRCA	4.44	-9.9658	TCGA-E2-A574-01
BRCA	0.138363	-3.1714	TCGA-AR-A24S-01				BRCA	44	-9.9658	TCGA-E2-A574-01				BRCA	0.311	-3.6259	TCGA-A1-A0SG-01				BRCA	1.69	-0.8339	TCGA-D8-A1JB-01
BRCA	0.0690155	-5.5735	TCGA-E2-A15K-01				BRCA	41	-0.8339	TCGA-D8-A1JB-01				BRCA	0.2838	-4.2934	TCGA-E2-A1BD-01				BRCA	2.02	-5.5735	TCGA-D8-A27P-01
BRCA	0.152263	-4.6082	TCGA-AO-A12G-01				BRCA	4	-5.5735	TCGA-D8-A27P-01				BRCA	0.2884	-1.9379	TCGA-E2-A14Z-01				BRCA	3.3	-5.5735	TCGA-E9-A5FL-01
BRCA	0.0876715	-9.9658	TCGA-BH-A0HA-01				BRCA	65	-5.5735	TCGA-E9-A5FL-01				BRCA	0.3005	-5.0116	TCGA-A2-A04R-01				BRCA	1.8	-9.9658	TCGA-LL-A5YM-01
BRCA	0.0504696	-2.2447	TCGA-W8-A86G-01				BRCA	28	-9.9658	TCGA-LL-A5YM-01				BRCA	0.3052	-1.5522	TCGA-A7-A425-01				BRCA	4	-4.2934	TCGA-BH-A1FC-01
BRCA	0.0390698	-2.9324	TCGA-E2-A153-01				BRCA	40	-4.2934	TCGA-BH-A1FC-01				BRCA	0.2913	-9.9658	TCGA-E9-A1RF-01				BRCA	3.46	-3.6259	TCGA-XX-A89A-01
BRCA	0.489929	-1.0862	TCGA-AR-A24W-01				BRCA	12	-3.6259	TCGA-XX-A89A-01				BRCA	0.3131	-6.5064	TCGA-B6-A408-01				BRCA	1.93	-3.816	TCGA-GM-A2DL-01
BRCA	0.15493	-4.035	TCGA-D8-A1JJ-01				BRCA	18	-3.816	TCGA-GM-A2DL-01				BRCA	0.2894	-9.9658	TCGA-AN-A0AM-01				BRCA	2.17	-2.0529	TCGA-AO-A12E-01
BRCA	0.0992494	-5.0116	TCGA-AO-A03P-01				BRCA	10	-2.0529	TCGA-AO-A12E-01				BRCA	0.4299	-2.9324	TCGA-D8-A1JU-01				BRCA	3.55	-3.1714	TCGA-AR-A24S-01
BRCA	0.362811	-9.9658	TCGA-E2-A158-01				BRCA	28	-3.1714	TCGA-AR-A24S-01				BRCA	0.2878	-9.9658	TCGA-AR-A1AH-01				BRCA	2.05	-5.5735	TCGA-E2-A15K-01
BRCA	0.177099	-9.9658	TCGA-A8-A079-01				BRCA	11	-5.5735	TCGA-E2-A15K-01				BRCA	0.3256	-4.2934	TCGA-BH-A1EN-01				BRCA	2.06	-4.6082	TCGA-AO-A12G-01
BRCA	0.171042	-3.0469	TCGA-BH-A204-01				BRCA	31	-4.6082	TCGA-AO-A12G-01				BRCA	0.2997	-9.9658	TCGA-E9-A3QA-01				BRCA	1.91	-9.9658	TCGA-BH-A0HA-01
BRCA	0.224336	-9.9658	TCGA-BH-A0B4-01				BRCA	7	-9.9658	TCGA-BH-A0HA-01				BRCA	0.28	-4.2934	TCGA-BH-A0EB-01				BRCA	4.31	-2.2447	TCGA-W8-A86G-01
BRCA	0.199391	-2.6349	TCGA-AO-A03T-01				BRCA	11	-2.2447	TCGA-W8-A86G-01				BRCA	0.3148	-9.9658	TCGA-BH-A1EY-01				BRCA	5.56	-2.9324	TCGA-E2-A153-01
BRCA	0.112528	-5.5735	TCGA-E9-A1N6-01				BRCA	8	-2.9324	TCGA-E2-A153-01				BRCA	0.3525	-9.9658	TCGA-E2-A574-01				BRCA	3.05	-1.0862	TCGA-AR-A24W-01
BRCA	0.00577847	-5.5735	TCGA-GM-A2DM-01				BRCA	8	-1.0862	TCGA-AR-A24W-01				BRCA	0.324	-0.8339	TCGA-D8-A1JB-01				BRCA	3.74	-4.035	TCGA-D8-A1JJ-01
BRCA	0.373059	-5.0116	TCGA-A2-A4RX-01				BRCA	25	-4.035	TCGA-D8-A1JJ-01				BRCA	0.3071	-5.5735	TCGA-D8-A27P-01				BRCA	4.07	-5.0116	TCGA-AO-A03P-01
BRCA	0.359709	-5.0116	TCGA-D8-A27H-01				BRCA	25	-5.0116	TCGA-AO-A03P-01				BRCA	0.3043	-5.5735	TCGA-E9-A5FL-01				BRCA	1.96	-9.9658	TCGA-E2-A158-01
BRCA	0.472594	-9.9658	TCGA-E9-A1NC-01				BRCA	76	-9.9658	TCGA-E2-A158-01				BRCA	0.3208	-9.9658	TCGA-LL-A5YM-01				BRCA	3.93	-9.9658	TCGA-A8-A079-01
BRCA	0.308639	-5.0116	TCGA-A2-A3XS-01				BRCA	31	-9.9658	TCGA-A8-A079-01				BRCA	0.326	-4.2934	TCGA-BH-A1FC-01				BRCA	1.96	-3.0469	TCGA-BH-A204-01
BRCA	0.258478	-9.9658	TCGA-AR-A0TZ-01				BRCA	28	-3.0469	TCGA-BH-A204-01				BRCA	0.3036	-3.6259	TCGA-XX-A89A-01				BRCA	2.18	-9.9658	TCGA-BH-A0B4-01
BRCA	0.428679	-9.9658	TCGA-AO-A0J7-01				BRCA	71	-9.9658	TCGA-BH-A0B4-01				BRCA	0.3306	-3.816	TCGA-GM-A2DL-01				BRCA	1.96	-2.6349	TCGA-AO-A03T-01
BRCA	0.188503	-9.9658	TCGA-D8-A1XY-01				BRCA	43	-2.6349	TCGA-AO-A03T-01				BRCA	0.3249	-3.1714	TCGA-AR-A24S-01				BRCA	3.67	-5.5735	TCGA-E9-A1N6-01
BRCA	0.0531989	-3.1714	TCGA-A2-A0CK-01				BRCA	18	-5.5735	TCGA-E9-A1N6-01				BRCA	0.2863	-5.5735	TCGA-E2-A15K-01				BRCA	1.99	-5.5735	TCGA-GM-A2DM-01
BRCA	0.0338346	-4.6082	TCGA-AC-A8OR-01				BRCA	3	-5.5735	TCGA-GM-A2DM-01				BRCA	0.393	-9.9658	TCGA-BH-A0HA-01				BRCA	3.58	-5.0116	TCGA-A2-A4RX-01
BRCA	0.184952	-5.0116	TCGA-A2-A0YH-01				BRCA	0	-5.0116	TCGA-A2-A4RX-01				BRCA	0.3056	-2.2447	TCGA-W8-A86G-01				BRCA	2.15	-5.0116	TCGA-D8-A27H-01
BRCA	0.118237	-9.9658	TCGA-A2-A4S2-01				BRCA	75	-5.0116	TCGA-D8-A27H-01				BRCA	0.2534	-2.9324	TCGA-E2-A153-01				BRCA	1.78	-9.9658	TCGA-E9-A1NC-01
BRCA	0.230241	-9.9658	TCGA-AQ-A7U7-01				BRCA	75	-9.9658	TCGA-E9-A1NC-01				BRCA	0.3248	-1.0862	TCGA-AR-A24W-01				BRCA	5.2	-5.0116	TCGA-A2-A3XS-01
BRCA	0.117558	-5.5735	TCGA-E2-A10A-01				BRCA	52	-5.0116	TCGA-A2-A3XS-01				BRCA	0.2922	-4.035	TCGA-D8-A1JJ-01				BRCA	1.76	-9.9658	TCGA-AR-A0TZ-01
BRCA	0.284233	-9.9658	TCGA-C8-A12P-01				BRCA	26	-9.9658	TCGA-AR-A0TZ-01				BRCA	0.239	-5.0116	TCGA-AO-A03P-01				BRCA	1.62	-9.9658	TCGA-AO-A0J7-01
BRCA	0.0669384	-4.035	TCGA-GM-A5PX-01				BRCA	4	-9.9658	TCGA-AO-A0J7-01				BRCA	0.2697	-9.9658	TCGA-E2-A158-01				BRCA	3.57	-9.9658	TCGA-D8-A1XY-01
BRCA	0.124523	-3.816	TCGA-A7-A13F-01				BRCA	25	-9.9658	TCGA-D8-A1XY-01				BRCA	0.267	-9.9658	TCGA-A8-A079-01				BRCA	1.99	-3.1714	TCGA-A2-A0CK-01
BRCA	0.241156	-4.035	TCGA-D8-A1X9-01				BRCA	7	-3.1714	TCGA-A2-A0CK-01				BRCA	0.3005	-3.0469	TCGA-BH-A204-01				BRCA	1.97	-4.6082	TCGA-AC-A8OR-01
BRCA	0.261715	-9.9658	TCGA-AR-A1AN-01				BRCA	4	-4.6082	TCGA-AC-A8OR-01				BRCA	0.2519	-9.9658	TCGA-BH-A0B4-01				BRCA	3.12	-5.0116	TCGA-A2-A0YH-01
BRCA	0.238977	-5.0116	TCGA-D8-A1Y0-01				BRCA	21	-5.0116	TCGA-A2-A0YH-01				BRCA	0.2639	-2.6349	TCGA-AO-A03T-01				BRCA	2.28	-9.9658	TCGA-A2-A4S2-01
BRCA	1.13403e-05	-4.2934	TCGA-EW-A1PG-01				BRCA	11	-9.9658	TCGA-A2-A4S2-01				BRCA	0.2914	-5.5735	TCGA-GM-A2DM-01				BRCA	1.99	-9.9658	TCGA-AQ-A7U7-01
BRCA	0.0723273	-3.458	TCGA-AN-A0FN-01				BRCA	14	-9.9658	TCGA-AQ-A7U7-01				BRCA	0.3083	-5.0116	TCGA-A2-A4RX-01				BRCA	1.98	-5.5735	TCGA-E2-A10A-01
BRCA	0.230553	-3.3076	TCGA-EW-A1PF-01				BRCA	18	-5.5735	TCGA-E2-A10A-01				BRCA	0.3228	-9.9658	TCGA-E9-A1NC-01				BRCA	2.58	-9.9658	TCGA-C8-A12P-01
BRCA	0.258167	-5.5735	TCGA-AO-A03L-01				BRCA	51	-9.9658	TCGA-C8-A12P-01				BRCA	0.3169	-5.0116	TCGA-A2-A3XS-01				BRCA	2.02	-4.035	TCGA-GM-A5PX-01
BRCA	0.251844	-9.9658	TCGA-AN-A0FY-01				BRCA	12	-4.035	TCGA-GM-A5PX-01				BRCA	0.3295	-9.9658	TCGA-AR-A0TZ-01				BRCA	3.58	-3.816	TCGA-A7-A13F-01
BRCA	0.100561	0.3115	TCGA-AC-A7VC-01				BRCA	9	-3.816	TCGA-A7-A13F-01				BRCA	0.2727	-9.9658	TCGA-AO-A0J7-01				BRCA	1.98	-4.035	TCGA-D8-A1X9-01
BRCA	0.0604263	-9.9658	TCGA-E9-A1R3-01				BRCA	55	-4.035	TCGA-D8-A1X9-01				BRCA	0.295	-9.9658	TCGA-D8-A1XY-01				BRCA	1.97	-9.9658	TCGA-AR-A1AN-01
BRCA	0.0991199	-6.5064	TCGA-E2-A1IN-01				BRCA	30	-9.9658	TCGA-AR-A1AN-01				BRCA	0.3074	-3.1714	TCGA-A2-A0CK-01				BRCA	2.13	-5.0116	TCGA-D8-A1Y0-01
BRCA	0.206252	-5.0116	TCGA-A2-A25E-01				BRCA	44	-5.0116	TCGA-D8-A1Y0-01				BRCA	0.3115	-4.6082	TCGA-AC-A8OR-01				BRCA	2	-4.2934	TCGA-EW-A1PG-01
BRCA	0.0521829	-5.0116	TCGA-EW-A1IY-01				BRCA	0	-4.2934	TCGA-EW-A1PG-01				BRCA	0.3021	-5.0116	TCGA-A2-A0YH-01				BRCA	1.97	-3.458	TCGA-AN-A0FN-01
BRCA	0	-9.9658	TCGA-B6-A0X4-01				BRCA	3	-3.458	TCGA-AN-A0FN-01				BRCA	0.2957	-9.9658	TCGA-A2-A4S2-01				BRCA	1.82	-3.3076	TCGA-EW-A1PF-01
BRCA	0.519737	-5.5735	TCGA-D8-A1XQ-01				BRCA	21	-3.3076	TCGA-EW-A1PF-01				BRCA	0.3192	-9.9658	TCGA-AQ-A7U7-01				BRCA	3.09	-5.5735	TCGA-AO-A03L-01
BRCA	0.396632	-9.9658	TCGA-A2-A0CL-01				BRCA	32	-5.5735	TCGA-AO-A03L-01				BRCA	0.2721	-5.5735	TCGA-E2-A10A-01				BRCA	3.56	-9.9658	TCGA-AN-A0FY-01
BRCA	0.213443	-9.9658	TCGA-C8-A27A-01				BRCA	42	-9.9658	TCGA-AN-A0FY-01				BRCA	0.2886	-9.9658	TCGA-C8-A12P-01				BRCA	2.01	0.3115	TCGA-AC-A7VC-01
BRCA	0.295411	-5.0116	TCGA-E9-A1R7-01				BRCA	8	0.3115	TCGA-AC-A7VC-01				BRCA	0.2788	-4.035	TCGA-GM-A5PX-01				BRCA	4.21	-9.9658	TCGA-E9-A1R3-01
BRCA	0.0276123	-5.5735	TCGA-E9-A249-01				BRCA	9	-9.9658	TCGA-E9-A1R3-01				BRCA	0.28	-3.816	TCGA-A7-A13F-01				BRCA	4.3	-6.5064	TCGA-E2-A1IN-01
BRCA	0.166102	-5.0116	TCGA-A8-A07P-01				BRCA	16	-6.5064	TCGA-E2-A1IN-01				BRCA	0.3887	-4.035	TCGA-D8-A1X9-01				BRCA	2.11	-5.0116	TCGA-A2-A25E-01
BRCA	0.133566	-4.2934	TCGA-AC-A5XU-01				BRCA	53	-5.0116	TCGA-A2-A25E-01				BRCA	0.2497	-9.9658	TCGA-AR-A1AN-01				BRCA	2.03	-5.0116	TCGA-EW-A1IY-01
BRCA	0.162136	-2.8262	TCGA-AN-A0XL-01				BRCA	1	-5.0116	TCGA-EW-A1IY-01				BRCA	0.312	-5.0116	TCGA-D8-A1Y0-01				BRCA	2.03	-9.9658	TCGA-B6-A0X4-01
BRCA	0.563579	-9.9658	TCGA-E9-A1ND-01				BRCA	1	-9.9658	TCGA-B6-A0X4-01				BRCA	0.3521	-4.2934	TCGA-EW-A1PG-01				BRCA	3.85	-5.5735	TCGA-D8-A1XQ-01
BRCA	0.206595	-9.9658	TCGA-AN-A03X-01				BRCA	72	-5.5735	TCGA-D8-A1XQ-01				BRCA	0.3094	-3.458	TCGA-AN-A0FN-01				BRCA	3.47	-9.9658	TCGA-A2-A0CL-01
BRCA	0.520706	-6.5064	TCGA-A8-A08R-01				BRCA	38	-9.9658	TCGA-A2-A0CL-01				BRCA	0.2649	-5.5735	TCGA-AO-A03L-01				BRCA	3.62	-9.9658	TCGA-C8-A27A-01
BRCA	0.0691508	-6.5064	TCGA-A2-A0YC-01				BRCA	42	-9.9658	TCGA-C8-A27A-01				BRCA	0.2826	-9.9658	TCGA-AN-A0FY-01				BRCA	2.04	-5.0116	TCGA-E9-A1R7-01
BRCA	0.315147	-3.3076	TCGA-GM-A2DC-01				BRCA	37	-5.0116	TCGA-E9-A1R7-01				BRCA	0.3371	0.3115	TCGA-AC-A7VC-01				BRCA	4.02	-5.5735	TCGA-E9-A249-01
BRCA	0.360522	-4.2934	TCGA-A2-A3XT-01				BRCA	4	-5.5735	TCGA-E9-A249-01				BRCA	0.2873	-9.9658	TCGA-E9-A1R3-01				BRCA	1.98	-5.0116	TCGA-A8-A07P-01
BRCA	0.177103	-9.9658	TCGA-AN-A04C-01				BRCA	23	-5.0116	TCGA-A8-A07P-01				BRCA	0.3233	-6.5064	TCGA-E2-A1IN-01				BRCA	2	-9.9658	TCGA-BH-A1F5-01
BRCA	0.294592	-2.9324	TCGA-A2-A0YT-01				BRCA	5	-9.9658	TCGA-BH-A1F5-01				BRCA	0.3265	-5.0116	TCGA-A2-A25E-01				BRCA	3.22	-9.9658	TCGA-A8-A08F-01
BRCA	0.164452	-3.458	TCGA-BH-A1EO-01				BRCA	76	-9.9658	TCGA-A8-A08F-01				BRCA	0.333	-5.0116	TCGA-EW-A1IY-01				BRCA	2.13	-4.2934	TCGA-AC-A5XU-01
BRCA	0.0699974	-3.6259	TCGA-E2-A107-01				BRCA	23	-4.2934	TCGA-AC-A5XU-01				BRCA	0.2706	-9.9658	TCGA-B6-A0X4-01				BRCA	2.22	-2.8262	TCGA-AN-A0XL-01
BRCA	0.216839	-9.9658	TCGA-A2-A04W-01				BRCA	20	-2.8262	TCGA-AN-A0XL-01				BRCA	0.6331	-5.5735	TCGA-D8-A1XQ-01				BRCA	2.77	-9.9658	TCGA-E9-A1ND-01
BRCA	0.134808	-2.3147	TCGA-LD-A74U-01				BRCA	42	-9.9658	TCGA-E9-A1ND-01				BRCA	0.2896	-9.9658	TCGA-A2-A0CL-01				BRCA	1.95	-9.9658	TCGA-AN-A03X-01
BRCA	0.0158826	-4.6082	TCGA-B6-A0I5-01				BRCA	12	-9.9658	TCGA-AN-A03X-01				BRCA	0.3255	-9.9658	TCGA-C8-A27A-01				BRCA	2.86	-6.5064	TCGA-A8-A08R-01
BRCA	0.0156948	-0.9406	TCGA-BH-A0DV-01				BRCA	85	-6.5064	TCGA-A8-A08R-01				BRCA	0.3563	-5.0116	TCGA-E9-A1R7-01				BRCA	2.03	-6.5064	TCGA-A2-A0YC-01
BRCA	0.00020333	-9.9658	TCGA-GM-A2DO-01				BRCA	6	-6.5064	TCGA-A2-A0YC-01				BRCA	0.339	-5.5735	TCGA-E9-A249-01				BRCA	2.28	-3.3076	TCGA-GM-A2DC-01
BRCA	0.100172	-6.5064	TCGA-A2-A0T1-01				BRCA	21	-3.3076	TCGA-GM-A2DC-01				BRCA	0.2679	-5.0116	TCGA-A8-A07P-01				BRCA	3.68	-4.2934	TCGA-A2-A3XT-01
BRCA	0.02545	-2.3884	TCGA-BH-A1ET-01				BRCA	66	-4.2934	TCGA-A2-A3XT-01				BRCA	0.3214	-9.9658	TCGA-BH-A1F5-01				BRCA	3.55	-9.9658	TCGA-AN-A04C-01
BRCA	0.0781749	-9.9658	TCGA-BH-A0EI-01				BRCA	35	-9.9658	TCGA-AN-A04C-01				BRCA	0.2655	-9.9658	TCGA-A8-A08F-01				BRCA	3.95	-2.9324	TCGA-A2-A0YT-01
BRCA	0.0315486	-9.9658	TCGA-E2-A15J-01				BRCA	44	-2.9324	TCGA-A2-A0YT-01				BRCA	0.3039	-4.2934	TCGA-AC-A5XU-01				BRCA	3.42	-3.458	TCGA-BH-A1EO-01
BRCA	0.0640308	-3.0469	TCGA-A1-A0SQ-01				BRCA	21	-3.458	TCGA-BH-A1EO-01				BRCA	0.3721	-9.9658	TCGA-E9-A1ND-01				BRCA	4.24	-3.6259	TCGA-E2-A107-01
BRCA	0.0733928	-3.458	TCGA-AC-A2QJ-01				BRCA	12	-3.6259	TCGA-E2-A107-01				BRCA	0.271	-9.9658	TCGA-AN-A03X-01				BRCA	3.14	-9.9658	TCGA-A2-A04W-01
BRCA	0.0992017	-4.6082	TCGA-A7-A26H-01				BRCA	22	-9.9658	TCGA-A2-A04W-01				BRCA	0.2989	-6.5064	TCGA-A8-A08R-01				BRCA	1.92	-2.3147	TCGA-LD-A74U-01
BRCA	0.0837381	-3.0469	TCGA-E2-A1IL-01				BRCA	7	-2.3147	TCGA-LD-A74U-01				BRCA	0.2793	-6.5064	TCGA-A2-A0YC-01				BRCA	2.32	-4.6082	TCGA-B6-A0I5-01
BRCA	0.200508	-3.6259	TCGA-AN-A04D-01				BRCA	4	-4.6082	TCGA-B6-A0I5-01				BRCA	0.3191	-3.3076	TCGA-GM-A2DC-01				BRCA	2.09	-0.9406	TCGA-BH-A0DV-01
BRCA	0.533982	-9.9658	TCGA-C8-A27B-01				BRCA	5	-0.9406	TCGA-BH-A0DV-01				BRCA	0.3073	-4.2934	TCGA-A2-A3XT-01				BRCA	2.05	-9.9658	TCGA-GM-A2DO-01
BRCA	0.145116	-9.9658	TCGA-AN-A0AS-01				BRCA	0	-9.9658	TCGA-GM-A2DO-01				BRCA	0.2757	-9.9658	TCGA-AN-A04C-01				BRCA	3.49	-6.5064	TCGA-A2-A0T1-01
BRCA	0.033501	-2.5479	TCGA-D8-A4Z1-01				BRCA	31	-6.5064	TCGA-A2-A0T1-01				BRCA	0.3009	-2.9324	TCGA-A2-A0YT-01				BRCA	1.99	-2.3884	TCGA-BH-A1ET-01
BRCA	0.227207	-4.2934	TCGA-A8-A06R-01				BRCA	3	-2.3884	TCGA-BH-A1ET-01				BRCA	0.2641	-3.458	TCGA-BH-A1EO-01				BRCA	2.01	-9.9658	TCGA-BH-A0EI-01
BRCA	0.0931937	-9.9658	TCGA-AO-A1KP-01				BRCA	11	-9.9658	TCGA-BH-A0EI-01				BRCA	0.2769	-9.9658	TCGA-A2-A04W-01				BRCA	2.09	-9.9658	TCGA-E2-A15J-01
BRCA	0.17554	-9.9658	TCGA-E9-A1RC-01				BRCA	6	-9.9658	TCGA-E2-A15J-01				BRCA	0.3334	-2.3147	TCGA-LD-A74U-01				BRCA	2.02	-3.0469	TCGA-A1-A0SQ-01
BRCA	0.0267984	-2.6349	TCGA-A2-A04N-01				BRCA	8	-3.0469	TCGA-A1-A0SQ-01				BRCA	0.2711	-4.6082	TCGA-B6-A0I5-01				BRCA	2.86	-3.458	TCGA-AC-A2QJ-01
BRCA	0.0778886	-4.6082	TCGA-BH-A8FY-01				BRCA	9	-3.458	TCGA-AC-A2QJ-01				BRCA	0.2777	-0.9132	TCGA-BH-A0RX-01				BRCA	2.29	-4.6082	TCGA-A7-A26H-01
BRCA	0.0264257	-4.2934	TCGA-A8-A09V-01				BRCA	18	-4.6082	TCGA-A7-A26H-01				BRCA	0.2638	-0.9406	TCGA-BH-A0DV-01				BRCA	2.01	-3.0469	TCGA-E2-A1IL-01
BRCA	0.0675503	-3.1714	TCGA-GM-A3NY-01				BRCA	13	-3.0469	TCGA-E2-A1IL-01				BRCA	0.3191	-9.9658	TCGA-GM-A2DO-01				BRCA	2.17	-3.6259	TCGA-AN-A04D-01
BRCA	0.185923	-5.5735	TCGA-BH-A5J0-01				BRCA	61	-3.6259	TCGA-AN-A04D-01				BRCA	0.2768	-6.5064	TCGA-A2-A0T1-01				BRCA	2.9	-9.9658	TCGA-C8-A27B-01
BRCA	0.187111	-3.1714	TCGA-AO-A0JI-01				BRCA	67	-9.9658	TCGA-C8-A27B-01				BRCA	0.2606	-2.3884	TCGA-BH-A1ET-01				BRCA	3.54	-9.9658	TCGA-AN-A0AS-01
BRCA	0.0919469	-3.1714	TCGA-BH-A18I-01				BRCA	21	-9.9658	TCGA-AN-A0AS-01				BRCA	0.2722	-9.9658	TCGA-BH-A0EI-01				BRCA	1.99	-2.5479	TCGA-D8-A4Z1-01
BRCA	0.0748627	-5.0116	TCGA-A8-A09Z-01				BRCA	6	-2.5479	TCGA-D8-A4Z1-01				BRCA	0.2733	-9.9658	TCGA-E2-A15J-01				BRCA	4.57	-4.2934	TCGA-A8-A06R-01
BRCA	0.271452	-9.9658	TCGA-E9-A1RH-01				BRCA	63	-4.2934	TCGA-A8-A06R-01				BRCA	0.2921	-3.0469	TCGA-A1-A0SQ-01				BRCA	2.05	-9.9658	TCGA-AO-A1KP-01
BRCA	0.129482	-9.9658	TCGA-GM-A2DH-01				BRCA	16	-9.9658	TCGA-AO-A1KP-01				BRCA	0.3069	-3.458	TCGA-AC-A2QJ-01				BRCA	3.69	-9.9658	TCGA-E9-A1RC-01
BRCA	0.138141	-3.6259	TCGA-BH-A1ES-01				BRCA	16	-9.9658	TCGA-E9-A1RC-01				BRCA	0.301	-4.6082	TCGA-A7-A26H-01				BRCA	2.14	-2.6349	TCGA-A2-A04N-01
BRCA	1.24314e-05	2.0912	TCGA-PL-A8LY-01				BRCA	7	-2.6349	TCGA-A2-A04N-01				BRCA	0.2965	-3.0469	TCGA-E2-A1IL-01				BRCA	2.12	-4.6082	TCGA-BH-A8FY-01
BRCA	0.445447	-4.2934	TCGA-OL-A5RW-01				BRCA	8	-4.6082	TCGA-BH-A8FY-01				BRCA	0.2756	-3.6259	TCGA-AN-A04D-01				BRCA	2.06	-4.2934	TCGA-A8-A09V-01
BRCA	0.0824931	-3.6259	TCGA-BH-A18M-01				BRCA	4	-4.2934	TCGA-A8-A09V-01				BRCA	0.394	-9.9658	TCGA-C8-A27B-01				BRCA	2.02	-3.1714	TCGA-GM-A3NY-01
BRCA	0.393593	-9.9658	TCGA-E2-A14R-01				BRCA	12	-3.1714	TCGA-GM-A3NY-01				BRCA	0.2944	-9.9658	TCGA-AN-A0AS-01				BRCA	3.27	-5.5735	TCGA-BH-A5J0-01
BRCA	0.193728	-9.9658	TCGA-A8-A09M-01				BRCA	47	-5.5735	TCGA-BH-A5J0-01				BRCA	0.2876	-2.5479	TCGA-D8-A4Z1-01				BRCA	1.92	-3.1714	TCGA-AO-A0JI-01
BRCA	0.182555	-9.9658	TCGA-A1-A0SN-01				BRCA	14	-3.1714	TCGA-AO-A0JI-01				BRCA	0.3035	-4.2934	TCGA-A8-A06R-01				BRCA	2.03	-3.1714	TCGA-BH-A18I-01
BRCA	0.141448	-4.6082	TCGA-BH-A18F-01				BRCA	12	-3.1714	TCGA-BH-A18I-01				BRCA	0.2922	-9.9658	TCGA-AO-A1KP-01				BRCA	1.98	-5.0116	TCGA-A8-A09Z-01
BRCA	0.0472063	-2.2447	TCGA-AR-A2LM-01				BRCA	10	-5.0116	TCGA-A8-A09Z-01				BRCA	0.3181	-9.9658	TCGA-E9-A1RC-01				BRCA	3.3	-9.9658	TCGA-E9-A1RH-01
BRCA	0.20561	-3.458	TCGA-E2-A10C-01				BRCA	39	-9.9658	TCGA-E9-A1RH-01				BRCA	0.2911	-2.6349	TCGA-A2-A04N-01				BRCA	3.37	-9.9658	TCGA-GM-A2DH-01
BRCA	0.204284	-9.9658	TCGA-AR-A0TW-01				BRCA	42	-9.9658	TCGA-GM-A2DH-01				BRCA	0.3253	-4.6082	TCGA-BH-A8FY-01				BRCA	1.93	-3.6259	TCGA-BH-A1ES-01
BRCA	0.0406743	-6.5064	TCGA-BH-A0W5-01				BRCA	10	-3.6259	TCGA-BH-A1ES-01				BRCA	0.2656	-4.2934	TCGA-A8-A09V-01				BRCA	2	2.0912	TCGA-PL-A8LY-01
BRCA	0.254175	-9.9658	TCGA-AR-A24K-01				BRCA	0	2.0912	TCGA-PL-A8LY-01				BRCA	0.3311	-3.1714	TCGA-GM-A3NY-01				BRCA	3.59	-4.2934	TCGA-OL-A5RW-01
BRCA	0.216613	-6.5064	TCGA-BH-A0HY-01				BRCA	76	-4.2934	TCGA-OL-A5RW-01				BRCA	0.3109	-5.5735	TCGA-BH-A5J0-01				BRCA	2.19	-3.6259	TCGA-BH-A18M-01
BRCA	0.0669225	-4.6082	TCGA-A2-A0EU-01				BRCA	10	-3.6259	TCGA-BH-A18M-01				BRCA	0.2894	-4.6082	TCGA-B6-A0I6-01				BRCA	3.31	-9.9658	TCGA-E2-A14R-01
BRCA	0.453653	-5.0116	TCGA-D8-A1XW-01				BRCA	85	-9.9658	TCGA-E2-A14R-01				BRCA	0.2769	-3.1714	TCGA-AO-A0JI-01				BRCA	1.96	-9.9658	TCGA-A8-A09M-01
BRCA	0.29415	-9.9658	TCGA-AN-A0FL-01				BRCA	51	-9.9658	TCGA-A8-A09M-01				BRCA	0.2534	-3.1714	TCGA-BH-A18I-01				BRCA	3.06	-9.9658	TCGA-A1-A0SN-01
BRCA	0.636959	-4.6082	TCGA-PL-A8LZ-01				BRCA	10	-9.9658	TCGA-A1-A0SN-01				BRCA	0.2592	-5.0116	TCGA-AO-A0JC-01				BRCA	3.69	-4.6082	TCGA-BH-A18F-01
BRCA	0.427848	-2.114	TCGA-LL-A5YP-01				BRCA	7	-4.6082	TCGA-BH-A18F-01				BRCA	0.7713	-5.0116	TCGA-A8-A09Z-01				BRCA	2.06	-2.2447	TCGA-AR-A2LM-01
BRCA	0.480165	-9.9658	TCGA-AC-A2BK-01				BRCA	10	-2.2447	TCGA-AR-A2LM-01				BRCA	0.3174	-9.9658	TCGA-E9-A1RH-01				BRCA	2.97	-3.458	TCGA-E2-A10C-01
BRCA	0.18334	-5.0116	TCGA-AC-A7VB-01				BRCA	22	-3.458	TCGA-E2-A10C-01				BRCA	0.2942	-9.9658	TCGA-GM-A2DH-01				BRCA	3.27	-9.9658	TCGA-AR-A0TW-01
BRCA	0.0609766	-1.8836	TCGA-E2-A1IG-01				BRCA	58	-9.9658	TCGA-AR-A0TW-01				BRCA	0.2593	-3.6259	TCGA-BH-A1ES-01				BRCA	2.11	-6.5064	TCGA-BH-A0W5-01
BRCA	0.380513	-9.9658	TCGA-AO-A0J2-01				BRCA	5	-6.5064	TCGA-BH-A0W5-01				BRCA	0.3461	2.0912	TCGA-PL-A8LY-01				BRCA	3.61	-9.9658	TCGA-AR-A24K-01
BRCA	0.093389	-4.2934	TCGA-BH-A28Q-01				BRCA	24	-9.9658	TCGA-AR-A24K-01				BRCA	0.3301	-4.2934	TCGA-OL-A5RW-01				BRCA	3.22	-6.5064	TCGA-BH-A0HY-01
BRCA	0.0654107	-4.035	TCGA-AC-A2FB-01				BRCA	49	-6.5064	TCGA-BH-A0HY-01				BRCA	0.2674	-3.6259	TCGA-BH-A18M-01				BRCA	4.29	-4.6082	TCGA-A2-A0EU-01
BRCA	0.533942	-9.9658	TCGA-C8-A12L-01				BRCA	3	-4.6082	TCGA-A2-A0EU-01				BRCA	0.2927	-9.9658	TCGA-E2-A14R-01				BRCA	2.5	-5.0116	TCGA-D8-A1XW-01
BRCA	0.0304139	-3.6259	TCGA-3C-AALK-01				BRCA	50	-5.0116	TCGA-D8-A1XW-01				BRCA	0.2519	-9.9658	TCGA-A8-A09M-01				BRCA	2.07	-9.9658	TCGA-AN-A0FL-01
BRCA	0.107643	-4.035	TCGA-E9-A1QZ-01				BRCA	57	-9.9658	TCGA-AN-A0FL-01				BRCA	0.3423	-9.9658	TCGA-A1-A0SN-01				BRCA	2.75	-4.6082	TCGA-PL-A8LZ-01
BRCA	0.19367	-4.6082	TCGA-AC-A5EH-01				BRCA	64	-4.6082	TCGA-PL-A8LZ-01				BRCA	0.2742	-4.6082	TCGA-BH-A18F-01				BRCA	3.37	-2.114	TCGA-LL-A5YP-01
BRCA	0.0985	-2.5479	TCGA-GM-A2D9-01				BRCA	79	-2.114	TCGA-LL-A5YP-01				BRCA	0.2864	-2.2447	TCGA-AR-A2LM-01				BRCA	3.9	-9.9658	TCGA-AC-A2BK-01
BRCA	0.122623	-3.3076	TCGA-LD-A66U-01				BRCA	49	-9.9658	TCGA-AC-A2BK-01				BRCA	0.2886	-3.458	TCGA-E2-A10C-01				BRCA	1.95	-5.0116	TCGA-AC-A7VB-01
BRCA	0.40279	-9.9658	TCGA-AR-A0TP-01				BRCA	24	-5.0116	TCGA-AC-A7VB-01				BRCA	0.2729	-9.9658	TCGA-AR-A0TW-01				BRCA	2.05	-1.8836	TCGA-E2-A1IG-01
BRCA	0.186374	-5.5735	TCGA-A8-A07I-01				BRCA	12	-1.8836	TCGA-E2-A1IG-01				BRCA	0.2784	-6.5064	TCGA-BH-A0W5-01				BRCA	3.4	-9.9658	TCGA-AO-A0J2-01
BRCA	0.308892	-9.9658	TCGA-A2-A0EY-01				BRCA	83	-9.9658	TCGA-AO-A0J2-01				BRCA	0.3624	-9.9658	TCGA-AR-A24K-01				BRCA	2.02	-4.2934	TCGA-BH-A28Q-01
BRCA	0.980584	-5.0116	TCGA-LL-A442-01				BRCA	11	-4.2934	TCGA-BH-A28Q-01				BRCA	0.2802	-6.5064	TCGA-BH-A0HY-01				BRCA	1.98	-4.035	TCGA-AC-A2FB-01
BRCA	0.352326	-4.2934	TCGA-A8-A08I-01				BRCA	8	-4.035	TCGA-AC-A2FB-01				BRCA	0.2729	-4.6082	TCGA-A2-A0EU-01				BRCA	3.37	-9.9658	TCGA-C8-A12L-01
BRCA	0.0648444	-9.9658	TCGA-A8-A091-01				BRCA	76	-9.9658	TCGA-C8-A12L-01				BRCA	0.3111	-5.0116	TCGA-D8-A1XW-01				BRCA	2.05	-3.6259	TCGA-3C-AALK-01
BRCA	0.357266	-9.9658	TCGA-D8-A1XT-01				BRCA	7	-3.6259	TCGA-3C-AALK-01				BRCA	0.2919	-9.9658	TCGA-AN-A0FL-01				BRCA	2.06	-4.035	TCGA-E9-A1QZ-01
BRCA	0.0798851	-3.458	TCGA-BH-A0DG-01				BRCA	9	-4.035	TCGA-E9-A1QZ-01				BRCA	0.3284	-4.6082	TCGA-PL-A8LZ-01				BRCA	3.47	-4.6082	TCGA-AC-A5EH-01
BRCA	0.0603992	-9.9658	TCGA-4H-AAAK-01				BRCA	37	-4.6082	TCGA-AC-A5EH-01				BRCA	0.2939	-2.114	TCGA-LL-A5YP-01				BRCA	2.01	-2.5479	TCGA-GM-A2D9-01
BRCA	0.18594	-4.2934	TCGA-3C-AALI-01				BRCA	19	-2.5479	TCGA-GM-A2D9-01				BRCA	0.3604	-9.9658	TCGA-AC-A2BK-01				BRCA	2.14	-3.3076	TCGA-LD-A66U-01
BRCA	0.0804768	-1.7322	TCGA-D8-A1X8-01				BRCA	12	-3.3076	TCGA-LD-A66U-01				BRCA	0.3405	-5.0116	TCGA-AC-A7VB-01				BRCA	2.01	-9.9658	TCGA-AR-A0TP-01
BRCA	0.0265933	-1.9942	TCGA-BH-A0E1-01				BRCA	70	-9.9658	TCGA-AR-A0TP-01				BRCA	0.3128	-1.8836	TCGA-E2-A1IG-01				BRCA	2.01	-5.5735	TCGA-A8-A07I-01
BRCA	0.0631318	-5.5735	TCGA-S3-A6ZG-01				BRCA	25	-5.5735	TCGA-A8-A07I-01				BRCA	0.2894	-9.9658	TCGA-AO-A0J2-01				BRCA	3.28	-9.9658	TCGA-A2-A0EY-01
BRCA	0.140155	-3.3076	TCGA-AO-A0J5-01				BRCA	49	-9.9658	TCGA-A2-A0EY-01				BRCA	0.311	-4.2934	TCGA-BH-A28Q-01				BRCA	1.99	-5.0116	TCGA-LL-A442-01
BRCA	0.0329113	-5.5735	TCGA-A2-A0EM-01				BRCA	26	-5.0116	TCGA-LL-A442-01				BRCA	0.3286	-4.035	TCGA-AC-A2FB-01				BRCA	2.93	-4.2934	TCGA-A8-A08I-01
BRCA	0.0843943	-5.0116	TCGA-A8-A08T-01				BRCA	33	-4.2934	TCGA-A8-A08I-01				BRCA	0.2814	-9.9658	TCGA-C8-A12L-01				BRCA	3.47	-9.9658	TCGA-A8-A091-01
BRCA	0.0874841	-9.9658	TCGA-S3-AA12-01				BRCA	11	-9.9658	TCGA-A8-A091-01				BRCA	0.3218	-3.6259	TCGA-3C-AALK-01				BRCA	1.9	-9.9658	TCGA-D8-A1XT-01
BRCA	0.638679	-3.816	TCGA-HN-A2NL-01				BRCA	36	-9.9658	TCGA-D8-A1XT-01				BRCA	0.3184	-4.035	TCGA-E9-A1QZ-01				BRCA	2.11	-3.458	TCGA-BH-A0DG-01
BRCA	0.0592174	0.3796	TCGA-AO-A12A-01				BRCA	19	-3.458	TCGA-BH-A0DG-01				BRCA	0.3111	-4.6082	TCGA-AC-A5EH-01				BRCA	2.18	-5.0116	TCGA-AR-A2LL-01
BRCA	0.383471	-5.0116	TCGA-A2-A0YM-01				BRCA	21	-5.0116	TCGA-AR-A2LL-01				BRCA	0.3107	-2.5479	TCGA-GM-A2D9-01				BRCA	3.99	-9.9658	TCGA-4H-AAAK-01
BRCA	0.190074	-9.9658	TCGA-E2-A9RU-01				BRCA	16	-9.9658	TCGA-4H-AAAK-01				BRCA	0.3459	-3.3076	TCGA-LD-A66U-01				BRCA	3.05	-4.2934	TCGA-3C-AALI-01
BRCA	0.247141	-6.5064	TCGA-C8-A130-01				BRCA	32	-4.2934	TCGA-3C-AALI-01				BRCA	0.3223	1.0433	TCGA-AO-A1KO-01				BRCA	1.96	-1.7322	TCGA-D8-A1X8-01
BRCA	0.0156565	-5.0116	TCGA-E2-A1B4-01				BRCA	15	-1.7322	TCGA-D8-A1X8-01				BRCA	0.3145	-9.9658	TCGA-AR-A0TP-01				BRCA	2.05	-1.9942	TCGA-BH-A0E1-01
BRCA	0.204785	-1.3548	TCGA-LL-A73Z-01				BRCA	4	-1.9942	TCGA-BH-A0E1-01				BRCA	0.2736	-5.5735	TCGA-A8-A07I-01				BRCA	3.65	-5.5735	TCGA-S3-A6ZG-01
BRCA	0.141033	-1.6394	TCGA-C8-A1HI-01				BRCA	20	-5.5735	TCGA-S3-A6ZG-01				BRCA	0.3273	-9.9658	TCGA-A2-A0EY-01				BRCA	1.97	-3.3076	TCGA-AO-A0J5-01
BRCA	0.403816	-9.9658	TCGA-LL-A6FR-01				BRCA	18	-3.3076	TCGA-AO-A0J5-01				BRCA	0.277	-9.9658	TCGA-A8-A091-01				BRCA	2.08	-5.5735	TCGA-A2-A0EM-01
BRCA	0.444565	-4.2934	TCGA-PL-A8LV-01				BRCA	8	-5.5735	TCGA-A2-A0EM-01				BRCA	0.2853	-9.9658	TCGA-D8-A1XT-01				BRCA	2.23	-5.0116	TCGA-A8-A08T-01
BRCA	0.157902	-3.458	TCGA-A8-A07E-01				BRCA	12	-5.0116	TCGA-A8-A08T-01				BRCA	0.2685	-3.458	TCGA-BH-A0DG-01				BRCA	2.04	-9.9658	TCGA-S3-AA12-01
BRCA	0.199878	-9.9658	TCGA-E9-A247-01				BRCA	19	-9.9658	TCGA-S3-AA12-01				BRCA	0.3014	-5.0116	TCGA-AR-A2LL-01				BRCA	1.62	-3.816	TCGA-HN-A2NL-01
BRCA	0.0886788	-3.458	TCGA-A2-A3XZ-01				BRCA	68	-3.816	TCGA-HN-A2NL-01				BRCA	0.3411	-9.9658	TCGA-4H-AAAK-01				BRCA	3.35	0.3796	TCGA-AO-A12A-01
BRCA	0.0230267	-9.9658	TCGA-A8-A07F-01				BRCA	7	0.3796	TCGA-AO-A12A-01				BRCA	0.3449	-4.2934	TCGA-3C-AALI-01				BRCA	3.5	-5.0116	TCGA-A2-A0YM-01
BRCA	0.0304919	-9.9658	TCGA-B6-A0RN-01				BRCA	36	-5.0116	TCGA-A2-A0YM-01				BRCA	0.26	-9.9658	TCGA-A8-A08P-01				BRCA	5.61	-9.9658	TCGA-E2-A9RU-01
BRCA	0.192429	-4.035	TCGA-LD-A7W5-01				BRCA	54	-9.9658	TCGA-E2-A9RU-01				BRCA	0.4478	-1.7322	TCGA-D8-A1X8-01				BRCA	3.42	-6.5064	TCGA-C8-A130-01
BRCA	0.0230668	-3.816	TCGA-BH-A0BL-01				BRCA	53	-6.5064	TCGA-C8-A130-01				BRCA	0.2507	-1.9942	TCGA-BH-A0E1-01				BRCA	2	-5.0116	TCGA-E2-A1B4-01
BRCA	0.122984	-3.6259	TCGA-AN-A0XV-01				BRCA	3	-5.0116	TCGA-E2-A1B4-01				BRCA	0.3316	-5.5735	TCGA-S3-A6ZG-01				BRCA	2.25	-1.3548	TCGA-LL-A73Z-01
BRCA	0.128614	-3.816	TCGA-A7-A4SB-01				BRCA	32	-1.3548	TCGA-LL-A73Z-01				BRCA	0.277	-3.3076	TCGA-AO-A0J5-01				BRCA	3.46	-1.6394	TCGA-C8-A1HI-01
BRCA	0.431088	-9.9658	TCGA-AN-A0XU-01				BRCA	16	-1.6394	TCGA-C8-A1HI-01				BRCA	0.2606	-5.5735	TCGA-A2-A0EM-01				BRCA	3.17	-9.9658	TCGA-LL-A6FR-01
BRCA	0.485886	-0.8863	TCGA-A7-A6VV-01				BRCA	50	-9.9658	TCGA-LL-A6FR-01				BRCA	0.2501	-5.0116	TCGA-A8-A08T-01				BRCA	3.25	-4.2934	TCGA-PL-A8LV-01
BRCA	0.485669	-3.3076	TCGA-E2-A1LI-01				BRCA	55	-4.2934	TCGA-PL-A8LV-01				BRCA	0.341	-9.9658	TCGA-S3-AA12-01				BRCA	1.97	-3.458	TCGA-A8-A07E-01
BRCA	0.22653	-5.0116	TCGA-B6-A0WS-01				BRCA	20	-3.458	TCGA-A8-A07E-01				BRCA	0.3496	-3.816	TCGA-HN-A2NL-01				BRCA	4.32	-9.9658	TCGA-E9-A247-01
BRCA	0.264672	-3.458	TCGA-C8-A138-01				BRCA	44	-9.9658	TCGA-E9-A247-01				BRCA	0.2771	0.3796	TCGA-AO-A12A-01				BRCA	2.25	-3.458	TCGA-A2-A3XZ-01
BRCA	0.0908158	-1.3183	TCGA-A7-A426-01				BRCA	21	-3.458	TCGA-A2-A3XZ-01				BRCA	0.3077	-5.0116	TCGA-A2-A0YM-01				BRCA	3.06	-9.9658	TCGA-A8-A07F-01
BRCA	0.338713	-9.9658	TCGA-A7-A56D-01				BRCA	5	-9.9658	TCGA-A8-A07F-01				BRCA	0.3405	-9.9658	TCGA-E2-A9RU-01				BRCA	2.06	-9.9658	TCGA-B6-A0RN-01
BRCA	0.157664	-9.9658	TCGA-A8-A07B-01				BRCA	4	-9.9658	TCGA-B6-A0RN-01				BRCA	0.2892	-6.5064	TCGA-C8-A130-01				BRCA	3.4	-4.035	TCGA-LD-A7W5-01
BRCA	0.0889734	-6.5064	TCGA-A8-A086-01				BRCA	41	-4.035	TCGA-LD-A7W5-01				BRCA	0.2568	-5.0116	TCGA-E2-A1B4-01				BRCA	3.57	-3.816	TCGA-BH-A0BL-01
BRCA	0.208682	-3.0469	TCGA-BH-A1FU-01				BRCA	41	-3.816	TCGA-BH-A0BL-01				BRCA	0.3448	-1.3548	TCGA-LL-A73Z-01				BRCA	2	-3.6259	TCGA-AN-A0XV-01
BRCA	0.0375842	-9.9658	TCGA-B6-A0RI-01				BRCA	7	-3.6259	TCGA-AN-A0XV-01				BRCA	0.2617	-1.6394	TCGA-C8-A1HI-01				BRCA	3.15	-3.816	TCGA-A7-A4SB-01
BRCA	0.199343	-3.816	TCGA-E9-A1N4-01				BRCA	22	-3.816	TCGA-A7-A4SB-01				BRCA	0.3539	-9.9658	TCGA-LL-A6FR-01				BRCA	3.59	-9.9658	TCGA-AN-A0XU-01
BRCA	0.0623953	-4.2934	TCGA-OL-A66O-01				BRCA	84	-9.9658	TCGA-AN-A0XU-01				BRCA	0.3512	-4.2934	TCGA-PL-A8LV-01				BRCA	2.9	-0.8863	TCGA-A7-A6VV-01
BRCA	0.445099	-9.9658	TCGA-A7-A6VY-01				BRCA	59	-0.8863	TCGA-A7-A6VV-01				BRCA	0.3905	-9.9658	TCGA-E9-A247-01				BRCA	4.7	-3.3076	TCGA-E2-A1LI-01
BRCA	0.0972888	-3.0469	TCGA-GM-A2DA-01				BRCA	43	-3.3076	TCGA-E2-A1LI-01				BRCA	0.292	-3.458	TCGA-A2-A3XZ-01				BRCA	1.97	-5.0116	TCGA-B6-A0WS-01
BRCA	0.284757	-9.9658	TCGA-B6-A0I1-01				BRCA	20	-5.0116	TCGA-B6-A0WS-01				BRCA	0.2604	-9.9658	TCGA-A8-A07F-01				BRCA	3.48	-3.458	TCGA-C8-A138-01
BRCA	0.0961378	-2.2447	TCGA-D8-A141-01				BRCA	33	-3.458	TCGA-C8-A138-01				BRCA	0.264	-9.9658	TCGA-B6-A0RN-01				BRCA	2	-1.3183	TCGA-A7-A426-01
BRCA	0.234397	-3.458	TCGA-BH-A0H9-01				BRCA	10	-1.3183	TCGA-A7-A426-01				BRCA	0.3317	-4.035	TCGA-LD-A7W5-01				BRCA	1.88	-9.9658	TCGA-A7-A56D-01
BRCA	0.463476	-9.9658	TCGA-BH-A18T-01				BRCA	34	-9.9658	TCGA-A7-A56D-01				BRCA	0.2584	-3.816	TCGA-BH-A0BL-01				BRCA	3.76	-9.9658	TCGA-A8-A07B-01
BRCA	0.0776041	-3.0469	TCGA-BH-A0BD-01				BRCA	29	-9.9658	TCGA-A8-A07B-01				BRCA	0.2715	-3.6259	TCGA-AN-A0XV-01				BRCA	2.35	-6.5064	TCGA-A8-A086-01
BRCA	0.0374127	-3.458	TCGA-OL-A5RU-01				BRCA	14	-6.5064	TCGA-A8-A086-01				BRCA	0.3188	-3.816	TCGA-A7-A4SB-01				BRCA	2.82	-3.0469	TCGA-BH-A1FU-01
BRCA	0.0760382	-9.9658	TCGA-C8-A12T-01				BRCA	20	-3.0469	TCGA-BH-A1FU-01				BRCA	0.3016	-9.9658	TCGA-AN-A0XU-01				BRCA	2.02	-9.9658	TCGA-B6-A0RI-01
BRCA	0.500201	-9.9658	TCGA-A7-A0DA-01				BRCA	13	-9.9658	TCGA-B6-A0RI-01				BRCA	0.3488	-0.8863	TCGA-A7-A6VV-01				BRCA	1.8	-3.816	TCGA-E9-A1N4-01
BRCA	0.213628	-4.2934	TCGA-A2-A25C-01				BRCA	14	-3.816	TCGA-E9-A1N4-01				BRCA	0.3573	-3.3076	TCGA-E2-A1LI-01				BRCA	3.92	-4.2934	TCGA-OL-A66O-01
BRCA	0.180848	-4.2934	TCGA-E2-A14V-01				BRCA	10	-4.2934	TCGA-OL-A66O-01				BRCA	0.2843	-5.0116	TCGA-B6-A0WS-01				BRCA	1.71	-9.9658	TCGA-A7-A6VY-01
BRCA	0.104016	-2.0529	TCGA-BH-A0HP-01				BRCA	76	-9.9658	TCGA-A7-A6VY-01				BRCA	0.2797	-3.458	TCGA-C8-A138-01				BRCA	1.97	-3.0469	TCGA-GM-A2DA-01
BRCA	0.319068	-4.6082	TCGA-E2-A1L7-01				BRCA	13	-3.0469	TCGA-GM-A2DA-01				BRCA	0.3006	-1.3183	TCGA-A7-A426-01				BRCA	2.16	-9.9658	TCGA-B6-A0I1-01
BRCA	0.381625	-9.9658	TCGA-E9-A1N8-01				BRCA	43	-9.9658	TCGA-B6-A0I1-01				BRCA	0.2912	-9.9658	TCGA-A7-A56D-01				BRCA	2.24	-2.2447	TCGA-D8-A141-01
BRCA	0.15573	-4.035	TCGA-A8-A085-01				BRCA	4	-2.2447	TCGA-D8-A141-01				BRCA	0.2543	-9.9658	TCGA-A8-A07B-01				BRCA	1.96	-3.458	TCGA-BH-A0H9-01
BRCA	0.288881	-9.9658	TCGA-AR-A0U0-01				BRCA	15	-3.458	TCGA-BH-A0H9-01				BRCA	0.29	-3.0469	TCGA-BH-A1FU-01				BRCA	3.4	-9.9658	TCGA-BH-A18T-01
BRCA	0.296613	-4.2934	TCGA-A7-A0CE-01				BRCA	53	-9.9658	TCGA-BH-A18T-01				BRCA	0.2565	-9.9658	TCGA-B6-A0RI-01				BRCA	2.21	-3.0469	TCGA-BH-A0BD-01
BRCA	0.128799	-3.0469	TCGA-C8-A12Y-01				BRCA	8	-3.0469	TCGA-BH-A0BD-01				BRCA	0.2514	-9.9658	TCGA-E2-A1B6-01				BRCA	2.07	-3.458	TCGA-OL-A5RU-01
BRCA	0.311361	-2.3147	TCGA-AC-A2BM-01				BRCA	2	-3.458	TCGA-OL-A5RU-01				BRCA	0.2834	-3.816	TCGA-E9-A1N4-01				BRCA	2.09	-9.9658	TCGA-C8-A12T-01
BRCA	0.486326	-9.9658	TCGA-BH-A0E0-01				BRCA	19	-9.9658	TCGA-C8-A12T-01				BRCA	0.3236	-4.2934	TCGA-OL-A66O-01				BRCA	2.84	-9.9658	TCGA-A7-A0DA-01
BRCA	0.0617802	-4.2934	TCGA-E2-A15G-01				BRCA	74	-9.9658	TCGA-A7-A0DA-01				BRCA	0.3463	-9.9658	TCGA-A7-A6VY-01				BRCA	1.92	-4.2934	TCGA-A2-A25C-01
BRCA	0.287415	-5.5735	TCGA-C8-A12U-01				BRCA	14	-4.2934	TCGA-A2-A25C-01				BRCA	0.2922	-3.0469	TCGA-GM-A2DA-01				BRCA	3.09	-4.2934	TCGA-E2-A14V-01
BRCA	0.0908116	-9.9658	TCGA-B6-A0WT-01				BRCA	24	-4.2934	TCGA-E2-A14V-01				BRCA	0.2998	-9.9658	TCGA-B6-A0I1-01				BRCA	1.98	-2.0529	TCGA-BH-A0HP-01
BRCA	0.312722	-9.9658	TCGA-D8-A27M-01				BRCA	12	-2.0529	TCGA-BH-A0HP-01				BRCA	0.2838	-2.2447	TCGA-D8-A141-01				BRCA	1.88	-4.6082	TCGA-E2-A1L7-01
BRCA	0.287889	-5.0116	TCGA-A8-A081-01				BRCA	62	-4.6082	TCGA-E2-A1L7-01				BRCA	0.2635	-3.458	TCGA-BH-A0H9-01				BRCA	1.81	-9.9658	TCGA-E9-A1N8-01
BRCA	0.245706	-9.9658	TCGA-AO-A03O-01				BRCA	28	-9.9658	TCGA-E9-A1N8-01				BRCA	0.2724	-9.9658	TCGA-BH-A18T-01				BRCA	1.98	-4.035	TCGA-A8-A085-01
BRCA	0.0169719	-9.9658	TCGA-E2-A15L-01				BRCA	41	-4.035	TCGA-A8-A085-01				BRCA	0.2827	-3.0469	TCGA-BH-A0BD-01				BRCA	3.12	-9.9658	TCGA-AR-A0U0-01
BRCA	0.135525	-3.3076	TCGA-E2-A15H-01				BRCA	32	-9.9658	TCGA-AR-A0U0-01				BRCA	0.3035	-3.458	TCGA-OL-A5RU-01				BRCA	2.89	-4.2934	TCGA-A7-A0CE-01
BRCA	0.0787228	-9.9658	TCGA-A8-A093-01				BRCA	50	-4.2934	TCGA-A7-A0CE-01				BRCA	0.2886	-9.9658	TCGA-C8-A12T-01				BRCA	2.06	-3.0469	TCGA-C8-A12Y-01
BRCA	0.0749628	-9.9658	TCGA-BH-A18S-01				BRCA	17	-3.0469	TCGA-C8-A12Y-01				BRCA	0.2908	-9.9658	TCGA-A7-A0DA-01				BRCA	3.5	-2.3147	TCGA-AC-A2BM-01
BRCA	5.00046e-05	-0.2328	TCGA-AR-A1AO-01				BRCA	25	-2.3147	TCGA-AC-A2BM-01				BRCA	0.333	-4.2934	TCGA-A2-A25C-01				BRCA	2.92	-9.9658	TCGA-BH-A0E0-01
BRCA	0.068776	-9.9658	TCGA-AC-A23G-01				BRCA	27	-9.9658	TCGA-BH-A0E0-01				BRCA	0.2924	-4.2934	TCGA-E2-A14V-01				BRCA	2.44	-4.2934	TCGA-E2-A15G-01
BRCA	0.19284	-9.9658	TCGA-AR-A24Z-01				BRCA	5	-4.2934	TCGA-E2-A15G-01				BRCA	0.2572	-2.0529	TCGA-BH-A0HP-01				BRCA	3.96	-2.8262	TCGA-D8-A146-01
BRCA	0.0551992	-2.3884	TCGA-D8-A145-01				BRCA	11	-2.8262	TCGA-D8-A146-01				BRCA	0.2944	-4.6082	TCGA-B6-A0I8-01				BRCA	3.11	-5.5735	TCGA-C8-A12U-01
BRCA	0.0527123	-1.4699	TCGA-BH-A42V-01				BRCA	44	-5.5735	TCGA-C8-A12U-01				BRCA	0.3365	-4.6082	TCGA-E2-A1L7-01				BRCA	2.06	-9.9658	TCGA-B6-A0WT-01
BRCA	0.0506608	-5.0116	TCGA-D8-A1XB-01				BRCA	28	-9.9658	TCGA-B6-A0WT-01				BRCA	0.361	-9.9658	TCGA-E9-A1N8-01				BRCA	1.8	-9.9658	TCGA-D8-A27M-01
BRCA	0.115167	-1.9379	TCGA-A2-A0YL-01				BRCA	48	-9.9658	TCGA-D8-A27M-01				BRCA	0.2599	-4.035	TCGA-A8-A085-01				BRCA	2.8	-5.0116	TCGA-A8-A081-01
BRCA	0.0344896	-1.0262	TCGA-A7-A5ZX-01				BRCA	33	-5.0116	TCGA-A8-A081-01				BRCA	0.2984	-9.9658	TCGA-AR-A0U0-01				BRCA	3.61	-9.9658	TCGA-AO-A03O-01
BRCA	0.0968772	-3.0469	TCGA-EW-A1P7-01				BRCA	46	-9.9658	TCGA-AO-A03O-01				BRCA	0.281	-4.2934	TCGA-A7-A0CE-01				BRCA	2.12	-9.9658	TCGA-E2-A15L-01
BRCA	0.1466	-9.9658	TCGA-AR-A5QQ-01				BRCA	9	-9.9658	TCGA-E2-A15L-01				BRCA	0.2626	-3.0469	TCGA-C8-A12Y-01				BRCA	3.63	-3.3076	TCGA-E2-A15H-01
BRCA	0.0296482	-2.114	TCGA-AR-A24M-01				BRCA	15	-3.3076	TCGA-E2-A15H-01				BRCA	0.3186	-2.3147	TCGA-AC-A2BM-01				BRCA	3.51	-9.9658	TCGA-A8-A093-01
BRCA	0.0686642	-2.3147	TCGA-A2-A0EW-01				BRCA	7	-9.9658	TCGA-A8-A093-01				BRCA	0.2819	-9.9658	TCGA-BH-A0E0-01				BRCA	2.02	-9.9658	TCGA-BH-A18S-01
BRCA	0.0627137	-9.9658	TCGA-EW-A1J3-01				BRCA	10	-9.9658	TCGA-BH-A18S-01				BRCA	0.2697	-4.2934	TCGA-E2-A15G-01				BRCA	2	-0.2328	TCGA-AR-A1AO-01
BRCA	0.0928239	-3.458	TCGA-EW-A1P3-01				BRCA	0	-0.2328	TCGA-AR-A1AO-01				BRCA	0.2629	-2.8262	TCGA-D8-A146-01				BRCA	3.4	-9.9658	TCGA-AC-A23G-01
BRCA	0.31032	-2.4659	TCGA-BH-A1FD-01				BRCA	6	-9.9658	TCGA-AC-A23G-01				BRCA	0.2795	-5.5735	TCGA-C8-A12U-01				BRCA	3.24	-9.9658	TCGA-AR-A24Z-01
BRCA	0.777829	-3.3076	TCGA-EW-A424-01				BRCA	33	-9.9658	TCGA-AR-A24Z-01				BRCA	0.2875	-9.9658	TCGA-B6-A0WT-01				BRCA	1.94	-2.3884	TCGA-D8-A145-01
BRCA	0.123755	-9.9658	TCGA-E2-A2P5-01				BRCA	6	-2.3884	TCGA-D8-A145-01				BRCA	0.3232	-9.9658	TCGA-D8-A27M-01				BRCA	1.99	-1.4699	TCGA-BH-A42V-01
BRCA	0.0443257	-3.458	TCGA-A2-A259-01				BRCA	11	-1.4699	TCGA-BH-A42V-01				BRCA	0.2701	-5.0116	TCGA-A8-A081-01				BRCA	2	-5.0116	TCGA-D8-A1XB-01
BRCA	0.0319833	-2.3147	TCGA-E2-A1B1-01				BRCA	8	-5.0116	TCGA-D8-A1XB-01				BRCA	0.2729	-9.9658	TCGA-AO-A03O-01				BRCA	1.98	-1.9379	TCGA-A2-A0YL-01
BRCA	0	-5.5735	TCGA-A7-A3J0-01				BRCA	8	-1.9379	TCGA-A2-A0YL-01				BRCA	0.2725	-9.9658	TCGA-E2-A15L-01				BRCA	2.04	-1.0262	TCGA-A7-A5ZX-01
BRCA	0	-1.685	TCGA-A2-A0ES-01				BRCA	6	-1.0262	TCGA-A7-A5ZX-01				BRCA	0.2652	-3.3076	TCGA-E2-A15H-01				BRCA	1.93	-3.0469	TCGA-EW-A1P7-01
BRCA	0.570118	-0.9406	TCGA-EW-A1P8-01				BRCA	14	-3.0469	TCGA-EW-A1P7-01				BRCA	0.2626	-9.9658	TCGA-A8-A093-01				BRCA	1.87	-9.9658	TCGA-AR-A5QQ-01
BRCA	0.510538	-2.6349	TCGA-AR-A0U4-01				BRCA	13	-9.9658	TCGA-AR-A5QQ-01				BRCA	0.2594	-9.9658	TCGA-BH-A18S-01				BRCA	2.16	-2.114	TCGA-AR-A24M-01
BRCA	0.0158268	-5.5735	TCGA-A8-A08C-01				BRCA	11	-2.114	TCGA-AR-A24M-01				BRCA	0.261	-0.2328	TCGA-AR-A1AO-01				BRCA	1.96	-2.3147	TCGA-A2-A0EW-01
BRCA	0.223734	-9.9658	TCGA-LL-A7T0-01				BRCA	8	-2.3147	TCGA-A2-A0EW-01				BRCA	0.3164	-9.9658	TCGA-AC-A23G-01				BRCA	2.19	-9.9658	TCGA-EW-A1J3-01
BRCA	0.617568	-3.74989	TCGA-A7-A13D-01				BRCA	13	-9.9658	TCGA-EW-A1J3-01				BRCA	0.3301	-9.9658	TCGA-AR-A24Z-01				BRCA	2.07	-3.458	TCGA-EW-A1P3-01
BRCA	0.307527	-4.2934	TCGA-EW-A1OZ-01				BRCA	9	-3.458	TCGA-EW-A1P3-01				BRCA	0.2879	-2.3884	TCGA-D8-A145-01				BRCA	1.82	-2.4659	TCGA-BH-A1FD-01
BRCA	0.217333	-4.6082	TCGA-A2-A1FX-01				BRCA	39	-2.4659	TCGA-BH-A1FD-01				BRCA	0.2894	-1.4699	TCGA-BH-A42V-01				BRCA	1.91	-3.3076	TCGA-EW-A424-01
BRCA	0.090744	-2.6349	TCGA-E2-A10F-01				BRCA	61	-3.3076	TCGA-EW-A424-01				BRCA	0.305	-5.0116	TCGA-D8-A1XB-01				BRCA	3.17	-9.9658	TCGA-E2-A2P5-01
BRCA	0.452153	-9.9658	TCGA-A7-A4SD-01				BRCA	17	-9.9658	TCGA-E2-A2P5-01				BRCA	0.3028	-1.9379	TCGA-A2-A0YL-01				BRCA	2.2	-3.458	TCGA-A2-A259-01
BRCA	0.0723117	-1.2481	TCGA-E2-A1B5-01				BRCA	8	-3.458	TCGA-A2-A259-01				BRCA	0.2904	-1.0262	TCGA-A7-A5ZX-01				BRCA	2.03	-2.3147	TCGA-E2-A1B1-01
BRCA	0.164719	-2.8262	TCGA-BH-A0DE-01				BRCA	3	-2.3147	TCGA-E2-A1B1-01				BRCA	0.3686	-3.0469	TCGA-EW-A1P7-01				BRCA	2.24	-5.5735	TCGA-A7-A3J0-01
BRCA	0.178074	-3.0469	TCGA-AO-A0JM-01				BRCA	0	-5.5735	TCGA-A7-A3J0-01				BRCA	0.3139	-9.9658	TCGA-AR-A5QQ-01				BRCA	2.81	-1.6394	TCGA-AR-A2LR-01
BRCA	0.495133	-3.816	TCGA-E2-A14P-01				BRCA	59	-1.6394	TCGA-AR-A2LR-01				BRCA	0.3124	-4.6082	TCGA-S3-AA15-01				BRCA	2.01	-1.685	TCGA-A2-A0ES-01
BRCA	0.017746	-5.5735	TCGA-E9-A227-01				BRCA	1	-1.685	TCGA-A2-A0ES-01				BRCA	0.3199	-2.114	TCGA-AR-A24M-01				BRCA	1.57	-0.9406	TCGA-EW-A1P8-01
BRCA	0.0310662	-3.0469	TCGA-AR-A2LH-01				BRCA	39	-0.9406	TCGA-EW-A1P8-01				BRCA	0.2504	-2.3147	TCGA-A2-A0EW-01				BRCA	1.94	-2.6349	TCGA-AR-A0U4-01
BRCA	0.179985	-6.5064	TCGA-A8-A07O-01				BRCA	78	-2.6349	TCGA-AR-A0U4-01				BRCA	0.294	-9.9658	TCGA-EW-A1J3-01				BRCA	2.44	-5.5735	TCGA-A8-A08C-01
BRCA	0.0158263	-4.035	TCGA-A2-A0D3-01				BRCA	4	-5.5735	TCGA-A8-A08C-01				BRCA	0.3187	-3.458	TCGA-EW-A1P3-01				BRCA	3.66	-9.9658	TCGA-LL-A7T0-01
BRCA	0.266452	-3.458	TCGA-AO-A0JA-01				BRCA	34	-9.9658	TCGA-LL-A7T0-01				BRCA	0.2989	-2.4659	TCGA-BH-A1FD-01				BRCA	3.03	-3.74989	TCGA-A7-A13D-01
BRCA	0.000220082	-9.9658	TCGA-A2-A4S0-01				BRCA	46	-3.74989	TCGA-A7-A13D-01				BRCA	0.2955	-9.9658	TCGA-E2-A2P5-01				BRCA	4.08	-4.2934	TCGA-EW-A1OZ-01
BRCA	0.176523	-2.3147	TCGA-B6-A0IE-01				BRCA	51	-4.2934	TCGA-EW-A1OZ-01				BRCA	0.3052	-3.458	TCGA-A2-A259-01				BRCA	2.02	-4.6082	TCGA-A2-A1FX-01
BRCA	0.0685979	-4.035	TCGA-OL-A66J-01				BRCA	17	-4.6082	TCGA-A2-A1FX-01				BRCA	0.2713	-2.3147	TCGA-E2-A1B1-01				BRCA	1.99	-2.6349	TCGA-E2-A10F-01
BRCA	0.27439	-3.458	TCGA-D8-A1JI-01				BRCA	12	-2.6349	TCGA-E2-A10F-01				BRCA	0.2958	-5.5735	TCGA-A7-A3J0-01				BRCA	2.67	-9.9658	TCGA-A7-A4SD-01
BRCA	0.0162755	-1.7322	TCGA-OL-A5RX-01				BRCA	46	-9.9658	TCGA-A7-A4SD-01				BRCA	0.3277	-1.6394	TCGA-AR-A2LR-01				BRCA	2.22	-1.2481	TCGA-E2-A1B5-01
BRCA	0.298681	-9.9658	TCGA-EW-A1OY-01				BRCA	18	-1.2481	TCGA-E2-A1B5-01				BRCA	0.2529	-1.685	TCGA-A2-A0ES-01				BRCA	1.87	-2.8262	TCGA-BH-A0DE-01
BRCA	0.570159	-1.7322	TCGA-AR-A5QM-01				BRCA	18	-2.8262	TCGA-BH-A0DE-01				BRCA	0.3189	-0.9406	TCGA-EW-A1P8-01				BRCA	3.43	-3.0469	TCGA-AO-A0JM-01
BRCA	0.0787523	-5.5735	TCGA-A2-A0CQ-01				BRCA	36	-3.0469	TCGA-AO-A0JM-01				BRCA	0.2634	-5.5735	TCGA-A8-A08C-01				BRCA	2.64	-3.816	TCGA-E2-A14P-01
BRCA	0.497091	-1.5105	TCGA-BH-A0BA-01				BRCA	65	-3.816	TCGA-E2-A14P-01				BRCA	0.3499	-9.9658	TCGA-LL-A7T0-01				BRCA	2.03	-5.5735	TCGA-E9-A227-01
BRCA	0.459388	-9.9658	TCGA-D8-A27F-01				BRCA	3	-5.5735	TCGA-E9-A227-01				BRCA	0.3088	-3.74989	TCGA-A7-A13D-01				BRCA	2.02	-3.0469	TCGA-AR-A2LH-01
BRCA	0.16975	-9.9658	TCGA-C8-A26Z-01				BRCA	0	-3.0469	TCGA-AR-A2LH-01				BRCA	0.3658	-4.2934	TCGA-EW-A1OZ-01				BRCA	2.11	-6.5064	TCGA-A8-A07O-01
BRCA	0.0713228	-2.3147	TCGA-E2-A14S-01				BRCA	23	-6.5064	TCGA-A8-A07O-01				BRCA	0.3239	-4.6082	TCGA-A2-A1FX-01				BRCA	2.17	-4.035	TCGA-A2-A0D3-01
BRCA	0.310115	-3.6259	TCGA-A8-A06O-01				BRCA	4	-4.035	TCGA-A2-A0D3-01				BRCA	0.3243	-9.9658	TCGA-A7-A4SD-01				BRCA	1.79	-3.458	TCGA-AO-A0JA-01
BRCA	0.383024	-3.458	TCGA-D8-A1JM-01				BRCA	37	-3.458	TCGA-AO-A0JA-01				BRCA	0.2663	-1.2481	TCGA-E2-A1B5-01				BRCA	2	-9.9658	TCGA-A2-A4S0-01
BRCA	0.143286	-6.5064	TCGA-C8-A1HO-01				BRCA	0	-9.9658	TCGA-A2-A4S0-01				BRCA	0.2792	-2.8262	TCGA-BH-A0DE-01				BRCA	2.15	-2.3147	TCGA-B6-A0IE-01
BRCA	0.182152	-5.0116	TCGA-E9-A228-01				BRCA	21	-2.3147	TCGA-B6-A0IE-01				BRCA	0.2626	-3.0469	TCGA-AO-A0JM-01				BRCA	1.94	-4.035	TCGA-OL-A66J-01
BRCA	0.164736	-4.6082	TCGA-E9-A1RA-01				BRCA	9	-4.035	TCGA-OL-A66J-01				BRCA	0.2906	-3.816	TCGA-E2-A14P-01				BRCA	1.76	-3.458	TCGA-D8-A1JI-01
BRCA	0.072085	-9.9658	TCGA-V7-A7HQ-01				BRCA	17	-3.458	TCGA-D8-A1JI-01				BRCA	0.2776	-5.5735	TCGA-E9-A227-01				BRCA	2.13	-1.7322	TCGA-OL-A5RX-01
BRCA	0.0578507	4.359	TCGA-OL-A6VR-01				BRCA	6	-1.7322	TCGA-OL-A5RX-01				BRCA	0.3086	-3.0469	TCGA-AR-A2LH-01				BRCA	2.92	-9.9658	TCGA-EW-A1OY-01
BRCA	0.249584	-9.9658	TCGA-AR-A1AW-01				BRCA	40	-9.9658	TCGA-EW-A1OY-01				BRCA	0.2673	-6.5064	TCGA-A8-A07O-01				BRCA	2.47	-1.7322	TCGA-AR-A5QM-01
BRCA	0.424875	-2.3147	TCGA-AR-A1AY-01				BRCA	13	-1.7322	TCGA-AR-A5QM-01				BRCA	0.2747	-4.035	TCGA-A2-A0D3-01				BRCA	2.01	-5.5735	TCGA-A2-A0CQ-01
BRCA	0.0301857	-5.5735	TCGA-BH-A0H6-01				BRCA	4	-5.5735	TCGA-A2-A0CQ-01				BRCA	0.2673	-3.458	TCGA-AO-A0JA-01				BRCA	3.07	-1.5105	TCGA-BH-A0BA-01
BRCA	0.252947	-2.8262	TCGA-EW-A1OV-01				BRCA	23	-1.5105	TCGA-BH-A0BA-01				BRCA	0.302	-9.9658	TCGA-A2-A4S0-01				BRCA	1.7	-9.9658	TCGA-D8-A27F-01
BRCA	0.517472	-3.458	TCGA-A2-A04U-01				BRCA	77	-9.9658	TCGA-D8-A27F-01				BRCA	0.2736	-2.3147	TCGA-B6-A0IE-01				BRCA	3.2	-9.9658	TCGA-C8-A26Z-01
BRCA	0.157754	-9.9658	TCGA-D8-A1JF-01				BRCA	22	-9.9658	TCGA-C8-A26Z-01				BRCA	0.3036	-4.035	TCGA-OL-A66J-01				BRCA	2.31	-2.3147	TCGA-E2-A14S-01
BRCA	0.0162041	-2.0529	TCGA-OL-A6VQ-01				BRCA	14	-2.3147	TCGA-E2-A14S-01				BRCA	0.3136	-3.458	TCGA-D8-A1JI-01				BRCA	3.59	-3.6259	TCGA-A8-A06O-01
BRCA	0.0936061	-3.458	TCGA-C8-A273-01				BRCA	30	-3.6259	TCGA-A8-A06O-01				BRCA	0.2925	-1.7322	TCGA-OL-A5RX-01				BRCA	1.85	-3.458	TCGA-D8-A1JM-01
BRCA	0.211003	-3.816	TCGA-C8-A132-01				BRCA	42	-3.458	TCGA-D8-A1JM-01				BRCA	0.3431	-9.9658	TCGA-EW-A1OY-01				BRCA	1.98	-6.5064	TCGA-C8-A1HO-01
BRCA	0.122815	-9.9658	TCGA-BH-A0EE-01				BRCA	15	-6.5064	TCGA-C8-A1HO-01				BRCA	0.2924	-1.7322	TCGA-AR-A5QM-01				BRCA	1.96	-5.0116	TCGA-E9-A228-01
BRCA	0.145748	-4.2934	TCGA-D8-A27W-01				BRCA	26	-5.0116	TCGA-E9-A228-01				BRCA	0.2894	-5.5735	TCGA-A2-A0CQ-01				BRCA	2.97	-4.6082	TCGA-E9-A1RA-01
BRCA	0.0471043	-2.5479	TCGA-AR-A2LJ-01				BRCA	4	-4.6082	TCGA-E9-A1RA-01				BRCA	0.2723	-1.5105	TCGA-BH-A0BA-01				BRCA	2.05	-9.9658	TCGA-V7-A7HQ-01
BRCA	0.373535	-9.9658	TCGA-A8-A075-01				BRCA	9	-9.9658	TCGA-V7-A7HQ-01				BRCA	0.3123	-9.9658	TCGA-D8-A27F-01				BRCA	2.12	4.359	TCGA-OL-A6VR-01
BRCA	0.22175	-3.458	TCGA-A1-A0SD-01				BRCA	13	4.359	TCGA-OL-A6VR-01				BRCA	0.3	-9.9658	TCGA-C8-A26Z-01				BRCA	2.15	-9.9658	TCGA-AR-A1AW-01
BRCA	0.35919	-9.9658	TCGA-A2-A3Y0-01				BRCA	16	-9.9658	TCGA-AR-A1AW-01				BRCA	0.2912	-2.3147	TCGA-E2-A14S-01				BRCA	1.83	-2.3147	TCGA-AR-A1AY-01
BRCA	0.330721	-9.9658	TCGA-EW-A6SD-01				BRCA	33	-2.3147	TCGA-AR-A1AY-01				BRCA	0.2642	-3.6259	TCGA-A8-A06O-01				BRCA	2.31	-5.5735	TCGA-BH-A0H6-01
BRCA	0.25341	-9.9658	TCGA-E2-A14W-01				BRCA	9	-5.5735	TCGA-BH-A0H6-01				BRCA	0.3527	-3.458	TCGA-D8-A1JM-01				BRCA	3.62	-2.8262	TCGA-EW-A1OV-01
BRCA	0.170704	-4.2934	TCGA-LQ-A4E4-01				BRCA	36	-2.8262	TCGA-EW-A1OV-01				BRCA	0.3394	-6.5064	TCGA-C8-A1HO-01				BRCA	2.44	-3.458	TCGA-A2-A04U-01
BRCA	0.451418	-2.114	TCGA-AR-A256-01				BRCA	59	-3.458	TCGA-A2-A04U-01				BRCA	0.3505	-5.0116	TCGA-E9-A228-01				BRCA	3.6	-9.9658	TCGA-D8-A1JF-01
BRCA	0.271813	-2.9324	TCGA-A2-A0T3-01				BRCA	23	-9.9658	TCGA-D8-A1JF-01				BRCA	0.3227	-4.6082	TCGA-E9-A1RA-01				BRCA	3.96	-2.0529	TCGA-OL-A6VQ-01
BRCA	0.346042	0.6699	TCGA-A7-A26G-01				BRCA	6	-2.0529	TCGA-OL-A6VQ-01				BRCA	0.3439	-9.9658	TCGA-V7-A7HQ-01				BRCA	2.14	-3.458	TCGA-C8-A273-01
BRCA	0.266748	-3.458	TCGA-AN-A0FV-01				BRCA	17	-3.458	TCGA-C8-A273-01				BRCA	0.3456	4.359	TCGA-OL-A6VR-01				BRCA	3.5	-3.816	TCGA-C8-A132-01
BRCA	0.152595	-3.458	TCGA-A7-A0CD-01				BRCA	36	-3.816	TCGA-C8-A132-01				BRCA	0.2572	-9.9658	TCGA-AR-A1AW-01				BRCA	4.16	-9.9658	TCGA-BH-A0EE-01
BRCA	0.252519	-1.2828	TCGA-BH-A208-01				BRCA	21	-9.9658	TCGA-BH-A0EE-01				BRCA	0.2776	-2.3147	TCGA-AR-A1AY-01				BRCA	4.59	-4.2934	TCGA-D8-A27W-01
BRCA	0.294369	-2.7274	TCGA-BH-A1F6-01				BRCA	21	-4.2934	TCGA-D8-A27W-01				BRCA	0.2585	-5.5735	TCGA-BH-A0H6-01				BRCA	2.02	-2.5479	TCGA-AR-A2LJ-01
BRCA	0.205899	-2.8262	TCGA-AR-A1AU-01				BRCA	9	-2.5479	TCGA-AR-A2LJ-01				BRCA	0.3521	-2.8262	TCGA-EW-A1OV-01				BRCA	3.41	-9.9658	TCGA-A8-A075-01
BRCA	0.027818	-9.9658	TCGA-AR-A24X-01				BRCA	55	-9.9658	TCGA-A8-A075-01				BRCA	0.294	-3.458	TCGA-A2-A04U-01				BRCA	1.92	-3.458	TCGA-A1-A0SD-01
BRCA	0.190721	-4.6082	TCGA-B6-A0IO-01				BRCA	25	-3.458	TCGA-A1-A0SD-01				BRCA	0.3033	-9.9658	TCGA-D8-A1JF-01				BRCA	1.75	-9.9658	TCGA-A2-A3Y0-01
BRCA	0.217687	-3.816	TCGA-E2-A1IE-01				BRCA	55	-9.9658	TCGA-A2-A3Y0-01				BRCA	0.336	-2.0529	TCGA-OL-A6VQ-01				BRCA	3.48	-9.9658	TCGA-EW-A6SD-01
BRCA	0.205855	-9.9658	TCGA-AN-A0AJ-01				BRCA	45	-9.9658	TCGA-EW-A6SD-01				BRCA	0.2953	-3.458	TCGA-C8-A273-01				BRCA	1.96	-9.9658	TCGA-E2-A14W-01
BRCA	0.602888	-9.9658	TCGA-AO-A128-01				BRCA	61	-9.9658	TCGA-E2-A14W-01				BRCA	0.287	-3.816	TCGA-C8-A132-01				BRCA	1.89	-4.2934	TCGA-LQ-A4E4-01
BRCA	0.282152	-3.458	TCGA-A2-A0CT-01				BRCA	21	-4.2934	TCGA-LQ-A4E4-01				BRCA	0.2743	-9.9658	TCGA-BH-A0EE-01				BRCA	3.1	-2.114	TCGA-AR-A256-01
BRCA	0.26657	-4.6082	TCGA-BH-A1F2-01				BRCA	63	-2.114	TCGA-AR-A256-01				BRCA	0.2823	-0.9686	TCGA-B6-A0RQ-01				BRCA	5	-2.9324	TCGA-A2-A0T3-01
BRCA	0.238998	-9.9658	TCGA-D8-A1J9-01				BRCA	39	-2.9324	TCGA-A2-A0T3-01				BRCA	0.3101	-4.2934	TCGA-D8-A27W-01				BRCA	1.89	0.6699	TCGA-A7-A26G-01
BRCA	0.377783	-3.3076	TCGA-E2-A150-01				BRCA	31	0.6699	TCGA-A7-A26G-01				BRCA	0.2971	-2.5479	TCGA-AR-A2LJ-01				BRCA	2.74	-3.458	TCGA-AN-A0FV-01
BRCA	0.532257	-4.2934	TCGA-AR-A251-01				BRCA	35	-3.458	TCGA-AN-A0FV-01				BRCA	0.2806	-9.9658	TCGA-A8-A075-01				BRCA	3.45	-3.458	TCGA-A7-A0CD-01
BRCA	0.185412	-9.9658	TCGA-D8-A1JE-01				BRCA	10	-3.458	TCGA-A7-A0CD-01				BRCA	0.2829	-3.458	TCGA-A1-A0SD-01				BRCA	3.07	-1.2828	TCGA-BH-A208-01
BRCA	0.0408033	-2.2447	TCGA-A2-A0CP-01				BRCA	26	-1.2828	TCGA-BH-A208-01				BRCA	0.3062	-9.9658	TCGA-A2-A3Y0-01				BRCA	3.17	-2.7274	TCGA-BH-A1F6-01
BRCA	0.103987	-5.0116	TCGA-C8-A274-01				BRCA	32	-2.7274	TCGA-BH-A1F6-01				BRCA	0.3517	-9.9658	TCGA-EW-A6SD-01				BRCA	2.03	-2.8262	TCGA-AR-A1AU-01
BRCA	0.451861	-9.9658	TCGA-BH-A5IZ-01				BRCA	22	-2.8262	TCGA-AR-A1AU-01				BRCA	0.2597	-9.9658	TCGA-E2-A14W-01				BRCA	2.06	-9.9658	TCGA-AR-A24X-01
BRCA	0.12398	-9.9658	TCGA-A8-A076-01				BRCA	4	-9.9658	TCGA-AR-A24X-01				BRCA	0.2937	-4.2934	TCGA-LQ-A4E4-01				BRCA	3.39	-4.6082	TCGA-B6-A0IO-01
BRCA	0.101338	-9.9658	TCGA-B6-A40B-01				BRCA	26	-4.6082	TCGA-B6-A0IO-01				BRCA	0.3504	-2.114	TCGA-AR-A256-01				BRCA	1.92	-3.816	TCGA-E2-A1IE-01
BRCA	0.290613	-4.6082	TCGA-AR-A0U2-01				BRCA	32	-3.816	TCGA-E2-A1IE-01				BRCA	0.2828	-2.9324	TCGA-A2-A0T3-01				BRCA	3.37	-9.9658	TCGA-AN-A0AJ-01
BRCA	0.10407	-2.3884	TCGA-B6-A0IH-01				BRCA	40	-9.9658	TCGA-AN-A0AJ-01				BRCA	0.2759	-4.6082	TCGA-BH-A0HN-01				BRCA	2.68	-9.9658	TCGA-AO-A128-01
BRCA	0.0158263	-3.816	TCGA-D8-A27K-01				BRCA	15	-9.9658	TCGA-AO-A128-01				BRCA	0.3251	0.6699	TCGA-A7-A26G-01				BRCA	3.95	-3.458	TCGA-A2-A0CT-01
BRCA	0.651427	-9.9658	TCGA-EW-A1PB-01				BRCA	30	-3.458	TCGA-A2-A0CT-01				BRCA	0.2554	-3.458	TCGA-AN-A0FV-01				BRCA	3.29	-4.6082	TCGA-BH-A1F2-01
BRCA	0.115995	-0.7588	TCGA-BH-A0E9-01				BRCA	39	-4.6082	TCGA-BH-A1F2-01				BRCA	0.2652	-3.458	TCGA-A7-A0CD-01				BRCA	2.02	-9.9658	TCGA-D8-A1J9-01
BRCA	0.166819	-1.3183	TCGA-A1-A0SE-01				BRCA	31	-9.9658	TCGA-D8-A1J9-01				BRCA	0.2965	-1.2828	TCGA-BH-A208-01				BRCA	3.03	-3.3076	TCGA-E2-A150-01
BRCA	0.0233974	-3.0469	TCGA-E9-A1NH-01				BRCA	49	-3.3076	TCGA-E2-A150-01				BRCA	0.3071	-2.7274	TCGA-BH-A1F6-01				BRCA	2.8	-4.2934	TCGA-AR-A251-01
BRCA	0.175418	-5.0116	TCGA-EW-A2FW-01				BRCA	79	-4.2934	TCGA-AR-A251-01				BRCA	0.2861	-2.8262	TCGA-AR-A1AU-01				BRCA	2.82	-9.9658	TCGA-D8-A1JE-01
BRCA	0.367003	-2.0529	TCGA-AO-A0JD-01				BRCA	12	-9.9658	TCGA-D8-A1JE-01				BRCA	0.3918	-9.9658	TCGA-AR-A24X-01				BRCA	2.06	-2.2447	TCGA-A2-A0CP-01
BRCA	0.00831886	-4.6082	TCGA-A7-A3IY-01				BRCA	5	-2.2447	TCGA-A2-A0CP-01				BRCA	0.3239	-3.816	TCGA-E2-A1IE-01				BRCA	3.09	-5.0116	TCGA-C8-A274-01
BRCA	0.0903883	-9.9658	TCGA-AO-A0J8-01				BRCA	17	-5.0116	TCGA-C8-A274-01				BRCA	0.252	-9.9658	TCGA-AN-A0AJ-01				BRCA	1.7	-9.9658	TCGA-BH-A5IZ-01
BRCA	0.126701	-9.9658	TCGA-A7-A3IZ-01				BRCA	55	-9.9658	TCGA-BH-A5IZ-01				BRCA	0.3857	-9.9658	TCGA-AO-A128-01				BRCA	3.99	-9.9658	TCGA-A8-A076-01
BRCA	0.0307278	-1.1811	TCGA-A2-A1G0-01				BRCA	21	-9.9658	TCGA-A8-A076-01				BRCA	0.3378	-1.3921	TCGA-AR-A24T-01				BRCA	2.02	-9.9658	TCGA-B6-A40B-01
BRCA	0.102931	-9.9658	TCGA-D8-A1XZ-01				BRCA	7	-9.9658	TCGA-B6-A40B-01				BRCA	0.2932	-3.458	TCGA-A2-A0CT-01				BRCA	2.91	-4.6082	TCGA-AR-A0U2-01
BRCA	0.303771	-3.1714	TCGA-AR-A0TY-01				BRCA	40	-4.6082	TCGA-AR-A0U2-01				BRCA	0.3331	-4.6082	TCGA-BH-A1F2-01				BRCA	4.21	-2.3884	TCGA-B6-A0IH-01
BRCA	0.403025	-9.9658	TCGA-A2-A0SW-01				BRCA	16	-2.3884	TCGA-B6-A0IH-01				BRCA	0.3156	-9.9658	TCGA-D8-A1J9-01				BRCA	2.13	-3.816	TCGA-D8-A27K-01
BRCA	0.0868431	-4.6082	TCGA-OL-A5DA-01				BRCA	4	-3.816	TCGA-D8-A27K-01				BRCA	0.2718	-3.3076	TCGA-E2-A150-01				BRCA	1.52	-9.9658	TCGA-EW-A1PB-01
BRCA	0.501498	-9.9658	TCGA-A7-A5ZV-01				BRCA	72	-9.9658	TCGA-EW-A1PB-01				BRCA	0.3554	-4.2934	TCGA-AR-A251-01				BRCA	3.4	-0.7588	TCGA-BH-A0E9-01
BRCA	0.0423962	-9.9658	TCGA-LL-A50Y-01				BRCA	10	-0.7588	TCGA-BH-A0E9-01				BRCA	0.2667	-9.9658	TCGA-BH-A0B1-01				BRCA	2.04	-1.3183	TCGA-A1-A0SE-01
BRCA	0.42228	-3.0469	TCGA-BH-A0BP-01				BRCA	15	-1.3183	TCGA-A1-A0SE-01				BRCA	0.3658	-9.9658	TCGA-D8-A1JE-01				BRCA	3.72	-3.0469	TCGA-E9-A1NH-01
BRCA	0.108979	-2.114	TCGA-AR-A1AK-01				BRCA	13	-3.0469	TCGA-E9-A1NH-01				BRCA	0.273	-2.2447	TCGA-A2-A0CP-01				BRCA	1.92	-5.0116	TCGA-EW-A2FW-01
BRCA	0.520028	-3.816	TCGA-E9-A22G-01				BRCA	11	-5.0116	TCGA-EW-A2FW-01				BRCA	0.3504	-5.0116	TCGA-C8-A274-01				BRCA	1.81	-2.0529	TCGA-AO-A0JD-01
BRCA	0.262316	-2.30048	TCGA-AC-A2QH-01				BRCA	51	-2.0529	TCGA-AO-A0JD-01				BRCA	0.2992	-9.9658	TCGA-BH-A5IZ-01				BRCA	2.02	-4.6082	TCGA-A7-A3IY-01
BRCA	0.403224	-2.0529	TCGA-LL-A441-01				BRCA	3	-4.6082	TCGA-A7-A3IY-01				BRCA	0.2648	-9.9658	TCGA-A8-A076-01				BRCA	1.99	-9.9658	TCGA-AO-A0J8-01
BRCA	0.0383545	-4.6082	TCGA-A8-A0A2-01				BRCA	4	-9.9658	TCGA-AO-A0J8-01				BRCA	0.2948	-9.9658	TCGA-B6-A40B-01				BRCA	1.95	-9.9658	TCGA-A7-A3IZ-01
BRCA	0.254454	-5.0116	TCGA-E2-A576-01				BRCA	18	-9.9658	TCGA-A7-A3IZ-01				BRCA	0.3097	-4.6082	TCGA-AR-A0U2-01				BRCA	2.44	-1.1811	TCGA-A2-A1G0-01
BRCA	0.30505	-2.5479	TCGA-B6-A1KC-01				BRCA	10	-1.1811	TCGA-A2-A1G0-01				BRCA	0.2791	-2.3884	TCGA-B6-A0IH-01				BRCA	3.55	-9.9658	TCGA-D8-A1XZ-01
BRCA	0.0740531	-3.1714	TCGA-OL-A66N-01				BRCA	26	-9.9658	TCGA-D8-A1XZ-01				BRCA	0.2936	-3.816	TCGA-D8-A27K-01				BRCA	1.81	-3.1714	TCGA-AR-A0TY-01
BRCA	0.179202	-1.7809	TCGA-A2-A1FV-01				BRCA	35	-3.1714	TCGA-AR-A0TY-01				BRCA	0.2958	-5.0116	TCGA-E9-A5FK-01				BRCA	2.24	-9.9658	TCGA-A2-A0SW-01
BRCA	0.379392	-9.9658	TCGA-C8-A1HM-01				BRCA	32	-9.9658	TCGA-A2-A0SW-01				BRCA	0.3663	-9.9658	TCGA-EW-A1PB-01				BRCA	2.11	-4.6082	TCGA-OL-A5DA-01
BRCA	0.0886892	2.1957	TCGA-D8-A1JT-01				BRCA	18	-4.6082	TCGA-OL-A5DA-01				BRCA	0.2735	-0.7588	TCGA-BH-A0E9-01				BRCA	2.54	-9.9658	TCGA-A7-A5ZV-01
BRCA	0.410373	-4.2934	TCGA-A2-A04P-01				BRCA	55	-9.9658	TCGA-A7-A5ZV-01				BRCA	0.2898	-1.3183	TCGA-A1-A0SE-01				BRCA	2.05	-9.9658	TCGA-LL-A50Y-01
BRCA	0.120988	-5.5735	TCGA-BH-A0GY-01				BRCA	9	-9.9658	TCGA-LL-A50Y-01				BRCA	0.3135	-3.0469	TCGA-E9-A1NH-01				BRCA	2.94	-3.0469	TCGA-BH-A0BP-01
BRCA	0.0987092	-2.9324	TCGA-E2-A56Z-01				BRCA	62	-3.0469	TCGA-BH-A0BP-01				BRCA	0.3328	-5.0116	TCGA-EW-A2FW-01				BRCA	2.27	-2.114	TCGA-AR-A1AK-01
BRCA	0.30064	-6.12445	TCGA-A7-A13E-01				BRCA	18	-2.114	TCGA-AR-A1AK-01				BRCA	0.2721	-2.0529	TCGA-AO-A0JD-01				BRCA	1.79	-3.816	TCGA-E9-A22G-01
BRCA	0.146234	-2.8262	TCGA-A2-A0CX-01				BRCA	79	-3.816	TCGA-E9-A22G-01				BRCA	0.3096	-4.6082	TCGA-A7-A3IY-01				BRCA	4.32	-2.30048	TCGA-AC-A2QH-01
BRCA	0.0650698	-5.5735	TCGA-A8-A07S-01				BRCA	40	-2.30048	TCGA-AC-A2QH-01				BRCA	0.2595	-9.9658	TCGA-AO-A0J8-01				BRCA	2.41	-2.0529	TCGA-LL-A441-01
BRCA	0.197404	-5.0116	TCGA-BH-A1FM-01				BRCA	84	-2.0529	TCGA-LL-A441-01				BRCA	0.2964	-9.9658	TCGA-A7-A3IZ-01				BRCA	3.81	-4.6082	TCGA-A8-A0A2-01
BRCA	0.0845758	-9.9658	TCGA-A1-A0SM-01				BRCA	14	-4.6082	TCGA-A8-A0A2-01				BRCA	0.3449	-1.1811	TCGA-A2-A1G0-01				BRCA	1.86	-5.0116	TCGA-E2-A576-01
BRCA	0.124061	-5.0116	TCGA-AQ-A04H-01				BRCA	23	-5.0116	TCGA-E2-A576-01				BRCA	0.2954	-9.9658	TCGA-D8-A1XZ-01				BRCA	3.77	-2.5479	TCGA-B6-A1KC-01
BRCA	0.221493	-4.2934	TCGA-LL-A6FP-01				BRCA	13	-2.5479	TCGA-B6-A1KC-01				BRCA	0.2519	-3.1714	TCGA-AR-A0TY-01				BRCA	4.13	-3.1714	TCGA-OL-A66N-01
BRCA	0.0211379	-3.6259	TCGA-A2-A0T5-01				BRCA	6	-3.1714	TCGA-OL-A66N-01				BRCA	0.2874	-9.9658	TCGA-A2-A0SW-01				BRCA	2.21	-1.7809	TCGA-A2-A1FV-01
BRCA	0.291937	-9.9658	TCGA-A7-A4SF-01				BRCA	34	-1.7809	TCGA-A2-A1FV-01				BRCA	0.3041	-4.6082	TCGA-OL-A5DA-01				BRCA	4.49	-9.9658	TCGA-C8-A1HM-01
BRCA	0.297485	-2.7274	TCGA-E2-A1IO-01				BRCA	60	-9.9658	TCGA-C8-A1HM-01				BRCA	0.2801	-9.9658	TCGA-LL-A50Y-01				BRCA	2.41	2.1957	TCGA-D8-A1JT-01
BRCA	0.24503	-5.0116	TCGA-A1-A0SI-01				BRCA	13	2.1957	TCGA-D8-A1JT-01				BRCA	0.2933	-3.0469	TCGA-BH-A0BP-01				BRCA	3.26	-4.2934	TCGA-A2-A04P-01
BRCA	0.0511287	-9.9658	TCGA-B6-A0RP-01				BRCA	83	-4.2934	TCGA-A2-A04P-01				BRCA	0.2496	-2.114	TCGA-AR-A1AK-01				BRCA	3.54	-5.5735	TCGA-BH-A0GY-01
BRCA	0.211255	-9.9658	TCGA-AQ-A04L-01				BRCA	22	-5.5735	TCGA-BH-A0GY-01				BRCA	0.3397	-3.816	TCGA-E9-A22G-01				BRCA	3.3	-2.9324	TCGA-E2-A56Z-01
BRCA	0.496215	-2.8262	TCGA-E2-A14N-01				BRCA	31	-2.9324	TCGA-E2-A56Z-01				BRCA	0.3517	-2.30048	TCGA-AC-A2QH-01				BRCA	3.29	-6.12445	TCGA-A7-A13E-01
BRCA	0.217868	-4.035	TCGA-AN-A049-01				BRCA	31	-6.12445	TCGA-A7-A13E-01				BRCA	0.2995	-2.0529	TCGA-LL-A441-01				BRCA	3.45	-2.8262	TCGA-A2-A0CX-01
BRCA	0.000806391	2.2082	TCGA-A1-A0SB-01				BRCA	21	-2.8262	TCGA-A2-A0CX-01				BRCA	0.2664	-4.6082	TCGA-A8-A0A2-01				BRCA	2.02	-5.5735	TCGA-A8-A07S-01
BRCA	0.194466	-4.035	TCGA-BH-A0GZ-01				BRCA	10	-5.5735	TCGA-A8-A07S-01				BRCA	0.3386	-5.0116	TCGA-E2-A576-01				BRCA	3.38	-5.0116	TCGA-BH-A1FM-01
BRCA	0.0263888	-5.5735	TCGA-BH-A0DP-01				BRCA	33	-5.0116	TCGA-BH-A1FM-01				BRCA	0.3311	-2.5479	TCGA-B6-A1KC-01				BRCA	2.1	-9.9658	TCGA-A1-A0SM-01
BRCA	0.0497195	-2.1779	TCGA-AC-A2QI-01				BRCA	14	-9.9658	TCGA-A1-A0SM-01				BRCA	0.3342	-3.1714	TCGA-OL-A66N-01				BRCA	3.15	-5.0116	TCGA-AQ-A04H-01
BRCA	0.163176	-5.0116	TCGA-A8-A06N-01				BRCA	25	-5.0116	TCGA-AQ-A04H-01				BRCA	0.3124	-1.7809	TCGA-A2-A1FV-01				BRCA	3.01	-4.2934	TCGA-LL-A6FP-01
BRCA	0.0210588	-1.3183	TCGA-BH-A8G0-01				BRCA	21	-4.2934	TCGA-LL-A6FP-01				BRCA	0.2758	-9.9658	TCGA-C8-A1HM-01				BRCA	2.16	-3.6259	TCGA-A2-A0T5-01
BRCA	0.0643122	-3.816	TCGA-A2-A0T6-01				BRCA	3	-3.6259	TCGA-A2-A0T5-01				BRCA	0.3311	2.1957	TCGA-D8-A1JT-01				BRCA	2.8	-9.9658	TCGA-A7-A4SF-01
BRCA	0.0632604	-3.458	TCGA-AN-A0FF-01				BRCA	33	-9.9658	TCGA-A7-A4SF-01				BRCA	0.3046	-4.2934	TCGA-A2-A04P-01				BRCA	1.84	-2.7274	TCGA-E2-A1IO-01
BRCA	0.0852483	-2.5479	TCGA-E2-A15I-01				BRCA	30	-2.7274	TCGA-E2-A1IO-01				BRCA	0.2546	-5.5735	TCGA-BH-A0GY-01				BRCA	1.95	-5.0116	TCGA-A1-A0SI-01
BRCA	0.199257	-6.5064	TCGA-LL-A5YL-01				BRCA	13	-5.0116	TCGA-A1-A0SI-01				BRCA	0.3253	-2.9324	TCGA-E2-A56Z-01				BRCA	3.86	-9.9658	TCGA-B6-A0RP-01
BRCA	0.288876	-9.9658	TCGA-C8-A26X-01				BRCA	4	-9.9658	TCGA-B6-A0RP-01				BRCA	0.321	-6.12445	TCGA-A7-A13E-01				BRCA	3.93	-9.9658	TCGA-AQ-A04L-01
BRCA	0.176974	-9.9658	TCGA-AN-A0FD-01				BRCA	40	-9.9658	TCGA-AQ-A04L-01				BRCA	0.3313	-6.5064	TCGA-E2-A1LS-01				BRCA	2.83	-2.8262	TCGA-E2-A14N-01
BRCA	0.0471995	-5.5735	TCGA-AN-A0AK-01				BRCA	69	-2.8262	TCGA-E2-A14N-01				BRCA	0.2663	-2.8262	TCGA-A2-A0CX-01				BRCA	2.07	-4.035	TCGA-AN-A049-01
BRCA	0.029197	-9.9658	TCGA-D8-A1JS-01				BRCA	40	-4.035	TCGA-AN-A049-01				BRCA	0.3445	-5.0116	TCGA-BH-A1FM-01				BRCA	2	2.2082	TCGA-A1-A0SB-01
BRCA	0.0852439	-3.6259	TCGA-AO-A1KS-01				BRCA	0	2.2082	TCGA-A1-A0SB-01				BRCA	0.259	-9.9658	TCGA-A1-A0SM-01				BRCA	1.85	-4.035	TCGA-BH-A0GZ-01
BRCA	0.154917	-6.5064	TCGA-AR-A24U-01				BRCA	17	-4.035	TCGA-BH-A0GZ-01				BRCA	0.2685	-5.0116	TCGA-AQ-A04H-01				BRCA	3.33	-5.5735	TCGA-BH-A0DP-01
BRCA	0.0639727	-3.3076	TCGA-AR-A1AX-01				BRCA	8	-5.5735	TCGA-BH-A0DP-01				BRCA	0.3564	-4.2934	TCGA-LL-A6FP-01				BRCA	2.04	-2.1779	TCGA-AC-A2QI-01
BRCA	0.244957	-2.6349	TCGA-BH-A0C3-01				BRCA	11	-2.1779	TCGA-AC-A2QI-01				BRCA	0.2978	-3.6259	TCGA-A2-A0T5-01				BRCA	3.36	-5.0116	TCGA-A8-A06N-01
BRCA	0.0570314	-4.035	TCGA-AC-A62Y-01				BRCA	20	-5.0116	TCGA-A8-A06N-01				BRCA	0.313	-9.9658	TCGA-A7-A4SF-01				BRCA	2.01	-1.3183	TCGA-BH-A8G0-01
BRCA	0.0907565	-9.9658	TCGA-D8-A1JD-01				BRCA	3	-1.3183	TCGA-BH-A8G0-01				BRCA	0.314	-9.9658	TCGA-A2-A25B-01				BRCA	1.99	-3.816	TCGA-A2-A0T6-01
BRCA	0.385884	-5.0116	TCGA-S3-AA0Z-01				BRCA	4	-3.816	TCGA-A2-A0T6-01				BRCA	0.3354	-2.7274	TCGA-E2-A1IO-01				BRCA	2.08	-3.458	TCGA-AN-A0FF-01
BRCA	0.0244839	-9.9658	TCGA-E9-A1N3-01				BRCA	11	-3.458	TCGA-AN-A0FF-01				BRCA	0.2963	-5.5735	TCGA-A2-A3XW-01				BRCA	2.12	-2.5479	TCGA-E2-A15I-01
BRCA	0.591681	-4.035	TCGA-A2-A0T2-01				BRCA	7	-2.5479	TCGA-E2-A15I-01				BRCA	0.3411	-5.0116	TCGA-A1-A0SI-01				BRCA	1.95	-6.5064	TCGA-LL-A5YL-01
BRCA	0.0727456	-3.458	TCGA-BH-A0B5-01				BRCA	27	-6.5064	TCGA-LL-A5YL-01				BRCA	0.2791	-9.9658	TCGA-B6-A0RP-01				BRCA	3.42	-9.9658	TCGA-C8-A26X-01
BRCA	0.0651081	-9.9658	TCGA-LL-A9Q3-01				BRCA	31	-9.9658	TCGA-C8-A26X-01				BRCA	0.2559	-2.8262	TCGA-E2-A14N-01				BRCA	1.9	-9.9658	TCGA-AN-A0FD-01
BRCA	0.0276249	-9.9658	TCGA-BH-A18N-01				BRCA	20	-9.9658	TCGA-AN-A0FD-01				BRCA	0.2375	-4.035	TCGA-AN-A049-01				BRCA	3.77	-5.5735	TCGA-AN-A0AK-01
BRCA	0.223068	-2.9324	TCGA-D8-A27R-01				BRCA	16	-5.5735	TCGA-AN-A0AK-01				BRCA	0.2656	-4.035	TCGA-BH-A0GZ-01				BRCA	2.01	-9.9658	TCGA-D8-A1JS-01
BRCA	0.179435	-3.458	TCGA-AO-A0J9-01				BRCA	6	-9.9658	TCGA-D8-A1JS-01				BRCA	0.2522	-5.5735	TCGA-BH-A0DP-01				BRCA	3.46	-3.6259	TCGA-AO-A1KS-01
BRCA	0.123555	-2.3884	TCGA-E9-A1N5-01				BRCA	23	-3.6259	TCGA-AO-A1KS-01				BRCA	0.3177	-2.1779	TCGA-AC-A2QI-01				BRCA	2.09	-6.5064	TCGA-AR-A24U-01
BRCA	0.220174	-5.5735	TCGA-BH-A209-01				BRCA	23	-6.5064	TCGA-AR-A24U-01				BRCA	0.3226	-2.7274	TCGA-5L-AAT1-01				BRCA	2.15	-3.3076	TCGA-AR-A1AX-01
BRCA	0.389798	-3.816	TCGA-E2-A1AZ-01				BRCA	6	-3.3076	TCGA-AR-A1AX-01				BRCA	0.3202	-1.3183	TCGA-BH-A8G0-01				BRCA	1.92	-2.6349	TCGA-BH-A0C3-01
BRCA	0.0720212	-5.0116	TCGA-AN-A0FK-01				BRCA	14	-2.6349	TCGA-BH-A0C3-01				BRCA	0.2844	-3.816	TCGA-A2-A0T6-01				BRCA	3.19	-4.035	TCGA-AC-A62Y-01
BRCA	0.0964862	-6.5064	TCGA-A2-A0YI-01				BRCA	15	-4.035	TCGA-AC-A62Y-01				BRCA	0.2735	-3.458	TCGA-AN-A0FF-01				BRCA	4.4	-9.9658	TCGA-D8-A1JD-01
BRCA	0.19864	-3.3076	TCGA-D8-A1XO-01				BRCA	40	-9.9658	TCGA-D8-A1JD-01				BRCA	0.2653	-2.5479	TCGA-E2-A15I-01				BRCA	2.36	-5.0116	TCGA-S3-AA0Z-01
BRCA	0.0672246	-3.458	TCGA-D8-A27G-01				BRCA	35	-5.0116	TCGA-S3-AA0Z-01				BRCA	0.3113	-6.5064	TCGA-LL-A5YL-01				BRCA	1.98	-9.9658	TCGA-E9-A1N3-01
BRCA	0.298642	-9.9658	TCGA-AR-A0TT-01				BRCA	4	-9.9658	TCGA-E9-A1N3-01				BRCA	0.3101	-9.9658	TCGA-C8-A26X-01				BRCA	3.02	-4.035	TCGA-A2-A0T2-01
BRCA	0.211105	-9.9658	TCGA-A8-A0A4-01				BRCA	26	-4.035	TCGA-A2-A0T2-01				BRCA	0.3047	-9.9658	TCGA-AN-A0FD-01				BRCA	3.74	-3.458	TCGA-BH-A0B5-01
BRCA	0.0071595	-3.816	TCGA-D8-A1X7-01				BRCA	10	-3.458	TCGA-BH-A0B5-01				BRCA	0.8283	-5.5735	TCGA-AN-A0AK-01				BRCA	4.37	-9.9658	TCGA-LL-A9Q3-01
BRCA	0.163294	-5.10781	TCGA-AC-A3OD-01				BRCA	14	-9.9658	TCGA-LL-A9Q3-01				BRCA	0.2879	-9.9658	TCGA-D8-A1JS-01				BRCA	3.62	-9.9658	TCGA-BH-A18N-01
BRCA	0.244862	-6.5064	TCGA-E2-A1LA-01				BRCA	4	-9.9658	TCGA-BH-A18N-01				BRCA	0.3351	-3.6259	TCGA-AO-A1KS-01				BRCA	3.51	-2.9324	TCGA-D8-A27R-01
BRCA	0.0305803	-2.6349	TCGA-A8-A095-01				BRCA	37	-2.9324	TCGA-D8-A27R-01				BRCA	0.3456	-6.5064	TCGA-AR-A24U-01				BRCA	3.27	-3.458	TCGA-AO-A0J9-01
BRCA	0.556816	-5.0116	TCGA-D8-A143-01				BRCA	9	-3.458	TCGA-AO-A0J9-01				BRCA	0.2683	-3.3076	TCGA-AR-A1AX-01				BRCA	1.95	-2.3884	TCGA-E9-A1N5-01
BRCA	0.542714	-9.9658	TCGA-A2-A0YE-01				BRCA	14	-2.3884	TCGA-E9-A1N5-01				BRCA	0.2808	-2.6349	TCGA-BH-A0C3-01				BRCA	3.62	-5.5735	TCGA-BH-A209-01
BRCA	0.693776	-9.9658	TCGA-A2-A0D2-01				BRCA	29	-5.5735	TCGA-BH-A209-01				BRCA	0.2991	-4.035	TCGA-AC-A62Y-01				BRCA	2.62	-3.816	TCGA-E2-A1AZ-01
BRCA	0.000552466	-4.6082	TCGA-AC-A3YI-01				BRCA	42	-3.816	TCGA-E2-A1AZ-01				BRCA	0.3017	-9.9658	TCGA-D8-A1JD-01				BRCA	3.23	-5.0116	TCGA-AN-A0FK-01
BRCA	0.749599	-9.9658	TCGA-A8-A07Z-01				BRCA	9	-5.0116	TCGA-AN-A0FK-01				BRCA	0.3531	-5.0116	TCGA-S3-AA0Z-01				BRCA	2.02	-6.5064	TCGA-A2-A0YI-01
BRCA	0.18755	-4.6082	TCGA-AN-A0FT-01				BRCA	7	-6.5064	TCGA-A2-A0YI-01				BRCA	0.3674	-9.9658	TCGA-E9-A1N3-01				BRCA	1.85	-3.3076	TCGA-D8-A1XO-01
BRCA	0.0936299	-2.3147	TCGA-A2-A0YF-01				BRCA	12	-3.3076	TCGA-D8-A1XO-01				BRCA	0.3164	-4.035	TCGA-A2-A0T2-01				BRCA	2.01	-3.458	TCGA-D8-A27G-01
BRCA	0.045998	-2.8262	TCGA-BH-A0DS-01				BRCA	10	-3.458	TCGA-D8-A27G-01				BRCA	0.2673	-3.458	TCGA-BH-A0B5-01				BRCA	2.32	-9.9658	TCGA-AR-A0TT-01
BRCA	0.100103	-5.5735	TCGA-E9-A1R5-01				BRCA	38	-9.9658	TCGA-AR-A0TT-01				BRCA	0.3216	-9.9658	TCGA-LL-A9Q3-01				BRCA	1.89	-9.9658	TCGA-A8-A0A4-01
BRCA	0.384949	-3.0469	TCGA-E9-A243-01				BRCA	28	-9.9658	TCGA-A8-A0A4-01				BRCA	0.2785	-9.9658	TCGA-BH-A18N-01				BRCA	2.15	-3.816	TCGA-D8-A1X7-01
BRCA	0.128312	-9.9658	TCGA-A2-A25D-01				BRCA	4	-3.816	TCGA-D8-A1X7-01				BRCA	0.3162	-2.9324	TCGA-D8-A27R-01				BRCA	2.02	-5.10781	TCGA-AC-A3OD-01
BRCA	0.499115	-5.5735	TCGA-E2-A159-01				BRCA	25	-5.10781	TCGA-AC-A3OD-01				BRCA	0.2677	-3.458	TCGA-AO-A0J9-01				BRCA	1.93	-6.5064	TCGA-E2-A1LA-01
BRCA	0.353961	-3.458	TCGA-A8-A0A7-01				BRCA	58	-6.5064	TCGA-E2-A1LA-01				BRCA	0.3403	-2.3884	TCGA-E9-A1N5-01				BRCA	2.3	-2.6349	TCGA-A8-A095-01
BRCA	0.0521324	-3.3076	TCGA-B6-A0X5-01				BRCA	6	-2.6349	TCGA-A8-A095-01				BRCA	0.3711	-5.5735	TCGA-BH-A209-01				BRCA	2.47	-5.0116	TCGA-D8-A143-01
BRCA	0.388914	-3.1714	TCGA-B6-A0RE-01				BRCA	34	-5.0116	TCGA-D8-A143-01				BRCA	0.2761	-3.816	TCGA-E2-A1AZ-01				BRCA	2.89	-9.9658	TCGA-A2-A0YE-01
BRCA	0.0938006	-6.5064	TCGA-JL-A3YX-01				BRCA	40	-9.9658	TCGA-A2-A0YE-01				BRCA	0.2848	-5.0116	TCGA-AN-A0FK-01				BRCA	1.58	-9.9658	TCGA-A2-A0D2-01
BRCA	0.0389913	-1.7809	TCGA-AC-A3QP-01				BRCA	73	-9.9658	TCGA-A2-A0D2-01				BRCA	0.2845	-6.5064	TCGA-A2-A0YI-01				BRCA	2.01	-4.6082	TCGA-AC-A3YI-01
BRCA	0.201746	-9.9658	TCGA-EW-A1PH-01				BRCA	3	-4.6082	TCGA-AC-A3YI-01				BRCA	0.3015	-3.3076	TCGA-D8-A1XO-01				BRCA	1.27	-9.9658	TCGA-A8-A07Z-01
BRCA	0.188078	-3.816	TCGA-BH-A0DH-01				BRCA	11	-9.9658	TCGA-A8-A07Z-01				BRCA	0.3223	-3.458	TCGA-D8-A27G-01				BRCA	5.83	-4.6082	TCGA-AN-A0FT-01
BRCA	0.108865	-1.8836	TCGA-E9-A22H-01				BRCA	57	-4.6082	TCGA-AN-A0FT-01				BRCA	0.2872	-9.9658	TCGA-AR-A0TT-01				BRCA	1.94	-2.3147	TCGA-A2-A0YF-01
BRCA	0.0414148	-2.6349	TCGA-D8-A3Z6-01				BRCA	14	-2.3147	TCGA-A2-A0YF-01				BRCA	0.2617	-9.9658	TCGA-A8-A0A4-01				BRCA	2.6	-2.8262	TCGA-BH-A0DS-01
BRCA	0.214778	-4.6082	TCGA-E2-A155-01				BRCA	12	-2.8262	TCGA-BH-A0DS-01				BRCA	0.3339	-3.816	TCGA-D8-A1X7-01				BRCA	2.19	-5.5735	TCGA-E9-A1R5-01
BRCA	0.706577	-2.9324	TCGA-B6-A0X1-01				BRCA	13	-5.5735	TCGA-E9-A1R5-01				BRCA	0.2962	-5.10781	TCGA-AC-A3OD-01				BRCA	2.95	-3.0469	TCGA-E9-A243-01
BRCA	0.176131	-3.1714	TCGA-PE-A5DE-01				BRCA	42	-3.0469	TCGA-E9-A243-01				BRCA	0.33	-6.5064	TCGA-E2-A1LA-01				BRCA	2.1	-9.9658	TCGA-A2-A25D-01
BRCA	0.476266	-9.9658	TCGA-A8-A07U-01				BRCA	33	-9.9658	TCGA-A2-A25D-01				BRCA	0.2437	-2.6349	TCGA-A8-A095-01				BRCA	1.56	-5.5735	TCGA-E2-A159-01
BRCA	0.3001	-3.6259	TCGA-A1-A0SP-01				BRCA	26	-5.5735	TCGA-E2-A159-01				BRCA	0.3145	-5.0116	TCGA-D8-A143-01				BRCA	1.8	-3.458	TCGA-A8-A0A7-01
BRCA	0.182469	-5.0116	TCGA-S3-A6ZH-01				BRCA	21	-3.458	TCGA-A8-A0A7-01				BRCA	0.3072	-9.9658	TCGA-A2-A0YE-01				BRCA	1.99	-3.3076	TCGA-B6-A0X5-01
BRCA	0.202204	-6.5064	TCGA-A2-A3XU-01				BRCA	5	-3.3076	TCGA-B6-A0X5-01				BRCA	0.2742	-9.9658	TCGA-A2-A0D2-01				BRCA	2.98	-3.1714	TCGA-B6-A0RE-01
BRCA	0.0841782	-2.4659	TCGA-A1-A0SH-01				BRCA	39	-3.1714	TCGA-B6-A0RE-01				BRCA	0.281	-4.6082	TCGA-AC-A3YI-01				BRCA	3.81	-6.5064	TCGA-JL-A3YX-01
BRCA	0.104839	-5.0116	TCGA-E2-A1LB-01				BRCA	21	-6.5064	TCGA-JL-A3YX-01				BRCA	0.2957	-9.9658	TCGA-A8-A07Z-01				BRCA	2.04	-1.7809	TCGA-AC-A3QP-01
BRCA	0.515146	-5.5735	TCGA-BH-A0AV-01				BRCA	10	-1.7809	TCGA-AC-A3QP-01				BRCA	0.2927	-4.6082	TCGA-AN-A0FT-01				BRCA	3.26	-9.9658	TCGA-EW-A1PH-01
BRCA	0.487918	-9.9658	TCGA-A2-A0D0-01				BRCA	38	-9.9658	TCGA-EW-A1PH-01				BRCA	0.2855	-2.3147	TCGA-A2-A0YF-01				BRCA	1.87	-3.816	TCGA-BH-A0DH-01
BRCA	0.152443	-9.9658	TCGA-EW-A2FR-01				BRCA	26	-3.816	TCGA-BH-A0DH-01				BRCA	0.2815	-2.8262	TCGA-BH-A0DS-01				BRCA	2	-1.8836	TCGA-E9-A22H-01
BRCA	0	-9.9658	TCGA-C8-A133-01				BRCA	9	-1.8836	TCGA-E9-A22H-01				BRCA	0.2892	-5.5735	TCGA-E9-A1R5-01				BRCA	2.26	-2.6349	TCGA-D8-A3Z6-01
BRCA	0.0464575	-4.6082	TCGA-A2-A3XY-01				BRCA	11	-2.6349	TCGA-D8-A3Z6-01				BRCA	0.3063	-3.0469	TCGA-E9-A243-01				BRCA	1.92	-4.6082	TCGA-E2-A155-01
BRCA	0.108923	-4.6082	TCGA-EW-A3E8-01				BRCA	26	-4.6082	TCGA-E2-A155-01				BRCA	0.3005	-9.9658	TCGA-A2-A25D-01				BRCA	1.52	-2.9324	TCGA-B6-A0X1-01
BRCA	0.102484	-5.5735	TCGA-A2-A0SU-01				BRCA	78	-2.9324	TCGA-B6-A0X1-01				BRCA	0.2551	-5.5735	TCGA-E2-A159-01				BRCA	3.05	-3.1714	TCGA-PE-A5DE-01
BRCA	0.0953692	-6.5064	TCGA-C8-A1HE-01				BRCA	16	-3.1714	TCGA-PE-A5DE-01				BRCA	0.217	-3.458	TCGA-A8-A0A7-01				BRCA	2.76	-9.9658	TCGA-A8-A07U-01
BRCA	0.0305401	-2.5479	TCGA-B6-A0RM-01				BRCA	33	-9.9658	TCGA-A8-A07U-01				BRCA	0.2756	-3.3076	TCGA-B6-A0X5-01				BRCA	1.86	-3.6259	TCGA-A1-A0SP-01
BRCA	0.291768	-9.9658	TCGA-AQ-A0Y5-01				BRCA	19	-3.6259	TCGA-A1-A0SP-01				BRCA	0.3045	-3.1714	TCGA-B6-A0RE-01				BRCA	3.6	-5.0116	TCGA-S3-A6ZH-01
BRCA	0.0441267	-9.9658	TCGA-5L-AAT0-01				BRCA	19	-5.0116	TCGA-S3-A6ZH-01				BRCA	0.3019	-6.5064	TCGA-JL-A3YX-01				BRCA	2.17	-6.5064	TCGA-A2-A3XU-01
BRCA	0.498916	-9.9658	TCGA-AR-A1AI-01				BRCA	10	-6.5064	TCGA-A2-A3XU-01				BRCA	0.2972	-1.7809	TCGA-AC-A3QP-01				BRCA	2.05	-2.4659	TCGA-A1-A0SH-01
BRCA	0.0287519	-0.2671	TCGA-D8-A3Z5-01				BRCA	32	-2.4659	TCGA-A1-A0SH-01				BRCA	0.2948	-9.9658	TCGA-EW-A1PH-01				BRCA	1.91	-5.0116	TCGA-E2-A1LB-01
BRCA	0.0510529	-5.0116	TCGA-GM-A2DN-01				BRCA	22	-5.0116	TCGA-E2-A1LB-01				BRCA	0.2783	-3.816	TCGA-BH-A0DH-01				BRCA	1.75	-5.5735	TCGA-BH-A0AV-01
BRCA	0.0253966	-4.6082	TCGA-B6-A1KI-01				BRCA	68	-5.5735	TCGA-BH-A0AV-01				BRCA	0.3074	-1.8836	TCGA-E9-A22H-01				BRCA	2.9	-9.9658	TCGA-A2-A0D0-01
BRCA	0.051196	-2.1779	TCGA-BH-A0BO-01				BRCA	62	-9.9658	TCGA-A2-A0D0-01				BRCA	0.2925	-2.6349	TCGA-D8-A3Z6-01				BRCA	3.58	-9.9658	TCGA-EW-A2FR-01
BRCA	0.20184	-9.9658	TCGA-E2-A152-01				BRCA	19	-9.9658	TCGA-EW-A2FR-01				BRCA	0.2774	-4.6082	TCGA-E2-A155-01				BRCA	2.01	-9.9658	TCGA-C8-A133-01
BRCA	0.234384	-9.9658	TCGA-A8-A06T-01				BRCA	0	-9.9658	TCGA-C8-A133-01				BRCA	0.2987	-2.9324	TCGA-B6-A0X1-01				BRCA	2.37	-4.6082	TCGA-A2-A3XY-01
BRCA	0.076584	-2.6349	TCGA-AC-A2FE-01				BRCA	9	-4.6082	TCGA-A2-A3XY-01				BRCA	0.2918	-3.1714	TCGA-PE-A5DE-01				BRCA	3.75	-4.6082	TCGA-EW-A3E8-01
BRCA	0.0727275	-5.5735	TCGA-LL-A6FQ-01				BRCA	17	-4.6082	TCGA-EW-A3E8-01				BRCA	0.2869	-9.9658	TCGA-A8-A07U-01				BRCA	2.03	-5.5735	TCGA-A2-A0SU-01
BRCA	0.147647	-9.9658	TCGA-E9-A248-01				BRCA	18	-5.5735	TCGA-A2-A0SU-01				BRCA	0.2779	-3.6259	TCGA-A1-A0SP-01				BRCA	1.94	-6.5064	TCGA-C8-A1HE-01
BRCA	0.558572	-7.6439	TCGA-A7-A26I-01				BRCA	16	-6.5064	TCGA-C8-A1HE-01				BRCA	0.3286	-5.0116	TCGA-S3-A6ZH-01				BRCA	2.16	-2.5479	TCGA-B6-A0RM-01
BRCA	0.287525	-3.3076	TCGA-C8-A12Q-01				BRCA	4	-2.5479	TCGA-B6-A0RM-01				BRCA	0.3179	-6.5064	TCGA-A2-A3XU-01				BRCA	3	-9.9658	TCGA-AQ-A0Y5-01
BRCA	0.250557	-3.816	TCGA-BH-A0HU-01				BRCA	17	-9.9658	TCGA-AQ-A0Y5-01				BRCA	0.4765	-2.4659	TCGA-A1-A0SH-01				BRCA	2	-9.9658	TCGA-5L-AAT0-01
BRCA	0.096842	-9.9658	TCGA-AR-A24V-01				BRCA	9	-9.9658	TCGA-5L-AAT0-01				BRCA	0.3296	-5.0116	TCGA-E2-A1LB-01				BRCA	3.17	-9.9658	TCGA-AR-A1AI-01
BRCA	0.398732	-2.6349	TCGA-B6-A0WX-01				BRCA	47	-9.9658	TCGA-AR-A1AI-01				BRCA	0.2952	-5.5735	TCGA-BH-A0AV-01				BRCA	2.12	-0.2671	TCGA-D8-A3Z5-01
BRCA	0.125459	-9.9658	TCGA-D8-A1Y2-01				BRCA	5	-0.2671	TCGA-D8-A3Z5-01				BRCA	0.3096	-9.9658	TCGA-A2-A0D0-01				BRCA	2.07	-5.0116	TCGA-GM-A2DN-01
BRCA	0.465516	-9.9658	TCGA-AN-A0AR-01				BRCA	4	-5.0116	TCGA-GM-A2DN-01				BRCA	0.291	-9.9658	TCGA-A8-A08S-01				BRCA	5.2	-4.6082	TCGA-B6-A1KI-01
BRCA	0.0485293	-5.0116	TCGA-A8-A06P-01				BRCA	6	-4.6082	TCGA-B6-A1KI-01				BRCA	0.2905	-9.9658	TCGA-EW-A2FR-01				BRCA	1.98	-2.1779	TCGA-BH-A0BO-01
BRCA	0.263889	-5.0116	TCGA-AC-A62X-01				BRCA	5	-2.1779	TCGA-BH-A0BO-01				BRCA	0.2636	-9.9658	TCGA-C8-A133-01				BRCA	3.33	-9.9658	TCGA-E2-A152-01
BRCA	0.0772964	-1.4699	TCGA-AC-A2FO-01				BRCA	18	-9.9658	TCGA-E2-A152-01				BRCA	0.2994	-4.6082	TCGA-A2-A3XY-01				BRCA	3.37	-9.9658	TCGA-A8-A06T-01
BRCA	0.416383	-1.5951	TCGA-B6-A3ZX-01				BRCA	31	-9.9658	TCGA-A8-A06T-01				BRCA	0.2998	-4.6082	TCGA-EW-A3E8-01				BRCA	2.06	-2.6349	TCGA-AC-A2FE-01
BRCA	0.155682	-2.7274	TCGA-BH-A0DX-01				BRCA	14	-2.6349	TCGA-AC-A2FE-01				BRCA	0.2844	-5.5735	TCGA-A2-A0SU-01				BRCA	3.34	-5.5735	TCGA-LL-A6FQ-01
BRCA	0.547073	0.058	TCGA-B6-A0RU-01				BRCA	8	-5.5735	TCGA-LL-A6FQ-01				BRCA	0.3348	-6.5064	TCGA-C8-A1HE-01				BRCA	3.02	-9.9658	TCGA-E9-A248-01
BRCA	0.464882	-9.9658	TCGA-EW-A1J6-01				BRCA	14	-9.9658	TCGA-E9-A248-01				BRCA	0.2781	-2.5479	TCGA-B6-A0RM-01				BRCA	3.09	-7.6439	TCGA-A7-A26I-01
BRCA	0.18471	-4.6082	TCGA-E9-A22B-01				BRCA	38	-7.6439	TCGA-A7-A26I-01				BRCA	0.3277	-9.9658	TCGA-AQ-A0Y5-01				BRCA	2.12	-3.3076	TCGA-C8-A12Q-01
BRCA	0.110378	-3.6259	TCGA-A1-A0SF-01				BRCA	41	-3.3076	TCGA-C8-A12Q-01				BRCA	0.3208	-9.9658	TCGA-5L-AAT0-01				BRCA	1.9	-3.816	TCGA-BH-A0HU-01
BRCA	0.0201713	-2.8262	TCGA-OL-A5RV-01				BRCA	33	-3.816	TCGA-BH-A0HU-01				BRCA	0.2776	-9.9658	TCGA-AR-A1AI-01				BRCA	3.78	-9.9658	TCGA-AR-A24V-01
BRCA	0.110705	-2.5479	TCGA-E2-A1BC-01				BRCA	18	-9.9658	TCGA-AR-A24V-01				BRCA	0.3186	-0.2671	TCGA-D8-A3Z5-01				BRCA	3.78	-2.6349	TCGA-B6-A0WX-01
BRCA	0.103444	-6.5064	TCGA-BH-A0W7-01				BRCA	33	-2.6349	TCGA-B6-A0WX-01				BRCA	0.2965	-5.0116	TCGA-GM-A2DN-01				BRCA	2.23	-9.9658	TCGA-D8-A1Y2-01
BRCA	0.04004	-3.816	TCGA-E2-A15C-01				BRCA	12	-9.9658	TCGA-D8-A1Y2-01				BRCA	0.3202	-4.6082	TCGA-B6-A1KI-01				BRCA	1.93	-9.9658	TCGA-AN-A0AR-01
BRCA	0.351721	-4.2934	TCGA-AR-A0U3-01				BRCA	75	-9.9658	TCGA-AN-A0AR-01				BRCA	0.2673	-2.1779	TCGA-BH-A0BO-01				BRCA	2.05	-5.0116	TCGA-A8-A06P-01
BRCA	0.103969	-6.5064	TCGA-BH-A0HW-01				BRCA	8	-5.0116	TCGA-A8-A06P-01				BRCA	0.2603	-9.9658	TCGA-E2-A152-01				BRCA	3.57	-5.0116	TCGA-AC-A62X-01
BRCA	0.0589608	-4.2934	TCGA-GM-A3NW-01				BRCA	24	-5.0116	TCGA-AC-A62X-01				BRCA	0.2516	-9.9658	TCGA-A8-A06T-01				BRCA	1.99	-1.4699	TCGA-AC-A2FO-01
BRCA	0.506299	-3.6259	TCGA-D8-A1XU-01				BRCA	22	-1.4699	TCGA-AC-A2FO-01				BRCA	0.259	-2.6349	TCGA-AC-A2FE-01				BRCA	3.08	-1.5951	TCGA-B6-A3ZX-01
BRCA	0.714756	-5.0116	TCGA-BH-A0B3-01				BRCA	55	-1.5951	TCGA-B6-A3ZX-01				BRCA	0.3469	-5.5735	TCGA-LL-A6FQ-01				BRCA	1.98	-2.7274	TCGA-BH-A0DX-01
BRCA	0.0574991	-2.6349	TCGA-PL-A8LX-01				BRCA	27	-2.7274	TCGA-BH-A0DX-01				BRCA	0.31	-9.9658	TCGA-E9-A248-01				BRCA	1.6	0.058	TCGA-B6-A0RU-01
BRCA	0.0879812	-3.458	TCGA-B6-A0IN-01				BRCA	32	0.058	TCGA-B6-A0RU-01				BRCA	0.3156	-7.6439	TCGA-A7-A26I-01				BRCA	1.61	-9.9658	TCGA-EW-A1J6-01
BRCA	0.0828988	-2.8262	TCGA-A2-A3KC-01				BRCA	37	-9.9658	TCGA-EW-A1J6-01				BRCA	0.2593	-3.3076	TCGA-C8-A12Q-01				BRCA	3.74	-4.6082	TCGA-E9-A22B-01
BRCA	0.31627	-5.0116	TCGA-BH-A0HX-01				BRCA	22	-4.6082	TCGA-E9-A22B-01				BRCA	0.2787	-3.816	TCGA-BH-A0HU-01				BRCA	3.26	-3.6259	TCGA-A1-A0SF-01
BRCA	0.169918	-3.816	TCGA-A8-A097-01				BRCA	23	-3.6259	TCGA-A1-A0SF-01				BRCA	0.3138	-9.9658	TCGA-AR-A24V-01				BRCA	2.02	-2.8262	TCGA-OL-A5RV-01
BRCA	0.402787	-3.1714	TCGA-E9-A22E-01				BRCA	4	-2.8262	TCGA-OL-A5RV-01				BRCA	0.3032	-2.6349	TCGA-B6-A0WX-01				BRCA	1.92	-2.5479	TCGA-E2-A1BC-01
BRCA	0.032679	-4.6082	TCGA-B6-A0IP-01				BRCA	11	-2.5479	TCGA-E2-A1BC-01				BRCA	0.3604	-9.9658	TCGA-D8-A1Y2-01				BRCA	2.13	-6.5064	TCGA-BH-A0W7-01
BRCA	0.178298	-5.5735	TCGA-A2-A04X-01				BRCA	18	-6.5064	TCGA-BH-A0W7-01				BRCA	0.2932	-9.9658	TCGA-AN-A0AR-01				BRCA	2.11	-3.816	TCGA-E2-A15C-01
BRCA	0.0387459	-2.3884	TCGA-E2-A1IU-01				BRCA	5	-3.816	TCGA-E2-A15C-01				BRCA	0.2424	-5.0116	TCGA-A8-A06P-01				BRCA	1.75	-4.2934	TCGA-AR-A0U3-01
BRCA	0.0594091	-4.2934	TCGA-AC-A3BB-01				BRCA	31	-4.2934	TCGA-AR-A0U3-01				BRCA	0.3234	-5.0116	TCGA-AC-A62X-01				BRCA	3.73	-6.5064	TCGA-BH-A0HW-01
BRCA	0.410729	-9.9658	TCGA-A8-A094-01				BRCA	21	-6.5064	TCGA-BH-A0HW-01				BRCA	0.3027	-1.4699	TCGA-AC-A2FO-01				BRCA	4.14	-4.2934	TCGA-GM-A3NW-01
BRCA	0.182376	-9.9658	TCGA-C8-A12Z-01				BRCA	14	-4.2934	TCGA-GM-A3NW-01				BRCA	0.3137	-1.5951	TCGA-B6-A3ZX-01				BRCA	1.53	-3.6259	TCGA-D8-A1XU-01
BRCA	0.319198	-9.9658	TCGA-D8-A1XF-01				BRCA	25	-3.6259	TCGA-D8-A1XU-01				BRCA	0.2872	-9.9658	TCGA-D8-A142-01				BRCA	1.36	-5.0116	TCGA-BH-A0B3-01
BRCA	0.0718094	-9.9658	TCGA-A8-A082-01				BRCA	37	-5.0116	TCGA-BH-A0B3-01				BRCA	0.3232	-5.5735	TCGA-LD-A9QF-01				BRCA	3.58	-2.6349	TCGA-PL-A8LX-01
BRCA	0.0383256	-2.0529	TCGA-AR-A1AL-01				BRCA	12	-2.6349	TCGA-PL-A8LX-01				BRCA	0.2882	-2.7274	TCGA-BH-A0DX-01				BRCA	2.18	-3.458	TCGA-B6-A0IN-01
BRCA	0.135976	-9.9658	TCGA-3C-AALJ-01				BRCA	21	-3.458	TCGA-B6-A0IN-01				BRCA	0.2802	0.058	TCGA-B6-A0RU-01				BRCA	2.05	-2.8262	TCGA-A2-A3KC-01
BRCA	8.17931e-05	-1.5522	TCGA-LL-A440-01				BRCA	9	-2.8262	TCGA-A2-A3KC-01				BRCA	0.3472	-9.9658	TCGA-EW-A1J6-01				BRCA	3.24	-5.0116	TCGA-BH-A0HX-01
BRCA	0.305307	-3.6259	TCGA-AR-A2LK-01				BRCA	44	-5.0116	TCGA-BH-A0HX-01				BRCA	0.3157	-4.6082	TCGA-E9-A22B-01				BRCA	3.51	-3.816	TCGA-A8-A097-01
BRCA	0.1962	-9.9658	TCGA-A8-A07G-01				BRCA	51	-3.816	TCGA-A8-A097-01				BRCA	0.4042	-3.6259	TCGA-A1-A0SF-01				BRCA	3.35	-3.1714	TCGA-E9-A22E-01
BRCA	0	-9.9658	TCGA-AO-A12H-01				BRCA	67	-3.1714	TCGA-E9-A22E-01				BRCA	0.2967	-2.8262	TCGA-OL-A5RV-01				BRCA	2	-4.6082	TCGA-B6-A0IP-01
BRCA	0.197361	-1.8836	TCGA-BH-A0DI-01				BRCA	5	-4.6082	TCGA-B6-A0IP-01				BRCA	0.2645	-2.5479	TCGA-E2-A1BC-01				BRCA	1.92	-5.5735	TCGA-A2-A04X-01
BRCA	0.249528	-9.9658	TCGA-BH-A0B7-01				BRCA	18	-5.5735	TCGA-A2-A04X-01				BRCA	0.2752	-6.5064	TCGA-BH-A0W7-01				BRCA	2	-2.3884	TCGA-E2-A1IU-01
BRCA	0.0411006	-9.9658	TCGA-A2-A0EX-01				BRCA	5	-2.3884	TCGA-E2-A1IU-01				BRCA	0.2691	-3.816	TCGA-E2-A15C-01				BRCA	3.71	-4.2934	TCGA-AC-A3BB-01
BRCA	0.139754	-4.035	TCGA-D8-A1XR-01				BRCA	7	-4.2934	TCGA-AC-A3BB-01				BRCA	0.2992	-4.2934	TCGA-AR-A0U3-01				BRCA	1.7	-9.9658	TCGA-A8-A094-01
BRCA	0.0116496	-3.3076	TCGA-AR-A0TQ-01				BRCA	39	-9.9658	TCGA-A8-A094-01				BRCA	0.2688	-6.5064	TCGA-BH-A0HW-01				BRCA	2	-9.9658	TCGA-C8-A12Z-01
BRCA	0.0565834	-3.6259	TCGA-BH-A18P-01				BRCA	29	-9.9658	TCGA-C8-A12Z-01				BRCA	0.3265	-4.2934	TCGA-GM-A3NW-01				BRCA	3.44	-9.9658	TCGA-D8-A1XF-01
BRCA	0.131145	-9.9658	TCGA-E2-A15O-01				BRCA	27	-9.9658	TCGA-D8-A1XF-01				BRCA	0.302	-3.6259	TCGA-D8-A1XU-01				BRCA	2.01	-9.9658	TCGA-A8-A082-01
BRCA	0.0822503	-3.0469	TCGA-OL-A97C-01				BRCA	12	-9.9658	TCGA-A8-A082-01				BRCA	0.265	-5.0116	TCGA-BH-A0B3-01				BRCA	2.06	-2.0529	TCGA-AR-A1AL-01
BRCA	0.0185071	-9.9658	TCGA-BH-A18G-01				BRCA	10	-2.0529	TCGA-AR-A1AL-01				BRCA	0.324	-2.6349	TCGA-PL-A8LX-01				BRCA	3.9	-9.9658	TCGA-3C-AALJ-01
BRCA	0.0884246	0.7058	TCGA-B6-A0IA-01				BRCA	31	-9.9658	TCGA-3C-AALJ-01				BRCA	0.2872	-3.458	TCGA-B6-A0IN-01				BRCA	2	-1.5522	TCGA-LL-A440-01
BRCA	0.193794	-4.6082	TCGA-A8-A090-01				BRCA	1	-1.5522	TCGA-LL-A440-01				BRCA	0.2846	-2.8262	TCGA-A2-A3KC-01				BRCA	3.03	-3.6259	TCGA-AR-A2LK-01
BRCA	0.150161	-9.9658	TCGA-5T-A9QA-01				BRCA	8	-3.6259	TCGA-AR-A2LK-01				BRCA	0.2855	-5.0116	TCGA-BH-A0HX-01				BRCA	2.01	-9.9658	TCGA-A8-A07G-01
BRCA	0.333753	-1.2481	TCGA-AN-A0XT-01				BRCA	38	-9.9658	TCGA-A8-A07G-01				BRCA	0.277	-3.816	TCGA-A8-A097-01				BRCA	2	-9.9658	TCGA-AO-A12H-01
BRCA	0.28003	-6.5064	TCGA-AO-A0J4-01				BRCA	0	-9.9658	TCGA-AO-A12H-01				BRCA	0.4072	-3.1714	TCGA-E9-A22E-01				BRCA	2.04	-1.8836	TCGA-BH-A0DI-01
BRCA	0.107597	-0.7834	TCGA-A2-A0YK-01				BRCA	29	-1.8836	TCGA-BH-A0DI-01				BRCA	0.2774	-5.5735	TCGA-A2-A04X-01				BRCA	2.02	-9.9658	TCGA-BH-A0B7-01
UCEC	0.124104	3.0002	TCGA-AX-A3G6-01				BRCA	27	-9.9658	TCGA-BH-A0B7-01				BRCA	0.3121	-2.3884	TCGA-E2-A1IU-01				BRCA	2.1	-9.9658	TCGA-A2-A0EX-01
UCEC	0.219712	-1.1811	TCGA-AJ-A3BI-01				BRCA	10	-9.9658	TCGA-A2-A0EX-01				BRCA	0.3178	-4.2934	TCGA-AC-A3BB-01				BRCA	1.98	-4.035	TCGA-D8-A1XR-01
UCEC	0.0205846	-3.816	TCGA-SL-A6JA-01				BRCA	13	-4.035	TCGA-D8-A1XR-01				BRCA	0.2589	-9.9658	TCGA-A8-A094-01				BRCA	4.17	-3.3076	TCGA-AR-A0TQ-01
UCEC	0.0314112	-0.9971	TCGA-A5-AB3J-01				BRCA	10	-3.3076	TCGA-AR-A0TQ-01				BRCA	0.2818	-9.9658	TCGA-C8-A12Z-01				BRCA	3.95	-3.6259	TCGA-BH-A18P-01
UCEC	0.018844	-3.6259	TCGA-PG-A917-01				BRCA	8	-3.6259	TCGA-BH-A18P-01				BRCA	0.3394	-9.9658	TCGA-D8-A1XF-01				BRCA	2.14	-9.9658	TCGA-E2-A15O-01
UCEC	0.0169783	-4.035	TCGA-AX-A3G8-01				BRCA	21	-9.9658	TCGA-E2-A15O-01				BRCA	0.2483	-9.9658	TCGA-A8-A082-01				BRCA	2.2	-3.0469	TCGA-OL-A97C-01
UCEC	0.20069	-1.685	TCGA-5B-A90C-01				BRCA	10	-3.0469	TCGA-OL-A97C-01				BRCA	0.251	-2.0529	TCGA-AR-A1AL-01				BRCA	2.15	-9.9658	TCGA-BH-A18G-01
UCEC	0.000198343	2.909	TCGA-4E-A92E-01				BRCA	6	-9.9658	TCGA-BH-A18G-01				BRCA	0.3266	-9.9658	TCGA-3C-AALJ-01				BRCA	2.17	0.7058	TCGA-B6-A0IA-01
UCEC	0	-9.9658	TCGA-B5-A0K9-01				BRCA	20	0.7058	TCGA-B6-A0IA-01				BRCA	0.304	-1.5522	TCGA-LL-A440-01				BRCA	3.62	-4.6082	TCGA-A8-A090-01
UCEC	0.106658	-0.9686	TCGA-AJ-A3NF-01				BRCA	13	-4.6082	TCGA-A8-A090-01				BRCA	0.3271	-3.6259	TCGA-AR-A2LK-01				BRCA	3.12	-9.9658	TCGA-5T-A9QA-01
UCEC	0.361552	-4.2934	TCGA-DF-A2L0-01				BRCA	15	-9.9658	TCGA-5T-A9QA-01				BRCA	0.2784	-9.9658	TCGA-A8-A07G-01				BRCA	1.72	-1.2481	TCGA-AN-A0XT-01
UCEC	0.27826	3.1749	TCGA-D1-A3DG-01				BRCA	35	-1.2481	TCGA-AN-A0XT-01				BRCA	0.2725	-9.9658	TCGA-AO-A12H-01				BRCA	3.39	-6.5064	TCGA-AO-A0J4-01
UCEC	0.137953	-1.0262	TCGA-AJ-A3QS-01				BRCA	52	-6.5064	TCGA-AO-A0J4-01				BRCA	0.2654	-1.8836	TCGA-BH-A0DI-01				BRCA	1.91	-0.7834	TCGA-A2-A0YK-01
UCEC	2.51064e-05	1.2756	TCGA-AJ-A3BK-01				BRCA	6	-0.7834	TCGA-A2-A0YK-01				BRCA	0.2803	-9.9658	TCGA-BH-A0B7-01				UCEC	3.97	3.0002	TCGA-AX-A3G6-01
UCEC	0.527324	-4.035	TCGA-JU-AAVI-01				UCEC	19	3.0002	TCGA-AX-A3G6-01				BRCA	0.2822	-9.9658	TCGA-A2-A0EX-01				UCEC	3.05	-1.1811	TCGA-AJ-A3BI-01
UCEC	0.000101244	-0.6193	TCGA-EY-A549-01				UCEC	11	-1.1811	TCGA-AJ-A3BI-01				BRCA	0.3401	-4.035	TCGA-D8-A1XR-01				UCEC	2.02	-3.816	TCGA-SL-A6JA-01
UCEC	0.248045	-5.0116	TCGA-AX-A1C7-01				UCEC	5	-3.816	TCGA-SL-A6JA-01				BRCA	0.2818	-3.3076	TCGA-AR-A0TQ-01				UCEC	2.16	-0.9971	TCGA-A5-AB3J-01
UCEC	0.0163617	-0.7108	TCGA-EO-A22X-01				UCEC	3	-0.9971	TCGA-A5-AB3J-01				BRCA	0.2539	-3.6259	TCGA-BH-A18P-01				UCEC	2.05	-3.6259	TCGA-PG-A917-01
UCEC	0.0259027	-3.1714	TCGA-AX-A3FS-01				UCEC	8	-3.6259	TCGA-PG-A917-01				BRCA	0.2816	-9.9658	TCGA-E2-A15O-01				UCEC	2.07	-4.035	TCGA-AX-A3G8-01
UCEC	0.0197088	-0.013	TCGA-QS-A5YR-01				UCEC	2	-4.035	TCGA-AX-A3G8-01				BRCA	0.3453	-3.0469	TCGA-OL-A97C-01				UCEC	3.21	-1.685	TCGA-5B-A90C-01
UCEC	0.194682	-4.035	TCGA-AX-A3FW-01				UCEC	42	-1.685	TCGA-5B-A90C-01				BRCA	0.7737	-9.9658	TCGA-BH-A18G-01				UCEC	2.04	2.909	TCGA-4E-A92E-01
UCEC	0.131282	-4.6082	TCGA-AX-A3FX-01				UCEC	1	2.909	TCGA-4E-A92E-01				BRCA	0.2676	0.7058	TCGA-B6-A0IA-01				UCEC	2.16	-9.9658	TCGA-B5-A0K9-01
UCEC	0.214019	-4.6082	TCGA-KP-A3W0-01				UCEC	1	-9.9658	TCGA-B5-A0K9-01				BRCA	0.2517	-4.6082	TCGA-A8-A090-01				UCEC	3.73	-0.9686	TCGA-AJ-A3NF-01
UCEC	0.113083	0.8726	TCGA-AJ-A23N-01				UCEC	27	-0.9686	TCGA-AJ-A3NF-01				BRCA	0.3379	-9.9658	TCGA-5T-A9QA-01				UCEC	2.74	-4.2934	TCGA-DF-A2L0-01
UCEC	0.30429	-9.9658	TCGA-KP-A3W1-01				UCEC	26	-4.2934	TCGA-DF-A2L0-01				BRCA	0.2982	-1.2481	TCGA-AN-A0XT-01				UCEC	3.47	2.0076	TCGA-AX-A3G3-01
UCEC	0.00138792	-9.9658	TCGA-D1-A2G0-01				UCEC	72	2.0076	TCGA-AX-A3G3-01				BRCA	0.2752	-6.5064	TCGA-AO-A0J4-01				UCEC	1.74	3.1749	TCGA-D1-A3DG-01
UCEC	8.56741e-06	0.537	TCGA-BK-A13B-01				UCEC	24	3.1749	TCGA-D1-A3DG-01				BRCA	0.3819	-0.7834	TCGA-A2-A0YK-01				UCEC	3.4	-1.0262	TCGA-AJ-A3QS-01
UCEC	0.000412688	-2.6349	TCGA-B5-A3FC-01				UCEC	28	-1.0262	TCGA-AJ-A3QS-01				BRCA	0.2914	-4.6082	TCGA-A8-A09K-01				UCEC	2.14	1.2756	TCGA-AJ-A3BK-01
UCEC	0.00685829	-3.6259	TCGA-D1-A3DA-01				UCEC	0	1.2756	TCGA-AJ-A3BK-01				UCEC	0.3125	3.0002	TCGA-AX-A3G6-01				UCEC	1.63	-4.035	TCGA-JU-AAVI-01
UCEC	0.246883	-0.0425	TCGA-FI-A3PV-01				UCEC	58	-4.035	TCGA-JU-AAVI-01				UCEC	0.2936	-1.1811	TCGA-AJ-A3BI-01				UCEC	2.15	-0.6193	TCGA-EY-A549-01
UCEC	0.0117932	-9.9658	TCGA-AJ-A3BG-01				UCEC	1	-0.6193	TCGA-EY-A549-01				UCEC	0.9515	-3.816	TCGA-SL-A6JA-01				UCEC	3.81	-5.0116	TCGA-AX-A1C7-01
UCEC	0.00985688	-9.9658	TCGA-BS-A0V4-01				UCEC	47	-5.0116	TCGA-AX-A1C7-01				UCEC	0.328	-0.9971	TCGA-A5-AB3J-01				UCEC	2.02	-0.7108	TCGA-EO-A22X-01
UCEC	0.0086358	0.5763	TCGA-EY-A2OO-01				UCEC	8	-0.7108	TCGA-EO-A22X-01				UCEC	0.809	-3.6259	TCGA-PG-A917-01				UCEC	1.99	-3.1714	TCGA-AX-A3FS-01
UCEC	0.000244834	3.3856	TCGA-AJ-A3NC-01				UCEC	3	-3.1714	TCGA-AX-A3FS-01				UCEC	0.9574	-4.035	TCGA-AX-A3G8-01				UCEC	2.01	-0.013	TCGA-QS-A5YR-01
UCEC	0	3.325	TCGA-B5-A1MW-01				UCEC	3	-0.013	TCGA-QS-A5YR-01				UCEC	0.3344	-1.685	TCGA-5B-A90C-01				UCEC	2.01	-4.035	TCGA-AX-A3FW-01
UCEC	0.0754722	0.6517	TCGA-SJ-A6ZI-01				UCEC	25	-4.035	TCGA-AX-A3FW-01				UCEC	0.3396	2.909	TCGA-4E-A92E-01				UCEC	1.98	-4.6082	TCGA-AX-A3FX-01
UCEC	0.150684	-3.3076	TCGA-A5-A3LP-01				UCEC	16	-4.6082	TCGA-AX-A3FX-01				UCEC	0.7746	-9.9658	TCGA-B5-A0K9-01				UCEC	2.02	-4.6082	TCGA-KP-A3W0-01
UCEC	0.472363	3.793	TCGA-EY-A1GP-01				UCEC	20	-4.6082	TCGA-KP-A3W0-01				UCEC	0.2883	-0.9686	TCGA-AJ-A3NF-01				UCEC	3.34	0.8726	TCGA-AJ-A23N-01
UCEC	0.000457891	-0.0277	TCGA-QF-A5YT-01				UCEC	28	0.8726	TCGA-AJ-A23N-01				UCEC	0.3109	-4.2934	TCGA-DF-A2L0-01				UCEC	4.5	-9.9658	TCGA-KP-A3W1-01
UCEC	0.000301951	-3.816	TCGA-B5-A3FA-01				UCEC	33	-9.9658	TCGA-KP-A3W1-01				UCEC	0.3077	2.0076	TCGA-AX-A3G3-01				UCEC	2.1	-9.9658	TCGA-D1-A2G0-01
UCEC	0.171135	-3.458	TCGA-H5-A2HR-01				UCEC	2	-9.9658	TCGA-D1-A2G0-01				UCEC	0.2964	3.1749	TCGA-D1-A3DG-01				UCEC	2.89	0.0854	TCGA-D1-A3JP-01
UCEC	0.256653	-1.0559	TCGA-2E-A9G8-01				UCEC	38	0.0854	TCGA-D1-A3JP-01				UCEC	0.2803	-1.0262	TCGA-AJ-A3QS-01				UCEC	2.07	0.537	TCGA-BK-A13B-01
UCEC	0.198304	-4.035	TCGA-BK-A4ZD-01				UCEC	1	0.537	TCGA-BK-A13B-01				UCEC	0.2952	1.2756	TCGA-AJ-A3BK-01				UCEC	2	-2.6349	TCGA-B5-A3FC-01
UCEC	0.00857847	-5.0116	TCGA-DF-A2KY-01				UCEC	0	-2.6349	TCGA-B5-A3FC-01				UCEC	0.3208	-4.035	TCGA-JU-AAVI-01				UCEC	2.08	-3.6259	TCGA-D1-A3DA-01
UCEC	0.185571	-3.3076	TCGA-EY-A4KR-01				UCEC	4	-3.6259	TCGA-D1-A3DA-01				UCEC	0.8695	-0.6193	TCGA-EY-A549-01				UCEC	3.69	-0.0425	TCGA-FI-A3PV-01
UCEC	0.210596	-0.3566	TCGA-DI-A2QY-01				UCEC	45	-0.0425	TCGA-FI-A3PV-01				UCEC	0.3124	-5.0116	TCGA-AX-A1C7-01				UCEC	1.99	-9.9658	TCGA-AJ-A3BG-01
UCEC	0.0308286	-9.9658	TCGA-EY-A2ON-01				UCEC	0	-9.9658	TCGA-AJ-A3BG-01				UCEC	0.3086	-0.7108	TCGA-EO-A22X-01				UCEC	2.03	-9.9658	TCGA-BS-A0V4-01
UCEC	0.000114593	-2.3884	TCGA-AJ-A8CW-01				UCEC	4	-9.9658	TCGA-BS-A0V4-01				UCEC	1.0475	-3.1714	TCGA-AX-A3FS-01				UCEC	2.87	0.5763	TCGA-EY-A2OO-01
UCEC	0.000230939	-5.5735	TCGA-AJ-A3OJ-01				UCEC	4	0.5763	TCGA-EY-A2OO-01				UCEC	0.5106	-0.013	TCGA-QS-A5YR-01				UCEC	2.12	3.3856	TCGA-AJ-A3NC-01
UCEC	0.0667617	-1.2142	TCGA-AX-A2HH-01				UCEC	1	3.3856	TCGA-AJ-A3NC-01				UCEC	0.3134	-4.035	TCGA-AX-A3FW-01				UCEC	2.11	3.325	TCGA-B5-A1MW-01
UCEC	0.366134	-1.5522	TCGA-AJ-A3IA-01				UCEC	0	3.325	TCGA-B5-A1MW-01				UCEC	0.2922	-4.6082	TCGA-AX-A3FX-01				UCEC	1.97	0.6517	TCGA-SJ-A6ZI-01
UCEC	0.120643	-9.9658	TCGA-AX-A3G7-01				UCEC	2	0.6517	TCGA-SJ-A6ZI-01				UCEC	0.2945	-4.6082	TCGA-KP-A3W0-01				UCEC	3.41	-3.3076	TCGA-A5-A3LP-01
UCEC	0.109242	0.0718	TCGA-EY-A1GO-01				UCEC	36	-3.3076	TCGA-A5-A3LP-01				UCEC	0.328	0.8726	TCGA-AJ-A23N-01				UCEC	1.63	3.793	TCGA-EY-A1GP-01
UCEC	0.163013	-9.9658	TCGA-PG-A914-01				UCEC	7	3.793	TCGA-EY-A1GP-01				UCEC	0.2968	-9.9658	TCGA-KP-A3W1-01				UCEC	2	-0.0277	TCGA-QF-A5YT-01
UCEC	7.11508e-06	1.3397	TCGA-BG-A0MK-01				UCEC	0	-0.0277	TCGA-QF-A5YT-01				UCEC	0.938	-9.9658	TCGA-D1-A2G0-01				UCEC	2	-3.816	TCGA-B5-A3FA-01
UCEC	0.0436766	-9.9658	TCGA-EY-A1GL-01				UCEC	0	-3.816	TCGA-B5-A3FA-01				UCEC	0.3064	0.0854	TCGA-D1-A3JP-01				UCEC	1.99	-3.458	TCGA-H5-A2HR-01
UCEC	0.101472	-1.1172	TCGA-A5-A2K4-01				UCEC	37	-3.458	TCGA-H5-A2HR-01				UCEC	0.8641	0.537	TCGA-BK-A13B-01				UCEC	1.93	-1.0559	TCGA-2E-A9G8-01
UCEC	0.209832	-0.0725	TCGA-AJ-A2QM-01				UCEC	40	-1.0559	TCGA-2E-A9G8-01				UCEC	0.6869	-2.6349	TCGA-B5-A3FC-01				UCEC	3.72	-4.035	TCGA-BK-A4ZD-01
UCEC	0.0479147	-2.9324	TCGA-AJ-A3BD-01				UCEC	27	-4.035	TCGA-BK-A4ZD-01				UCEC	0.3098	-3.6259	TCGA-D1-A3DA-01				UCEC	2	-5.0116	TCGA-DF-A2KY-01
UCEC	0.00791591	2.1894	TCGA-E6-A2P9-01				UCEC	2	-5.0116	TCGA-DF-A2KY-01				UCEC	0.2839	-0.0425	TCGA-FI-A3PV-01				UCEC	2.01	-3.3076	TCGA-EY-A4KR-01
UCEC	0	-2.7274	TCGA-DI-A1BU-01				UCEC	48	-3.3076	TCGA-EY-A4KR-01				UCEC	1.1057	-9.9658	TCGA-AJ-A3BG-01				UCEC	3.36	-0.3566	TCGA-DI-A2QY-01
UCEC	0.133088	3.3842	TCGA-KP-A3W4-01				UCEC	59	-0.3566	TCGA-DI-A2QY-01				UCEC	0.6106	-9.9658	TCGA-BS-A0V4-01				UCEC	3.3	-9.9658	TCGA-EY-A2ON-01
UCEC	0.0141546	-1.5522	TCGA-AJ-A3BH-01				UCEC	27	-9.9658	TCGA-EY-A2ON-01				UCEC	0.3071	0.5763	TCGA-EY-A2OO-01				UCEC	2.23	-2.3884	TCGA-AJ-A8CW-01
UCEC	0.148668	-9.9658	TCGA-EY-A210-01				UCEC	11	-2.3884	TCGA-AJ-A8CW-01				UCEC	0.2928	3.3856	TCGA-AJ-A3NC-01				UCEC	2	-5.5735	TCGA-AJ-A3OJ-01
UCEC	0.0175989	-2.6349	TCGA-AX-A3G9-01				UCEC	0	-5.5735	TCGA-AJ-A3OJ-01				UCEC	0.8113	3.325	TCGA-B5-A1MW-01				UCEC	2.22	-1.2142	TCGA-AX-A2HH-01
UCEC	0.0110264	-0.6416	TCGA-QS-A744-01				UCEC	7	-1.2142	TCGA-AX-A2HH-01				UCEC	0.6138	0.6517	TCGA-SJ-A6ZI-01				UCEC	2.73	-1.5522	TCGA-AJ-A3IA-01
UCEC	0.00572058	-0.4921	TCGA-AX-A3GB-01				UCEC	85	-1.5522	TCGA-AJ-A3IA-01				UCEC	0.3022	-3.3076	TCGA-A5-A3LP-01				UCEC	1.94	-9.9658	TCGA-AX-A3G7-01
UCEC	5.11083e-06	-4.6082	TCGA-AJ-A2QO-01				UCEC	24	-9.9658	TCGA-AX-A3G7-01				UCEC	0.3006	3.793	TCGA-EY-A1GP-01				UCEC	3.39	0.0718	TCGA-EY-A1GO-01
UCEC	0.0304407	2.1734	TCGA-AJ-A3NG-01				UCEC	8	0.0718	TCGA-EY-A1GO-01				UCEC	0.8862	-1.8314	TCGA-A5-A7WJ-01				UCEC	3.5	-9.9658	TCGA-PG-A914-01
UCEC	3.63191e-05	-1.685	TCGA-AX-A2IN-01				UCEC	61	-9.9658	TCGA-PG-A914-01				UCEC	0.3502	-0.0277	TCGA-QF-A5YT-01				UCEC	2	1.3397	TCGA-BG-A0MK-01
UCEC	0.438387	3.1278	TCGA-A5-A3LO-01				UCEC	0	1.3397	TCGA-BG-A0MK-01				UCEC	0.4634	-3.816	TCGA-B5-A3FA-01				UCEC	2.05	-9.9658	TCGA-EY-A1GL-01
UCEC	1.74193e-05	-0.9971	TCGA-BS-A0V7-01				UCEC	4	-9.9658	TCGA-EY-A1GL-01				UCEC	0.2896	-3.458	TCGA-H5-A2HR-01				UCEC	3.46	-1.1172	TCGA-A5-A2K4-01
UCEC	3.69585e-06	-1.7322	TCGA-EO-A3AU-01				UCEC	15	-1.1172	TCGA-A5-A2K4-01				UCEC	0.3234	-1.0559	TCGA-2E-A9G8-01				UCEC	3.72	-0.0725	TCGA-AJ-A2QM-01
UCEC	0.166527	2.7993	TCGA-EO-A22Y-01				UCEC	31	-0.0725	TCGA-AJ-A2QM-01				UCEC	0.3226	-4.035	TCGA-BK-A4ZD-01				UCEC	3.92	-2.9324	TCGA-AJ-A3BD-01
UCEC	0.00146902	-0.0725	TCGA-SJ-A6ZJ-01				UCEC	28	-2.9324	TCGA-AJ-A3BD-01				UCEC	0.8855	-5.0116	TCGA-DF-A2KY-01				UCEC	2.12	2.1894	TCGA-E6-A2P9-01
UCEC	0.482027	-3.816	TCGA-AX-A3FV-01				UCEC	4	2.1894	TCGA-E6-A2P9-01				UCEC	0.2999	-3.3076	TCGA-EY-A4KR-01				UCEC	2	-2.7274	TCGA-DI-A1BU-01
UCEC	0.234502	-0.7108	TCGA-EY-A547-01				UCEC	0	-2.7274	TCGA-DI-A1BU-01				UCEC	0.301	-0.3566	TCGA-DI-A2QY-01				UCEC	1.94	3.3842	TCGA-KP-A3W4-01
UCEC	0.244502	-9.9658	TCGA-AJ-A3TW-01				UCEC	19	3.3842	TCGA-KP-A3W4-01				UCEC	0.2803	-9.9658	TCGA-EY-A2ON-01				UCEC	2.12	-1.5522	TCGA-AJ-A3BH-01
UCEC	0.33337	-9.9658	TCGA-DF-A2KR-01				UCEC	6	-1.5522	TCGA-AJ-A3BH-01				UCEC	0.8784	-2.3884	TCGA-AJ-A8CW-01				UCEC	1.99	-9.9658	TCGA-EY-A210-01
UCEC	7.45304e-05	-3.6259	TCGA-AJ-A5DV-01				UCEC	24	-9.9658	TCGA-EY-A210-01				UCEC	0.8896	-5.5735	TCGA-AJ-A3OJ-01				UCEC	2	-2.6349	TCGA-AX-A3G9-01
UCEC	0.355779	-5.5735	TCGA-D1-A3DH-01				UCEC	3	-2.6349	TCGA-AX-A3G9-01				UCEC	0.2913	-1.2142	TCGA-AX-A2HH-01				UCEC	2.21	-0.6416	TCGA-QS-A744-01
UCEC	1.74353e-05	-0.4921	TCGA-DI-A1C3-01				UCEC	4	-0.6416	TCGA-QS-A744-01				UCEC	0.3185	-1.5522	TCGA-AJ-A3IA-01				UCEC	2.07	-0.4921	TCGA-AX-A3GB-01
UCEC	0.41311	-6.5064	TCGA-FI-A2EY-01				UCEC	4	-0.4921	TCGA-AX-A3GB-01				UCEC	0.3123	-9.9658	TCGA-AX-A3G7-01				UCEC	2	-4.6082	TCGA-AJ-A2QO-01
UCEC	0.251758	-9.9658	TCGA-B5-A5OE-01				UCEC	0	-4.6082	TCGA-AJ-A2QO-01				UCEC	0.4959	0.0718	TCGA-EY-A1GO-01				UCEC	2.19	2.1734	TCGA-AJ-A3NG-01
UCEC	0.21761	-4.6082	TCGA-EY-A3L3-01				UCEC	7	2.1734	TCGA-AJ-A3NG-01				UCEC	0.3571	-9.9658	TCGA-PG-A914-01				UCEC	2.04	-1.685	TCGA-AX-A2IN-01
UCEC	0.19315	-9.9658	TCGA-AP-A5FX-01				UCEC	0	-1.685	TCGA-AX-A2IN-01				UCEC	0.3161	1.7009	TCGA-A5-A1OH-01				UCEC	2.79	3.1278	TCGA-A5-A3LO-01
UCEC	0.000227721	1.7403	TCGA-AJ-A3EL-01				UCEC	4	3.1278	TCGA-A5-A3LO-01				UCEC	0.3119	1.3397	TCGA-BG-A0MK-01				UCEC	2.16	-0.9971	TCGA-BS-A0V7-01
UCEC	0.200142	-3.816	TCGA-AX-A3FZ-01				UCEC	2	-0.9971	TCGA-BS-A0V7-01				UCEC	0.2939	-9.9658	TCGA-EY-A1GL-01				UCEC	2	-1.7322	TCGA-EO-A3AU-01
UCEC	7.74296e-05	-0.9406	TCGA-BK-A6W3-01				UCEC	0	-1.7322	TCGA-EO-A3AU-01				UCEC	0.2858	-1.1172	TCGA-A5-A2K4-01				UCEC	2.57	2.7993	TCGA-EO-A22Y-01
UCEC	0.00649691	-4.6082	TCGA-AJ-A3NE-01				UCEC	1	2.7993	TCGA-EO-A22Y-01				UCEC	0.3159	-0.0725	TCGA-AJ-A2QM-01				UCEC	2.05	-0.0725	TCGA-SJ-A6ZJ-01
UCEC	0.251937	-0.2498	TCGA-B5-A0JN-01				UCEC	0	-0.0725	TCGA-SJ-A6ZJ-01				UCEC	0.2845	-2.9324	TCGA-AJ-A3BD-01				UCEC	2.78	-3.816	TCGA-AX-A3FV-01
UCEC	2.14283e-05	1.7273	TCGA-EO-A3KX-01				UCEC	58	-3.816	TCGA-AX-A3FV-01				UCEC	1.0301	2.1894	TCGA-E6-A2P9-01				UCEC	1.99	-0.7108	TCGA-EY-A547-01
UCEC	0.0262323	1.6374	TCGA-5S-A9Q8-01				UCEC	26	-0.7108	TCGA-EY-A547-01				UCEC	0.991	-2.7274	TCGA-DI-A1BU-01				UCEC	2.85	-9.9658	TCGA-AJ-A3TW-01
UCEC	0.000334134	-0.3022	TCGA-QS-A5YQ-01				UCEC	56	-9.9658	TCGA-AJ-A3TW-01				UCEC	0.3573	3.3842	TCGA-KP-A3W4-01				UCEC	3.07	-9.9658	TCGA-DF-A2KR-01
UCEC	0.224178	-9.9658	TCGA-EO-A1Y7-01				UCEC	73	-9.9658	TCGA-DF-A2KR-01				UCEC	1.0149	-1.5522	TCGA-AJ-A3BH-01				UCEC	2	-3.6259	TCGA-AJ-A5DV-01
UCEC	0.23803	-5.0116	TCGA-B5-A3FD-01				UCEC	0	-3.6259	TCGA-AJ-A5DV-01				UCEC	0.2829	-9.9658	TCGA-EY-A210-01				UCEC	3.28	-5.5735	TCGA-D1-A3DH-01
UCEC	0	3.421	TCGA-B5-A11R-01				UCEC	44	-5.5735	TCGA-D1-A3DH-01				UCEC	1.016	-2.6349	TCGA-AX-A3G9-01				UCEC	2.1	-0.4921	TCGA-DI-A1C3-01
UCEC	0.2874	-2.0529	TCGA-AJ-A3EJ-01				UCEC	0	-0.4921	TCGA-DI-A1C3-01				UCEC	0.3346	-0.6416	TCGA-QS-A744-01				UCEC	2.74	-6.5064	TCGA-FI-A2EY-01
UCEC	0.30739	-3.6259	TCGA-AX-A3G4-01				UCEC	55	-6.5064	TCGA-FI-A2EY-01				UCEC	0.3008	-0.4921	TCGA-AX-A3GB-01				UCEC	1.91	-9.9658	TCGA-B5-A5OE-01
UCEC	0.156853	-1.9379	TCGA-EY-A54A-01				UCEC	32	-9.9658	TCGA-B5-A5OE-01				UCEC	1.104	-4.6082	TCGA-AJ-A2QO-01				UCEC	3.17	-4.6082	TCGA-EY-A3L3-01
UCEC	0.0617472	-1.2828	TCGA-EO-A3L0-01				UCEC	38	-4.6082	TCGA-EY-A3L3-01				UCEC	0.3693	2.1734	TCGA-AJ-A3NG-01				UCEC	3.41	-9.9658	TCGA-AP-A5FX-01
UCEC	0.463459	1.0007	TCGA-AJ-A3NH-01				UCEC	32	-9.9658	TCGA-AP-A5FX-01				UCEC	0.7682	-1.685	TCGA-AX-A2IN-01				UCEC	2	1.7403	TCGA-AJ-A3EL-01
UCEC	0.0432165	-9.9658	TCGA-A5-A2K3-01				UCEC	0	1.7403	TCGA-AJ-A3EL-01				UCEC	0.3011	3.1278	TCGA-A5-A3LO-01				UCEC	2.96	-3.816	TCGA-AX-A3FZ-01
UCEC	0.18271	-0.6643	TCGA-AJ-A6NU-01				UCEC	10	-3.816	TCGA-AX-A3FZ-01				UCEC	0.2599	-0.9971	TCGA-BS-A0V7-01				UCEC	2	-0.9406	TCGA-BK-A6W3-01
UCEC	0.160371	-4.2934	TCGA-AJ-A3I9-01				UCEC	0	-0.9406	TCGA-BK-A6W3-01				UCEC	0.8955	-1.7322	TCGA-EO-A3AU-01				UCEC	1.99	-4.6082	TCGA-AJ-A3NE-01
UCEC	7.84914e-05	0.6332	TCGA-A5-A2K7-01				UCEC	3	-4.6082	TCGA-AJ-A3NE-01				UCEC	0.306	2.7993	TCGA-EO-A22Y-01				UCEC	3.23	-0.2498	TCGA-B5-A0JN-01
UCEC	0.132103	-2.0529	TCGA-DI-A2QT-01				UCEC	58	-0.2498	TCGA-B5-A0JN-01				UCEC	0.3382	-0.0725	TCGA-SJ-A6ZJ-01				UCEC	2	1.7273	TCGA-EO-A3KX-01
UCEC	8.97043e-05	-5.5735	TCGA-E6-A2P8-01				UCEC	0	1.7273	TCGA-EO-A3KX-01				UCEC	0.3357	-3.816	TCGA-AX-A3FV-01				UCEC	2.01	1.6374	TCGA-5S-A9Q8-01
UCEC	9.77556e-05	-0.2159	TCGA-QF-A5YS-01				UCEC	5	1.6374	TCGA-5S-A9Q8-01				UCEC	0.4834	-0.7108	TCGA-EY-A547-01				UCEC	2	-0.3022	TCGA-QS-A5YQ-01
UCEC	0.300916	0.044	TCGA-KP-A3VZ-01				UCEC	0	-0.3022	TCGA-QS-A5YQ-01				UCEC	0.4195	-9.9658	TCGA-AJ-A3TW-01				UCEC	1.99	-9.9658	TCGA-EO-A1Y7-01
UCEC	7.55727e-05	0.1257	TCGA-EO-A3B0-01				UCEC	16	-9.9658	TCGA-EO-A1Y7-01				UCEC	0.3419	-9.9658	TCGA-DF-A2KR-01				UCEC	1.78	-5.0116	TCGA-B5-A3FD-01
UCEC	0.000169035	-2.6349	TCGA-DF-A2KN-01				UCEC	22	-5.0116	TCGA-B5-A3FD-01				UCEC	0.3053	-3.6259	TCGA-AJ-A5DV-01				UCEC	2.36	3.421	TCGA-B5-A11R-01
UCEC	0.00343497	1.8722	TCGA-BK-A56F-01				UCEC	1	3.421	TCGA-B5-A11R-01				UCEC	0.3135	-5.5735	TCGA-D1-A3DH-01				UCEC	3.02	-2.0529	TCGA-AJ-A3EJ-01
UCEC	0	4.3177	TCGA-AJ-A3OL-01				UCEC	30	-2.0529	TCGA-AJ-A3EJ-01				UCEC	0.2916	-0.4921	TCGA-DI-A1C3-01				UCEC	3.61	-3.6259	TCGA-AX-A3G4-01
UCEC	0.0495232	-5.5735	TCGA-DF-A2KZ-01				UCEC	51	-3.6259	TCGA-AX-A3G4-01				UCEC	0.3239	-6.5064	TCGA-FI-A2EY-01				UCEC	1.87	-1.9379	TCGA-EY-A54A-01
UCEC	0.0493015	1.3511	TCGA-PG-A915-01				UCEC	24	-1.9379	TCGA-EY-A54A-01				UCEC	0.3429	-9.9658	TCGA-B5-A5OE-01				UCEC	2.15	-1.2828	TCGA-EO-A3L0-01
UCEC	0	-2.9324	TCGA-DF-A2KV-01				UCEC	0	-1.2828	TCGA-EO-A3L0-01				UCEC	0.2962	-4.6082	TCGA-EY-A3L3-01				UCEC	3.07	1.0007	TCGA-AJ-A3NH-01
UCEC	0.48365	-5.0116	TCGA-EY-A72D-01				UCEC	42	1.0007	TCGA-AJ-A3NH-01				UCEC	0.2855	-9.9658	TCGA-AP-A5FX-01				UCEC	3.98	-9.9658	TCGA-A5-A2K3-01
UCEC	0.238151	-1.5522	TCGA-PG-A7D5-01				UCEC	5	-9.9658	TCGA-A5-A2K3-01				UCEC	0.298	1.7403	TCGA-AJ-A3EL-01				UCEC	1.87	-0.6643	TCGA-AJ-A6NU-01
UCEC	0.270888	-2.5479	TCGA-AP-A3K1-01				UCEC	23	-0.6643	TCGA-AJ-A6NU-01				UCEC	0.336	-3.816	TCGA-AX-A3FZ-01				UCEC	1.91	-4.2934	TCGA-AJ-A3I9-01
UCEC	0.200869	1.2992	TCGA-BG-A3PP-01				UCEC	11	-4.2934	TCGA-AJ-A3I9-01				UCEC	0.3435	-0.9406	TCGA-BK-A6W3-01				UCEC	2	0.6332	TCGA-A5-A2K7-01
UCEC	0.346201	1.177	TCGA-E6-A8L9-01				UCEC	0	0.6332	TCGA-A5-A2K7-01				UCEC	0.555	-4.6082	TCGA-AJ-A3NE-01				UCEC	2.96	-2.0529	TCGA-DI-A2QT-01
UCEC	0.208352	-0.7346	TCGA-AJ-A3BF-01				UCEC	28	-2.0529	TCGA-DI-A2QT-01				UCEC	0.3115	-0.2498	TCGA-B5-A0JN-01				UCEC	2	-5.5735	TCGA-E6-A2P8-01
UCEC	0.0197946	-1.9379	TCGA-EO-A3AY-01				UCEC	0	-5.5735	TCGA-E6-A2P8-01				UCEC	1.2214	1.7273	TCGA-EO-A3KX-01				UCEC	2	-0.2159	TCGA-QF-A5YS-01
UCEC	0.322063	-0.5756	TCGA-AX-A3G1-01				UCEC	0	-0.2159	TCGA-QF-A5YS-01				UCEC	0.3199	1.6374	TCGA-5S-A9Q8-01				UCEC	2.8	0.044	TCGA-KP-A3VZ-01
UCEC	0.220995	-2.9324	TCGA-EO-A3B1-01				UCEC	40	0.044	TCGA-KP-A3VZ-01				UCEC	0.348	-0.3022	TCGA-QS-A5YQ-01				UCEC	2.05	0.1257	TCGA-EO-A3B0-01
UCEC	0.484331	-9.9658	TCGA-AX-A2H4-01				UCEC	0	0.1257	TCGA-EO-A3B0-01				UCEC	0.3284	-9.9658	TCGA-EO-A1Y7-01				UCEC	2	-2.6349	TCGA-DF-A2KN-01
UCEC	0.000276469	-3.816	TCGA-EY-A548-01				UCEC	0	-2.6349	TCGA-DF-A2KN-01				UCEC	0.2815	-5.0116	TCGA-B5-A3FD-01				UCEC	2	1.8722	TCGA-BK-A56F-01
UCEC	0.127747	-1.8314	TCGA-B5-A3S1-01				UCEC	0	1.8722	TCGA-BK-A56F-01				UCEC	0.2964	3.421	TCGA-B5-A11R-01				UCEC	2.09	4.3177	TCGA-AJ-A3OL-01
UCEC	6.9389e-05	-3.6259	TCGA-EO-A22U-01				UCEC	1	4.3177	TCGA-AJ-A3OL-01				UCEC	0.2933	-2.0529	TCGA-AJ-A3EJ-01				UCEC	2.04	-5.5735	TCGA-DF-A2KZ-01
UCEC	0.000185675	1.8996	TCGA-AJ-A8CT-01				UCEC	1	-5.5735	TCGA-DF-A2KZ-01				UCEC	0.3004	-3.6259	TCGA-AX-A3G4-01				UCEC	3.52	1.3511	TCGA-PG-A915-01
UCEC	1.61007e-05	-9.9658	TCGA-AJ-A3EK-01				UCEC	27	1.3511	TCGA-PG-A915-01				UCEC	0.3081	-1.9379	TCGA-EY-A54A-01				UCEC	2	-2.9324	TCGA-DF-A2KV-01
UCEC	0.0935092	0.0718	TCGA-D1-A3JQ-01				UCEC	0	-2.9324	TCGA-DF-A2KV-01				UCEC	0.2865	-1.2828	TCGA-EO-A3L0-01				UCEC	2.73	-5.0116	TCGA-EY-A72D-01
UCEC	0.396659	-0.0425	TCGA-PG-A5BC-01				UCEC	49	-5.0116	TCGA-EY-A72D-01				UCEC	0.3145	1.0007	TCGA-AJ-A3NH-01				UCEC	1.82	-1.5522	TCGA-PG-A7D5-01
UCEC	0.346373	-1.2481	TCGA-EO-A3AS-01				UCEC	34	-1.5522	TCGA-PG-A7D5-01				UCEC	0.4541	-9.9658	TCGA-A5-A2K3-01				UCEC	4.85	-2.5479	TCGA-AP-A3K1-01
UCEC	0.000103111	-5.5735	TCGA-EY-A5W2-01				UCEC	35	-2.5479	TCGA-AP-A3K1-01				UCEC	0.3416	-0.6643	TCGA-AJ-A6NU-01				UCEC	3.55	1.2992	TCGA-BG-A3PP-01
UCEC	6.47905e-05	-9.9658	TCGA-PG-A6IB-01				UCEC	33	1.2992	TCGA-BG-A3PP-01				UCEC	0.2895	-4.2934	TCGA-AJ-A3I9-01				UCEC	3.2	1.177	TCGA-E6-A8L9-01
UCEC	1.0108e-05	-0.013	TCGA-BK-A6W4-01				UCEC	40	1.177	TCGA-E6-A8L9-01				UCEC	0.9748	0.6332	TCGA-A5-A2K7-01				UCEC	1.88	-0.7346	TCGA-AJ-A3BF-01
UCEC	0.249785	-3.816	TCGA-QS-A8F1-01				UCEC	24	-0.7346	TCGA-AJ-A3BF-01				UCEC	0.3099	-2.0529	TCGA-DI-A2QT-01				UCEC	2	-1.9379	TCGA-EO-A3AY-01
UCEC	0	-5.5735	TCGA-EO-A3AV-01				UCEC	3	-1.9379	TCGA-EO-A3AY-01				UCEC	0.6942	-5.5735	TCGA-E6-A2P8-01				UCEC	1.84	-0.5756	TCGA-AX-A3G1-01
UCEC	1.92284e-05	-4.6082	TCGA-AX-A3FT-01				UCEC	27	-0.5756	TCGA-AX-A3G1-01				UCEC	0.323	-0.2159	TCGA-QF-A5YS-01				UCEC	3.36	-2.9324	TCGA-EO-A3B1-01
UCEC	0.137886	-1.3921	TCGA-EY-A2OQ-01				UCEC	50	-2.9324	TCGA-EO-A3B1-01				UCEC	0.3111	0.044	TCGA-KP-A3VZ-01				UCEC	2.85	-9.9658	TCGA-AX-A2H4-01
UCEC	0.197265	-4.2934	TCGA-A5-A7WK-01				UCEC	52	-9.9658	TCGA-AX-A2H4-01				UCEC	0.3052	0.1257	TCGA-EO-A3B0-01				UCEC	2	-3.816	TCGA-EY-A548-01
UCEC	0.0126197	-0.997095	TCGA-BK-A0CA-01				UCEC	0	-3.816	TCGA-EY-A548-01				UCEC	0.8466	-2.6349	TCGA-DF-A2KN-01				UCEC	3.44	-1.8314	TCGA-B5-A3S1-01
UCEC	0.184409	-0.1345	TCGA-KP-A3W3-01				UCEC	36	-1.8314	TCGA-B5-A3S1-01				UCEC	0.297	1.8722	TCGA-BK-A56F-01				UCEC	2	-3.6259	TCGA-EO-A22U-01
UCEC	0.0878651	-6.5064	TCGA-SL-A6J9-01				UCEC	0	-3.6259	TCGA-EO-A22U-01				UCEC	0.7708	4.3177	TCGA-AJ-A3OL-01				UCEC	2	1.8996	TCGA-AJ-A8CT-01
UCEC	0.320383	-3.38087	TCGA-BK-A139-01				UCEC	0	1.8996	TCGA-AJ-A8CT-01				UCEC	0.715	-5.5735	TCGA-DF-A2KZ-01				UCEC	2	-9.9658	TCGA-AJ-A3EK-01
UCEC	0.210389	2.5585	TCGA-K6-A3WQ-01				UCEC	0	-9.9658	TCGA-AJ-A3EK-01				UCEC	0.3462	1.3511	TCGA-PG-A915-01				UCEC	1.96	0.0718	TCGA-D1-A3JQ-01
UCEC	0.00079218	-0.2498	TCGA-AJ-A5DW-01				UCEC	15	0.0718	TCGA-D1-A3JQ-01				UCEC	0.288	-2.9324	TCGA-DF-A2KV-01				UCEC	1.76	-0.0425	TCGA-PG-A5BC-01
UCEC	0.136213	-1.8836	TCGA-B5-A5OD-01				UCEC	47	-0.0425	TCGA-PG-A5BC-01				UCEC	0.3729	-5.0116	TCGA-EY-A72D-01				UCEC	3.58	-5.0116	TCGA-KJ-A3U4-01
UCEC	0.00665501	3.2112	TCGA-B5-A3FH-01				UCEC	21	-5.0116	TCGA-KJ-A3U4-01				UCEC	0.3506	-1.5522	TCGA-PG-A7D5-01				UCEC	2.04	-1.2481	TCGA-EO-A3AS-01
UCEC	0.19962	-2.17788	TCGA-BK-A26L-01				UCEC	68	-1.2481	TCGA-EO-A3AS-01				UCEC	0.3224	-2.5479	TCGA-AP-A3K1-01				UCEC	2.04	-5.5735	TCGA-EY-A5W2-01
UCEC	0.391633	-4.6082	TCGA-EY-A3QX-01				UCEC	1	-5.5735	TCGA-EY-A5W2-01				UCEC	0.2949	1.2992	TCGA-BG-A3PP-01				UCEC	2	-9.9658	TCGA-PG-A6IB-01
UCEC	0.431007	-3.0469	TCGA-AX-A3GI-01				UCEC	0	-9.9658	TCGA-PG-A6IB-01				UCEC	0.361	1.177	TCGA-E6-A8L9-01				UCEC	2	-0.013	TCGA-BK-A6W4-01
UCEC	0.0491244	-5.0116	TCGA-EY-A1GX-01				UCEC	0	-0.013	TCGA-BK-A6W4-01				UCEC	0.3014	-0.7346	TCGA-AJ-A3BF-01				UCEC	3.17	-3.816	TCGA-QS-A8F1-01
UCEC	0.282533	-3.6259	TCGA-AJ-A3EM-01				UCEC	37	-3.816	TCGA-QS-A8F1-01				UCEC	0.2784	-1.9379	TCGA-EO-A3AY-01				UCEC	2.07	-5.5735	TCGA-EO-A3AV-01
UCEC	0.252738	-4.6082	TCGA-BK-A0CC-01				UCEC	0	-5.5735	TCGA-EO-A3AV-01				UCEC	0.3099	-0.5756	TCGA-AX-A3G1-01				UCEC	2.05	-4.6082	TCGA-AX-A3FT-01
UCEC	0.000704433	-1.8836	TCGA-B5-A5OC-01				UCEC	0	-4.6082	TCGA-AX-A3FT-01				UCEC	0.2923	-2.9324	TCGA-EO-A3B1-01				UCEC	3.89	-1.3921	TCGA-EY-A2OQ-01
UCEC	0.142064	0.5859	TCGA-B5-A1MS-01				UCEC	45	-1.3921	TCGA-EY-A2OQ-01				UCEC	0.3093	-9.9658	TCGA-AX-A2H4-01				UCEC	1.89	-4.2934	TCGA-A5-A7WK-01
UCEC	0.0327009	4.3435	TCGA-AJ-A8CV-01				UCEC	29	-4.2934	TCGA-A5-A7WK-01				UCEC	0.8116	-3.816	TCGA-EY-A548-01				UCEC	2	-0.997095	TCGA-BK-A0CA-01
UCEC	0.0181012	2.0878	TCGA-EY-A2OP-01				UCEC	3	-0.997095	TCGA-BK-A0CA-01				UCEC	0.3135	-1.8314	TCGA-B5-A3S1-01				UCEC	2.89	-0.1345	TCGA-KP-A3W3-01
UCEC	0.0560193	1.1117	TCGA-EO-A3KU-01				UCEC	40	-0.1345	TCGA-KP-A3W3-01				UCEC	0.4032	-3.6259	TCGA-EO-A22U-01				UCEC	3.39	-6.5064	TCGA-SL-A6J9-01
UCEC	0.0691378	1.7185	TCGA-B5-A3F9-01				UCEC	32	-6.5064	TCGA-SL-A6J9-01				UCEC	0.503	1.8996	TCGA-AJ-A8CT-01				UCEC	3.53	-3.38087	TCGA-BK-A139-01
UCEC	1.43874e-05	-3.0469	TCGA-AJ-A3OK-01				UCEC	42	-3.38087	TCGA-BK-A139-01				UCEC	0.4287	-9.9658	TCGA-AJ-A3EK-01				UCEC	3.38	2.5585	TCGA-K6-A3WQ-01
UCEC	0.00100149	-4.6082	TCGA-B5-A3FB-01				UCEC	37	2.5585	TCGA-K6-A3WQ-01				UCEC	0.3422	0.0718	TCGA-D1-A3JQ-01				UCEC	2	-0.2498	TCGA-AJ-A5DW-01
UCEC	4.73351e-05	-2.114	TCGA-AX-A05W-01				UCEC	0	-0.2498	TCGA-AJ-A5DW-01				UCEC	0.3104	-0.0425	TCGA-PG-A5BC-01				UCEC	3.25	-1.8836	TCGA-B5-A5OD-01
UCEC	0.0403876	2.2693	TCGA-PG-A916-01				UCEC	42	-1.8836	TCGA-B5-A5OD-01				UCEC	0.3085	-5.0116	TCGA-KJ-A3U4-01				UCEC	2.07	3.2112	TCGA-B5-A3FH-01
UCEC	0.0658913	-9.9658	TCGA-A5-A2K2-01				UCEC	3	3.2112	TCGA-B5-A3FH-01				UCEC	0.3139	-1.2481	TCGA-EO-A3AS-01				UCEC	3.44	-2.17788	TCGA-BK-A26L-01
UCEC	0.0144513	-9.9658	TCGA-DF-A2KU-01				UCEC	31	-2.17788	TCGA-BK-A26L-01				UCEC	0.9861	-5.5735	TCGA-EY-A5W2-01				UCEC	1.77	-4.6082	TCGA-EY-A3QX-01
UCEC	3.76906e-05	-1.1811	TCGA-BG-A3EW-01				UCEC	41	-4.6082	TCGA-EY-A3QX-01				UCEC	0.6358	-9.9658	TCGA-PG-A6IB-01				UCEC	1.64	-3.0469	TCGA-AX-A3GI-01
UCEC	0.127106	-2.3884	TCGA-EO-A3KW-01				UCEC	38	-3.0469	TCGA-AX-A3GI-01				UCEC	0.3301	-0.013	TCGA-BK-A6W4-01				UCEC	2.21	-5.0116	TCGA-EY-A1GX-01
UCEC	0	-9.9658	TCGA-B5-A0JR-01				UCEC	2	-5.0116	TCGA-EY-A1GX-01				UCEC	0.3647	-3.816	TCGA-QS-A8F1-01				UCEC	3.19	-3.6259	TCGA-AJ-A3EM-01
UCEC	0.0513224	-5.0116	TCGA-FI-A3PX-01				UCEC	34	-3.6259	TCGA-AJ-A3EM-01				UCEC	0.2853	-5.5735	TCGA-EO-A3AV-01				UCEC	5.33	-4.6082	TCGA-BK-A0CC-01
UCEC	5.72175e-05	1.2333	TCGA-A5-A2K5-01				UCEC	68	-4.6082	TCGA-BK-A0CC-01				UCEC	0.8254	-4.6082	TCGA-AX-A3FT-01				UCEC	2.12	-1.8836	TCGA-B5-A5OC-01
UCEC	0.423561	-9.9658	TCGA-EO-A3AZ-01				UCEC	1	-1.8836	TCGA-B5-A5OC-01				UCEC	0.3004	-1.3921	TCGA-EY-A2OQ-01				UCEC	3.73	0.5859	TCGA-B5-A1MS-01
DLBC	0.0492923	-9.9658	TCGA-FA-A7DS-01				UCEC	30	0.5859	TCGA-B5-A1MS-01				UCEC	0.3449	-4.2934	TCGA-A5-A7WK-01				UCEC	2	4.3435	TCGA-AJ-A8CV-01
DLBC	0.0688434	-9.9658	TCGA-GS-A9TT-01				UCEC	2	4.3435	TCGA-AJ-A8CV-01				UCEC	0.3061	-0.997095	TCGA-BK-A0CA-01				UCEC	2.08	2.0878	TCGA-EY-A2OP-01
DLBC	0.139123	-9.9658	TCGA-G8-6325-01				UCEC	5	2.0878	TCGA-EY-A2OP-01				UCEC	0.4075	-0.1345	TCGA-KP-A3W3-01				UCEC	3.17	1.1117	TCGA-EO-A3KU-01
DLBC	0.0269083	-9.9658	TCGA-G8-6907-01				UCEC	34	1.1117	TCGA-EO-A3KU-01				UCEC	0.3503	-6.5064	TCGA-SL-A6J9-01				UCEC	2.81	1.7185	TCGA-B5-A3F9-01
DLBC	0.00774506	-3.458	TCGA-FF-8046-01				UCEC	4	1.7185	TCGA-B5-A3F9-01				UCEC	0.2959	-3.38087	TCGA-BK-A139-01				UCEC	2	-3.0469	TCGA-AJ-A3OK-01
DLBC	0.000401496	-1.8836	TCGA-GS-A9TV-01				UCEC	0	-3.0469	TCGA-AJ-A3OK-01				UCEC	0.3158	2.5585	TCGA-K6-A3WQ-01				UCEC	2.01	-4.6082	TCGA-B5-A3FB-01
DLBC	0.0907401	-9.9658	TCGA-GS-A9TZ-01				UCEC	0	-4.6082	TCGA-B5-A3FB-01				UCEC	0.3003	-0.2498	TCGA-AJ-A5DW-01				UCEC	2.23	-2.114	TCGA-AX-A05W-01
DLBC	0.160003	-9.9658	TCGA-GR-A4D4-01				UCEC	1	-2.114	TCGA-AX-A05W-01				UCEC	0.3578	-1.8836	TCGA-B5-A5OD-01				UCEC	2	2.2693	TCGA-PG-A916-01
DLBC	0.148257	-9.9658	TCGA-G8-6909-01				UCEC	3	2.2693	TCGA-PG-A916-01				UCEC	0.2786	3.2112	TCGA-B5-A3FH-01				UCEC	3.67	-9.9658	TCGA-A5-A2K2-01
DLBC	0.0437024	-9.9658	TCGA-FA-A82F-01				UCEC	29	-9.9658	TCGA-A5-A2K2-01				UCEC	0.3083	-2.17788	TCGA-BK-A26L-01				UCEC	2	-9.9658	TCGA-DF-A2KU-01
DLBC	0.17715	-3.816	TCGA-GR-7353-01				UCEC	2	-9.9658	TCGA-DF-A2KU-01				UCEC	0.3143	-4.6082	TCGA-EY-A3QX-01				UCEC	2.07	-1.1811	TCGA-BG-A3EW-01
DLBC	0.0599152	-4.035	TCGA-GR-A4D9-01				UCEC	1	-1.1811	TCGA-BG-A3EW-01				UCEC	0.2908	-3.0469	TCGA-AX-A3GI-01				UCEC	3.75	-2.3884	TCGA-EO-A3KW-01
DLBC	0.0913724	-9.9658	TCGA-FF-A7CQ-01				UCEC	37	-2.3884	TCGA-EO-A3KW-01				UCEC	0.3021	-5.0116	TCGA-EY-A1GX-01				UCEC	2.16	-9.9658	TCGA-B5-A0JR-01
DLBC	0.0526762	-9.9658	TCGA-FF-8042-01				UCEC	1	-9.9658	TCGA-B5-A0JR-01				UCEC	0.3264	-3.6259	TCGA-AJ-A3EM-01				UCEC	3.69	-5.0116	TCGA-FI-A3PX-01
DLBC	0.120593	-4.6082	TCGA-GS-A9TQ-01				UCEC	27	-5.0116	TCGA-FI-A3PX-01				UCEC	0.3195	-4.6082	TCGA-BK-A0CC-01				UCEC	2	1.2333	TCGA-A5-A2K5-01
DLBC	0.0673751	-9.9658	TCGA-GS-A9TU-01				UCEC	0	1.2333	TCGA-A5-A2K5-01				UCEC	0.6411	-1.8836	TCGA-B5-A5OC-01				UCEC	1.66	-9.9658	TCGA-EO-A3AZ-01
DLBC	0.0395325	-9.9658	TCGA-G8-6906-01				UCEC	11	-9.9658	TCGA-EO-A3AZ-01				UCEC	0.3021	0.5859	TCGA-B5-A1MS-01				DLBC	2.05	-9.9658	TCGA-FA-A7DS-01
DLBC	0.127571	-5.0116	TCGA-FF-8047-01				DLBC	14	-9.9658	TCGA-FA-A7DS-01				UCEC	0.5694	4.3435	TCGA-AJ-A8CV-01				DLBC	2.07	-9.9658	TCGA-GS-A9TT-01
DLBC	0.253986	-4.6082	TCGA-RQ-A68N-01				DLBC	19	-9.9658	TCGA-GS-A9TT-01				UCEC	0.7773	2.0878	TCGA-EY-A2OP-01				DLBC	1.94	-9.9658	TCGA-G8-6325-01
DLBC	0.118934	-9.9658	TCGA-GS-A9TX-01				DLBC	21	-9.9658	TCGA-G8-6325-01				UCEC	0.3216	1.1117	TCGA-EO-A3KU-01				DLBC	1.98	-9.9658	TCGA-G8-6907-01
DLBC	0.0678819	-6.5064	TCGA-FA-A6HO-01				DLBC	8	-9.9658	TCGA-G8-6907-01				UCEC	0.2781	1.7185	TCGA-B5-A3F9-01				DLBC	2.06	-3.458	TCGA-FF-8046-01
DLBC	0.117512	-3.6259	TCGA-RQ-A6JB-01				DLBC	3	-3.458	TCGA-FF-8046-01				UCEC	0.4056	-3.0469	TCGA-AJ-A3OK-01				DLBC	2	-1.8836	TCGA-GS-A9TV-01
DLBC	0.0530726	-4.2934	TCGA-FA-A86F-01				DLBC	0	-1.8836	TCGA-GS-A9TV-01				UCEC	0.2756	-4.6082	TCGA-B5-A3FB-01				DLBC	4.32	-9.9658	TCGA-GS-A9TZ-01
DLBC	0.0709231	-9.9658	TCGA-FF-8061-01				DLBC	19	-9.9658	TCGA-GS-A9TZ-01				UCEC	0.2715	-2.114	TCGA-AX-A05W-01				DLBC	1.97	-9.9658	TCGA-GR-A4D4-01
DLBC	0.0424238	-5.5735	TCGA-FA-A4XK-01				DLBC	21	-9.9658	TCGA-GR-A4D4-01				UCEC	0.3407	2.2693	TCGA-PG-A916-01				DLBC	2.14	-9.9658	TCGA-G8-6909-01
DLBC	0.140074	-4.035	TCGA-FF-A7CW-01				DLBC	23	-9.9658	TCGA-G8-6909-01				UCEC	0.2927	-9.9658	TCGA-A5-A2K2-01				DLBC	4.52	-9.9658	TCGA-FA-A82F-01
DLBC	0.0675144	-3.816	TCGA-GS-A9U3-01				DLBC	15	-9.9658	TCGA-FA-A82F-01				UCEC	0.3546	-9.9658	TCGA-DF-A2KU-01				DLBC	2.05	-3.816	TCGA-GR-7353-01
DLBC	0.0510821	-6.5064	TCGA-GR-A4D5-01				DLBC	21	-3.816	TCGA-GR-7353-01				UCEC	0.7928	-1.1811	TCGA-BG-A3EW-01				DLBC	2.06	-4.035	TCGA-GR-A4D9-01
DLBC	0.147239	-9.9658	TCGA-FA-A7Q1-01				DLBC	14	-4.035	TCGA-GR-A4D9-01				UCEC	0.3047	-2.3884	TCGA-EO-A3KW-01				DLBC	2.14	-9.9658	TCGA-FF-A7CQ-01
DLBC	0.0813714	-3.816	TCGA-VB-A8QN-01				DLBC	9	-9.9658	TCGA-FF-A7CQ-01				UCEC	0.8081	-9.9658	TCGA-B5-A0JR-01				DLBC	2.34	-9.9658	TCGA-FF-8042-01
DLBC	0.0916089	-5.0116	TCGA-GR-A4D6-01				DLBC	24	-9.9658	TCGA-FF-8042-01				UCEC	0.3305	-5.0116	TCGA-FI-A3PX-01				DLBC	3.92	-4.6082	TCGA-GS-A9TQ-01
DLBC	0.111155	-9.9658	TCGA-GS-A9TW-01				DLBC	19	-4.6082	TCGA-GS-A9TQ-01				UCEC	0.2961	1.2333	TCGA-A5-A2K5-01				DLBC	2.21	-9.9658	TCGA-GS-A9TU-01
DLBC	2.45261e-05	-9.9658	TCGA-G8-6326-01				DLBC	15	-9.9658	TCGA-GS-A9TU-01				UCEC	0.6422	-9.9658	TCGA-EO-A3AZ-01				DLBC	1.96	-9.9658	TCGA-G8-6906-01
DLBC	0.125601	-4.035	TCGA-RQ-AAAT-01				DLBC	3	-9.9658	TCGA-G8-6906-01				DLBC	0.3596	-9.9658	TCGA-FA-A7DS-01				DLBC	1.94	-5.0116	TCGA-FF-8047-01
DLBC	0.031465	-9.9658	TCGA-FF-8041-01				DLBC	17	-5.0116	TCGA-FF-8047-01				DLBC	0.3379	-9.9658	TCGA-GS-A9TT-01				DLBC	3.92	-4.6082	TCGA-RQ-A68N-01
DLBC	0.0907438	-9.9658	TCGA-GR-7351-01				DLBC	9	-4.6082	TCGA-RQ-A68N-01				DLBC	0.3597	-9.9658	TCGA-G8-6325-01				DLBC	2.31	-9.9658	TCGA-GS-A9TX-01
DLBC	0.0691973	-6.5064	TCGA-FA-A6HN-01				DLBC	28	-9.9658	TCGA-GS-A9TX-01				DLBC	0.3621	-9.9658	TCGA-G8-6907-01				DLBC	5.23	-6.5064	TCGA-FA-A6HO-01
DLBC	0.333517	-9.9658	TCGA-GS-A9TY-01				DLBC	26	-6.5064	TCGA-FA-A6HO-01				DLBC	0.3665	-3.458	TCGA-FF-8046-01				DLBC	1.98	-3.6259	TCGA-RQ-A6JB-01
DLBC	0.0864362	-9.9658	TCGA-FF-8062-01				DLBC	16	-3.6259	TCGA-RQ-A6JB-01				DLBC	0.3386	-1.8836	TCGA-GS-A9TV-01				DLBC	2.09	-4.2934	TCGA-FA-A86F-01
DLBC	0.0679071	-5.5735	TCGA-FF-A7CR-01				DLBC	12	-4.2934	TCGA-FA-A86F-01				DLBC	0.3455	-9.9658	TCGA-GS-A9TZ-01				DLBC	2	-9.9658	TCGA-FF-8061-01
DLBC	0.0237407	-9.9658	TCGA-FA-8693-01				DLBC	8	-9.9658	TCGA-FF-8061-01				DLBC	0.3396	-9.9658	TCGA-GR-A4D4-01				DLBC	2.16	-5.5735	TCGA-FA-A4XK-01
DLBC	0.175218	-3.3076	TCGA-FF-A7CX-01				DLBC	12	-5.5735	TCGA-FA-A4XK-01				DLBC	0.3891	-9.9658	TCGA-G8-6909-01				DLBC	2.24	-4.035	TCGA-FF-A7CW-01
DLBC	5.55509e-05	-9.9658	TCGA-G8-6914-01				DLBC	10	-4.035	TCGA-FF-A7CW-01				DLBC	0.3548	-9.9658	TCGA-FA-A82F-01				DLBC	2.27	-3.816	TCGA-GS-A9U3-01
DLBC	0.115884	-9.9658	TCGA-GS-A9U4-01				DLBC	9	-3.816	TCGA-GS-A9U3-01				DLBC	0.3696	-3.816	TCGA-GR-7353-01				DLBC	2.1	-6.5064	TCGA-GR-A4D5-01
DLBC	0.0977253	-9.9658	TCGA-FA-A4BB-01				DLBC	6	-6.5064	TCGA-GR-A4D5-01				DLBC	0.3381	-4.035	TCGA-GR-A4D9-01				DLBC	2.17	-9.9658	TCGA-FA-A7Q1-01
DLBC	0.221168	-9.9658	TCGA-FF-8043-01				DLBC	23	-9.9658	TCGA-FA-A7Q1-01				DLBC	0.34	-9.9658	TCGA-FF-A7CQ-01				DLBC	1.98	-3.816	TCGA-VB-A8QN-01
							DLBC	23	-3.816	TCGA-VB-A8QN-01				DLBC	0.3703	-9.9658	TCGA-FF-8042-01				DLBC	2.09	-5.0116	TCGA-GR-A4D6-01
							DLBC	13	-5.0116	TCGA-GR-A4D6-01				DLBC	0.357	-4.6082	TCGA-GS-A9TQ-01				DLBC	4.34	-9.9658	TCGA-GS-A9TW-01
							DLBC	22	-9.9658	TCGA-GS-A9TW-01				DLBC	0.342	-9.9658	TCGA-GS-A9TU-01				DLBC	2	-9.9658	TCGA-G8-6326-01
							DLBC	0	-9.9658	TCGA-G8-6326-01				DLBC	0.3711	-9.9658	TCGA-G8-6906-01				DLBC	3.74	-4.035	TCGA-RQ-AAAT-01
							DLBC	24	-4.035	TCGA-RQ-AAAT-01				DLBC	0.3788	-5.0116	TCGA-FF-8047-01				DLBC	3.42	-9.9658	TCGA-FF-8041-01
							DLBC	4	-9.9658	TCGA-FF-8041-01				DLBC	0.3472	-4.6082	TCGA-RQ-A68N-01				DLBC	2.01	-9.9658	TCGA-GR-7351-01
							DLBC	16	-9.9658	TCGA-GR-7351-01				DLBC	0.338	-9.9658	TCGA-GS-A9TX-01				DLBC	2.04	-6.5064	TCGA-FA-A6HN-01
							DLBC	11	-6.5064	TCGA-FA-A6HN-01				DLBC	0.3394	-6.5064	TCGA-FA-A6HO-01				DLBC	3.2	-9.9658	TCGA-GS-A9TY-01
							DLBC	54	-9.9658	TCGA-GS-A9TY-01				DLBC	0.3443	-3.6259	TCGA-RQ-A6JB-01				DLBC	2	-9.9658	TCGA-FF-8062-01
							DLBC	6	-9.9658	TCGA-FF-8062-01				DLBC	0.3496	-4.2934	TCGA-FA-A86F-01				DLBC	2.03	-5.5735	TCGA-FF-A7CR-01
							DLBC	19	-5.5735	TCGA-FF-A7CR-01				DLBC	0.3788	-9.9658	TCGA-FF-8061-01				DLBC	1.99	-9.9658	TCGA-FA-8693-01
							DLBC	5	-9.9658	TCGA-FA-8693-01				DLBC	0.3469	-5.5735	TCGA-FA-A4XK-01				DLBC	1.96	-3.3076	TCGA-FF-A7CX-01
							DLBC	14	-3.3076	TCGA-FF-A7CX-01				DLBC	0.3466	-4.035	TCGA-FF-A7CW-01				DLBC	2.17	-9.9658	TCGA-G8-6914-01
							DLBC	1	-9.9658	TCGA-G8-6914-01				DLBC	0.3462	-3.816	TCGA-GS-A9U3-01				DLBC	2.19	-9.9658	TCGA-GS-A9U4-01
							DLBC	5	-9.9658	TCGA-GS-A9U4-01				DLBC	0.337	-6.5064	TCGA-GR-A4D5-01				DLBC	2.03	-9.9658	TCGA-FA-A4BB-01
							DLBC	15	-9.9658	TCGA-FA-A4BB-01				DLBC	0.3564	-9.9658	TCGA-G8-6324-01				DLBC	1.97	-9.9658	TCGA-FF-8043-01
							DLBC	20	-9.9658	TCGA-FF-8043-01				DLBC	0.3575	-9.9658	TCGA-FA-A7Q1-01
														DLBC	0.3581	-3.816	TCGA-VB-A8QN-01
														DLBC	0.3351	-5.0116	TCGA-GR-A4D6-01
														DLBC	0.343	-9.9658	TCGA-GS-A9TW-01
														DLBC	0.3716	-9.9658	TCGA-G8-6326-01
														DLBC	0.3619	-4.035	TCGA-RQ-AAAT-01
														DLBC	0.3724	-9.9658	TCGA-FF-8041-01
														DLBC	0.3868	-9.9658	TCGA-GR-7351-01
														DLBC	0.352	-6.5064	TCGA-FA-A6HN-01
														DLBC	0.3537	-9.9658	TCGA-GS-A9TY-01
														DLBC	0.3692	-9.9658	TCGA-FF-8062-01
														DLBC	0.342	-5.5735	TCGA-FF-A7CR-01
														DLBC	0.3101	-9.9658	TCGA-FA-8693-01
														DLBC	0.3484	-3.3076	TCGA-FF-A7CX-01
														DLBC	0.3859	-9.9658	TCGA-G8-6914-01
														DLBC	0.3575	-9.9658	TCGA-GS-A9U4-01
														DLBC	0.3505	-9.9658	TCGA-FA-A4BB-01
														DLBC	0.3638	-9.9658	TCGA-FF-8043-01

## Sheet: Table S5
LUAD
NAME	GS<br> follow link to MSigDB	GS DETAILS	SIZE	ES	NES	NOM p-val	FDR q-val	FWER p-val	RANK AT MAX	LEADING EDGE
HALLMARK_FATTY_ACID_METABOLISM	HALLMARK_FATTY_ACID_METABOLISM	Details ...	147	0.41863	1.2922	0.004	0.34022	0.553	5737	tags=51%, list=37%, signal=81%
HALLMARK_DNA_REPAIR	HALLMARK_DNA_REPAIR	Details ...	146	0.326684	1.00429	0.486	1	1	8669	tags=67%, list=56%, signal=152%
HALLMARK_G2M_CHECKPOINT	HALLMARK_G2M_CHECKPOINT	Details ...	189	0.308838	0.956163	0.671	1	1	6238	tags=38%, list=41%, signal=63%
HALLMARK_TNFA_SIGNALING_VIA_NFKB	HALLMARK_TNFA_SIGNALING_VIA_NFKB	Details ...	197	-0.368858	---	---	1	0	1297	tags=38%, list=8%, signal=40%
HALLMARK_IL6_JAK_STAT3_SIGNALING	HALLMARK_IL6_JAK_STAT3_SIGNALING	Details ...	83	-0.182806	---	---	1	0	1113	tags=20%, list=7%, signal=22%
HALLMARK_HYPOXIA	HALLMARK_HYPOXIA	Details ...	186	-0.170032	---	---	1	0	652	tags=18%, list=4%, signal=19%
LUSC
NAME	GS<br> follow link to MSigDB	GS DETAILS	SIZE	ES	NES	NOM p-val	FDR q-val	FWER p-val	RANK AT MAX	LEADING EDGE
HALLMARK_G2M_CHECKPOINT	HALLMARK_G2M_CHECKPOINT	Details ...	189	0.507459	1.3262	0	0.0965258	0.274	5527	tags=64%, list=36%, signal=99%
HALLMARK_DNA_REPAIR	HALLMARK_DNA_REPAIR	Details ...	146	0.470306	1.21798	0.014	0.241614	0.814	4827	tags=50%, list=31%, signal=72%
HALLMARK_OXIDATIVE_PHOSPHORYLATION	HALLMARK_OXIDATIVE_PHOSPHORYLATION	Details ...	184	0.426763	1.115	0.098	0.850473	0.999	5488	tags=51%, list=36%, signal=78%
HALLMARK_FATTY_ACID_METABOLISM	HALLMARK_FATTY_ACID_METABOLISM	Details ...	147	0.413112	1.0737	0.239	1	1	5986	tags=45%, list=39%, signal=73%
HALLMARK_HYPOXIA	HALLMARK_HYPOXIA	Details ...	186	-0.115916	---	---	1	0	1117	tags=17%, list=7%, signal=18%
HALLMARK_INFLAMMATORY_RESPONSE	HALLMARK_INFLAMMATORY_RESPONSE	Details ...	189	-0.150622	---	---	1	0	1375	tags=23%, list=9%, signal=25%
BRCA
NAME	GS<br> follow link to MSigDB	GS DETAILS	SIZE	ES	NES	NOM p-val	FDR q-val	FWER p-val	RANK AT MAX	LEADING EDGE
HALLMARK_IL2_STAT5_SIGNALING	HALLMARK_IL2_STAT5_SIGNALING	Details ...	191	0.441125	1.28226	0.014	0.266304	0.891	2070	tags=19%, list=13%, signal=22%
HALLMARK_FATTY_ACID_METABOLISM	HALLMARK_FATTY_ACID_METABOLISM	Details ...	147	0.415208	1.1979	0.077	0.372118	0.997	4001	tags=35%, list=26%, signal=46%
HALLMARK_PI3K_AKT_MTOR_SIGNALING	HALLMARK_PI3K_AKT_MTOR_SIGNALING	Details ...	101	-0.211087	-1.14068	0.166667	0.0459117	0.073	2775	tags=31%, list=18%, signal=37%
HALLMARK_MYC_TARGETS_V2	HALLMARK_MYC_TARGETS_V2	Details ...	58	-0.160359	-0.781882	0.857143	0.174015	0.279	3308	tags=36%, list=22%, signal=46%
KIRC
NAME	GS<br> follow link to MSigDB	SIZE	ES	NES	NOM p-val	FDR q-val	FWER p-val	RANK AT MAX	LEADING EDGE
HALLMARK_APOPTOSIS	HALLMARK_APOPTOSIS	156	0.39449	1.18322	0.059	0.300371	0.992	5271	tags=44%, list=34%, signal=67%
HALLMARK_DNA_REPAIR	HALLMARK_DNA_REPAIR	146	0.38071	1.14449	0.122	0.370327	0.999	7747	tags=66%, list=50%, signal=131%
HALLMARK_APICAL_JUNCTION	HALLMARK_APICAL_JUNCTION	186	0.468321	1.42046	0	0.0401241	0.158	3229	tags=34%, list=21%, signal=42%
HALLMARK_NOTCH_SIGNALING	HALLMARK_NOTCH_SIGNALING	31	0.520377	1.41638	0.0311871	0.0344072	0.17	2414	tags=32%, list=16%, signal=38%
HNSC
NAME	GS<br> follow link to MSigDB	GS DETAILS	SIZE	ES	NES	NOM p-val	FDR q-val	FWER p-val	RANK AT MAX	LEADING EDGE
HALLMARK_DNA_REPAIR	HALLMARK_DNA_REPAIR	Details ...	146	0.485364	1.18906	0.035	0.650066	0.955	4132	tags=38%, list=27%, signal=52%
HALLMARK_FATTY_ACID_METABOLISM	HALLMARK_FATTY_ACID_METABOLISM	Details ...	147	0.373911	0.920499	0.761	1	1	3577	tags=20%, list=23%, signal=26%
HALLMARK_TNFA_SIGNALING_VIA_NFKB	HALLMARK_TNFA_SIGNALING_VIA_NFKB	Details ...	197	-0.33663	---	---	1	0	2158	tags=45%, list=14%, signal=51%
HALLMARK_IL6_JAK_STAT3_SIGNALING	HALLMARK_IL6_JAK_STAT3_SIGNALING	Details ...	83	-0.281039	---	---	1	0	2654	tags=43%, list=17%, signal=52%
HALLMARK_ANGIOGENESIS	HALLMARK_ANGIOGENESIS	Details ...	35	-0.254075	-1.37035	0	0.0119048	0.002	3150	tags=46%, list=20%, signal=57%
OV
NAME	GS<br> follow link to MSigDB	GS DETAILS	SIZE	ES	NES	NOM p-val	FDR q-val	FWER p-val	RANK AT MAX	LEADING EDGE
HALLMARK_TNFA_SIGNALING_VIA_NFKB	HALLMARK_TNFA_SIGNALING_VIA_NFKB	Details ...	197	-0.191444	---	---	1	0	1668	tags=31%, list=11%, signal=35%
HALLMARK_HYPOXIA	HALLMARK_HYPOXIA	Details ...	186	-0.115119	---	---	1	0	1668	tags=23%, list=11%, signal=26%
HALLMARK_DNA_REPAIR	HALLMARK_DNA_REPAIR	Details ...	146	0.480791	1.39192	0	0.0352717	0.114	4558	tags=55%, list=30%, signal=77%
HALLMARK_G2M_CHECKPOINT	HALLMARK_G2M_CHECKPOINT	Details ...	189	0.438646	1.2792	0	0.096768	0.505	6696	tags=67%, list=44%, signal=118%
HALLMARK_OXIDATIVE_PHOSPHORYLATION	HALLMARK_OXIDATIVE_PHOSPHORYLATION	Details ...	184	0.41181	1.2037	0.014	0.262112	0.899	6510	tags=58%, list=42%, signal=100%
HALLMARK_ANGIOGENESIS	HALLMARK_ANGIOGENESIS	Details ...	35	-0.132896	---	---	1	0	824	tags=17%, list=5%, signal=18%
BLCA
NAME	GS<br> follow link to MSigDB	GS DETAILS	SIZE	ES	NES	NOM p-val	FDR q-val	FWER p-val	RANK AT MAX	LEADING EDGE
HALLMARK_PI3K_AKT_MTOR_SIGNALING	HALLMARK_PI3K_AKT_MTOR_SIGNALING	Details ...	101	0.484878	1.19346	0.038	0.711501	0.821	5289	tags=50%, list=34%, signal=75%
HALLMARK_DNA_REPAIR	HALLMARK_DNA_REPAIR	Details ...	146	0.433423	1.08157	0.19	1	1	4416	tags=39%, list=29%, signal=54%
HALLMARK_INTERFERON_ALPHA_RESPONSE	HALLMARK_INTERFERON_ALPHA_RESPONSE	Details ...	95	-0.403993	---	---	1	0	1265	tags=49%, list=8%, signal=54%
STAD
NAME	GS<br> follow link to MSigDB	GS DETAILS	SIZE	ES	NES	NOM p-val	FDR q-val	FWER p-val	RANK AT MAX	LEADING EDGE
HALLMARK_G2M_CHECKPOINT	HALLMARK_G2M_CHECKPOINT	Details ...	189	-0.613564	-3.41654	0	0	0	2392	tags=61%, list=16%, signal=71%
HALLMARK_DNA_REPAIR	HALLMARK_DNA_REPAIR	Details ...	146	-0.447626	-2.4037	0	0	0	4487	tags=59%, list=29%, signal=82%
HALLMARK_FATTY_ACID_METABOLISM	HALLMARK_FATTY_ACID_METABOLISM	Details ...	147	-0.406918	-2.15556	0	0	0	3078	tags=48%, list=20%, signal=59%
HALLMARK_TGF_BETA_SIGNALING	HALLMARK_TGF_BETA_SIGNALING	Details ...	54	0.421787	1.30556	0.0858696	0.13746	0.911	2949	tags=31%, list=19%, signal=39%
HALLMARK_IL2_STAT5_SIGNALING	HALLMARK_IL2_STAT5_SIGNALING	Details ...	191	0.334334	1.12845	0.21608	0.562357	1	2282	tags=19%, list=15%, signal=22%
HALLMARK_KRAS_SIGNALING_UP	HALLMARK_KRAS_SIGNALING_UP	Details ...	181	0.316044	1.06775	0.328987	0.769925	1	4339	tags=31%, list=28%, signal=43%
LGG
NAME	GS<br> follow link to MSigDB	GS DETAILS	SIZE	ES	NES	NOM p-val	FDR q-val	FWER p-val	RANK AT MAX	LEADING EDGE
HALLMARK_E2F_TARGETS	HALLMARK_E2F_TARGETS	Details ...	195	-0.199251	---	---	1	0	3326	tags=45%, list=22%, signal=56%
HALLMARK_MYC_TARGETS_V2	HALLMARK_MYC_TARGETS_V2	Details ...	58	-0.292997	---	---	1	0	1718	tags=33%, list=11%, signal=37%
HALLMARK_FATTY_ACID_METABOLISM	HALLMARK_FATTY_ACID_METABOLISM	Details ...	147	0.468758	1.2989	0.001	0.150339	0.471	4386	tags=45%, list=29%, signal=62%
HALLMARK_PI3K_AKT_MTOR_SIGNALING	HALLMARK_PI3K_AKT_MTOR_SIGNALING	Details ...	101	0.42702	1.1665	0.091	0.296025	0.99	3782	tags=31%, list=25%, signal=40%
GBM
NAME	GS<br> follow link to MSigDB	GS DETAILS	SIZE	ES	NES	NOM p-val	FDR q-val	FWER p-val	RANK AT MAX	LEADING EDGE
HALLMARK_ANGIOGENESIS	HALLMARK_ANGIOGENESIS	Details ...	35	-0.288791	-2.02888	0	0	0	822	tags=34%, list=5%, signal=36%
HALLMARK_OXIDATIVE_PHOSPHORYLATION	HALLMARK_OXIDATIVE_PHOSPHORYLATION	Details ...	184	0.351712	1.23451	0.013	1	0.867	9146	tags=85%, list=59%, signal=208%
HALLMARK_EPITHELIAL_MESENCHYMAL_TRANSITION	HALLMARK_EPITHELIAL_MESENCHYMAL_TRANSITION	Details ...	195	-0.412206	---	---	1	0	976	tags=42%, list=6%, signal=44%
SKCM
NAME	GS<br> follow link to MSigDB	GS DETAILS	SIZE	ES	NES	NOM p-val	FDR q-val	FWER p-val	RANK AT MAX	LEADING EDGE
HALLMARK_EPITHELIAL_MESENCHYMAL_TRANSITION	HALLMARK_EPITHELIAL_MESENCHYMAL_TRANSITION	Details ...	195	0.576659	1.63411	0	0.00196	0.002	1514	tags=28%, list=10%, signal=31%
HALLMARK_ANGIOGENESIS	HALLMARK_ANGIOGENESIS	Details ...	35	0.608928	1.56778	0	0.00392	0.008	997	tags=29%, list=6%, signal=30%
HALLMARK_TGF_BETA_SIGNALING	HALLMARK_TGF_BETA_SIGNALING	Details ...	54	0.545437	1.44409	0.00200602	0.0238533	0.072	2444	tags=35%, list=16%, signal=42%
HALLMARK_HYPOXIA	HALLMARK_HYPOXIA	Details ...	186	0.41579	1.17641	0.043	0.348666	0.973	2818	tags=22%, list=18%, signal=27%
HALLMARK_KRAS_SIGNALING_UP	HALLMARK_KRAS_SIGNALING_UP	Details ...	181	0.410662	1.16286	0.048	0.352428	0.991	4563	tags=37%, list=30%, signal=52%
HALLMARK_IL6_JAK_STAT3_SIGNALING	HALLMARK_IL6_JAK_STAT3_SIGNALING	Details ...	83	0.448953	1.22718	0.053	0.330794	0.821	5796	tags=53%, list=38%, signal=85%
LIHC
NAME	GS<br> follow link to MSigDB	GS DETAILS	SIZE	ES	NES	NOM p-val	FDR q-val	FWER p-val	RANK AT MAX	LEADING EDGE
HALLMARK_INTERFERON_ALPHA_RESPONSE	HALLMARK_INTERFERON_ALPHA_RESPONSE	Details ...	95	-0.316447	---	---	1	0	3056	tags=51%, list=20%, signal=63%
HALLMARK_KRAS_SIGNALING_DN	HALLMARK_KRAS_SIGNALING_DN	Details ...	149	-0.142629	---	---	1	0	3147	tags=42%, list=20%, signal=53%
HALLMARK_DNA_REPAIR	HALLMARK_DNA_REPAIR	Details ...	146	0.4555	1.23832	0.011	0.129276	0.752	6197	tags=60%, list=40%, signal=100%
HALLMARK_REACTIVE_OXYGEN_SPECIES_PATHWAY	HALLMARK_REACTIVE_OXYGEN_SPECIES_PATHWAY	Details ...	47	0.48106	1.23831	0.0800801	0.117523	0.752	2676	tags=32%, list=17%, signal=39%

## Sheet: Table S6
drug	cor	p	pval	type
Axitinib	-0.204974	7.18e-12	11.1	BRCA
AZD6482	-0.0869594	0.00394708	2.4	BRCA
Crizotinib	-0.305955	3.34e-25	24.5	BRCA
Linsitinib	-0.155298	2.35e-07	6.63	BRCA
Motesanib	-0.134234	8.15e-06	5.09	BRCA
Nilotinib	-0.198654	3.17e-11	10.5	BRCA
Olaparib	-0.203399	1.04e-11	11	BRCA
PAC-1	-0.112291	0.000193974	3.71	BRCA
Palbociclib	-0.343517	9.69e-32	31	BRCA
Pyrimethamine	-0.162665	6.04e-08	7.22	BRCA
Rebemadlin	-0.255404	8.51e-18	17.1	BRCA
Rucaparib	-0.233416	4.86e-15	14.3	BRCA
Saracatinib	-0.119332	7.43e-05	4.13	BRCA
Shikonin	-0.26473	4.76e-19	18.3	BRCA
Sunitinib	-0.0749208	0.0130606	1.88	BRCA
Vismodegib	-0.159011	1.19e-07	6.92	BRCA
Vorinostat	-0.186814	4.51e-10	9.35	BRCA
VX702	-0.237427	1.6e-15	14.8	BRCA
Axitinib	-0.162919	0.000165212	3.78	KIRC
Crizotinib	-0.399706	9.47e-22	21	KIRC
Entinostat	-0.211592	8.86e-07	6.05	KIRC
Motesanib	-0.185084	1.8e-05	4.74	KIRC
Nilotinib	-0.138741	0.00136473	2.86	KIRC
Olaparib	-0.32092	3.68e-14	13.4	KIRC
Ponatinib	-0.319089	5.22e-14	13.3	KIRC
Rucaparib	-0.300313	1.65e-12	11.8	KIRC
Saracatinib	-0.187869	1.34e-05	4.87	KIRC
Shikonin	-0.275285	1.14e-10	9.94	KIRC
Sunitinib	-0.117568	0.0067358	2.17	KIRC
Tretinoin	-0.207006	1.54e-06	5.81	KIRC
Vismodegib	-0.238747	2.64e-08	7.58	KIRC
Vorinostat	-0.288068	1.38e-11	10.9	KIRC
VX702	-0.305836	6.14e-13	12.2	KIRC
Axitinib	-0.112061	0.011087	1.96	LUAD
AZD6482	-0.0898995	0.0418172	1.38	LUAD
Crizotinib	-0.150259	0.000639239	3.19	LUAD
Veliparib	-0.12519	0.00451473	2.35	LUAD
Lenalidomide	-0.121601	0.00582062	2.24	LUAD
Vismodegib	-0.0865974	0.0499622	1.3	LUAD
Vorinostat	-0.0979568	0.0265141	1.58	LUAD
Linsitinib	-0.0926336	0.0359494	1.44	LUAD
VX702	-0.268264	6.63e-10	9.18	LUAD
Tretinoin	-0.140733	0.00139506	2.86	LUAD
Motesanib	-0.246396	1.56e-08	7.81	LUAD
Nilotinib	-0.185673	2.32e-05	4.63	LUAD
PAC-1	-0.153054	0.000503919	3.3	LUAD
Palbociclib	-0.0873328	0.0480419	1.32	LUAD
Rucaparib	-0.105567	0.0167616	1.78	LUAD
Ponatinib	-0.177971	5.05e-05	4.3	LUAD
Rebemadlin	-0.10927	0.0132756	1.88	LUAD
Veliparib	-0.188266	4e-05	4.4	SKCM
Rucaparib	-0.0942087	0.0412011	1.39	SKCM
Tretinoin	-0.117776	0.0106061	1.97	SKCM
Axitinib	-0.204052	8.24e-06	5.08	SKCM
Olaparib	-0.211305	3.82e-06	5.42	SKCM
Etoposide	-0.16246	0.000405952	3.39	SKCM
Lenalidomide	-0.132577	0.00398595	2.4	SKCM
Entinostat	-0.121534	0.00835033	2.08	SKCM
Nilotinib	-0.148224	0.00127001	2.9	SKCM
PAC-1	-0.175842	0.000127147	3.9	SKCM
Pyrimethamine	-0.216767	2.1e-06	5.68	SKCM
Pazopanib	-0.179338	3.29e-05	4.4828	KIRC
Pazopanib	-0.0785678	0.00923311	2.03465	BRCA

## Sheet: Table S7
BRCA					LUAD					SKCM					KIRC					COAD
gene	r	p			gene	r	p			gene	r	p			gene	r	p			gene	r	p
P2RY13	-0.322825	0			NFIX	-0.441155	0			CD28	-0.352004	1.15463e-14			LIMCH1	-0.321031	7.74631e-09			CDIP1	-0.356208	7.87955e-10
AKNA	-0.312976	0			ARHGAP44	-0.427306	0			BTLA	-0.342606	6.39488e-14			IER3IP1	-0.303573	5.21842e-08			CTSF	-0.336362	7.35186e-09
TLR10	-0.31203	0			PDZD2	-0.416095	0			P2RY13	-0.341886	7.23865e-14			CCBL2	-0.291503	1.81724e-07			ZNF134	-0.32682	2.03683e-08
ANKRD44	-0.310558	0			PHACTR1	-0.413007	0			IKZF1	-0.340929	8.59313e-14			KBTBD3	-0.287296	2.76981e-07			NINL	-0.321217	3.6457e-08
RAC2	-0.30746	0			KLF15	-0.405393	0			PTPRC	-0.340172	9.81437e-14			LAMTOR3	-0.279171	6.13256e-07			ZNF471	-0.317776	5.18216e-08
IL16	-0.305177	0			CPAMD8	-0.399664	0			TNFSF8	-0.338824	1.24345e-13			ATAD1	-0.274859	9.25631e-07			ZNF528	-0.310646	1.0592e-07
H6PD	-0.302697	0			MOCS1	-0.398676	0			SLC9A9	-0.336657	1.81855e-13			IFIT5	-0.273012	1.10176e-06			ZNF334	-0.305889	1.68885e-07
BIRC3	-0.300599	0			SELENBP1	-0.396344	0			PRKCQ	-0.336306	1.93179e-13			PGGT1B	-0.269876	1.47653e-06			EHBP1L1	-0.299717	3.05587e-07
CD1C	-0.298052	0			SLC22A3	-0.387449	0			SIDT1	-0.335984	2.04281e-13			VAPA	-0.268922	1.61299e-06			ZNF582	-0.294015	5.22193e-07
NFATC2	-0.296447	0			LARGE	-0.384873	0			WDFY4	-0.335291	2.30482e-13			ISCA1	-0.266457	2.02337e-06			ZNF880	-0.293519	5.46851e-07
TCF7	-0.295341	0			LYRM9	-0.382841	0			KCNA3	-0.335026	2.41362e-13			HSD17B12	-0.265554	2.19743e-06			NRXN2	-0.292826	5.83116e-07
DPYD	-0.29477	0			ZDHHC15	-0.378882	2.22045e-16			IL10RA	-0.334354	2.71116e-13			BCAP29	-0.264162	2.49393e-06			ZNF549	-0.288314	8.82088e-07
PTPRE	-0.291951	0			KAZN	-0.378369	2.22045e-16			CD200R1	-0.333877	2.94431e-13			STOM	-0.263842	2.56727e-06			ZNF829	-0.287158	9.79644e-07
IKZF1	-0.288835	2.22045e-16			IVD	-0.378261	2.22045e-16			GIMAP4	-0.333526	3.12639e-13			TMEM59	-0.263772	2.58353e-06			KRBA1	-0.283497	1.36145e-06
SPN	-0.288742	2.22045e-16			C16orf89	-0.3779	2.22045e-16			IKZF3	-0.332964	3.44391e-13			EMCN	-0.2629	2.7954e-06			MPZ	-0.281719	1.59476e-06
CD226	-0.288194	4.44089e-16			MARC2	-0.37626	4.44089e-16			AOAH	-0.332698	3.606e-13			CCDC121	-0.261411	3.19611e-06			LTBP3	-0.281499	1.62616e-06
PIK3CD	-0.288069	4.44089e-16			TNS1	-0.373397	4.44089e-16			TAGAP	-0.331983	4.07452e-13			CCDC43	-0.26083	3.36655e-06			ZNF568	-0.276984	2.41748e-06
APOBEC3C	-0.28619	4.44089e-16			KIAA0141	-0.37336	4.44089e-16			GIMAP6	-0.331291	4.58744e-13			GOLGA7	-0.260769	3.38501e-06			GBGT1	-0.275072	2.85329e-06
CLEC10A	-0.286094	4.44089e-16			CRY2	-0.37134	8.88178e-16			INPP5D	-0.330808	4.98046e-13			RAB11A	-0.260337	3.51826e-06			ZNF229	-0.274503	2.99676e-06
ARHGAP25	-0.285149	4.44089e-16			CACNA2D2	-0.369308	1.11022e-15			HSH2D	-0.330352	5.38236e-13			RAB18	-0.258724	4.06119e-06			CCL14	-0.273637	3.22884e-06
PRKCB	-0.284843	6.66134e-16			RGAG4	-0.368143	1.33227e-15			MPEG1	-0.328979	6.79456e-13			TDP2	-0.257619	4.47839e-06			PCDHGC3	-0.273386	3.29898e-06
CAMK4	-0.284339	8.88178e-16			ZFP2	-0.363814	3.10862e-15			CD3G	-0.328824	6.97664e-13			REEP5	-0.257464	4.54007e-06			FOXO1	-0.272856	3.45243e-06
KLRB1	-0.282335	1.33227e-15			LRRC36	-0.363813	3.10862e-15			LCP1	-0.328313	7.60503e-13			RNF180	-0.257226	4.63639e-06			TMEM100	-0.270302	4.29166e-06
FLI1	-0.282115	1.33227e-15			CD81	-0.362156	4.44089e-15			NCKAP1L	-0.327512	8.70415e-13			COPS2	-0.256909	4.76759e-06			SIPA1	-0.270136	4.3522e-06
GAB3	-0.282066	1.33227e-15			AUTS2	-0.361216	5.32907e-15			CD96	-0.327148	9.25482e-13			ARPP19	-0.255771	5.26869e-06			GGT7	-0.269722	4.50747e-06
PAPLN	-0.282016	1.33227e-15			SCN4B	-0.360626	5.77316e-15			GIMAP8	-0.32696	9.55236e-13			HOOK1	-0.254492	5.8919e-06			HSPB6	-0.266866	5.73114e-06
ZBTB40	-0.280052	1.9984e-15			CYP39A1	-0.358023	9.32587e-15			TLR7	-0.32637	1.05471e-12			DSG2	-0.25371	6.30637e-06			YPEL3	-0.265565	6.38749e-06
PLCL2	-0.279599	2.22045e-15			CYFIP2	-0.357928	9.54792e-15			SLAMF6	-0.326213	1.08291e-12			NDFIP1	-0.253663	6.33234e-06			ST3GAL3	-0.263368	7.66172e-06
RAB8B	-0.279076	2.66454e-15			AR	-0.357091	1.11022e-14			P2RY10	-0.32606	1.11111e-12			PCGF5	-0.253616	6.35848e-06			FGD5	-0.26275	8.06201e-06
TESPA1	-0.279047	2.66454e-15			CAMKK1	-0.356008	1.35447e-14			ITGAL	-0.325747	1.17062e-12			SVIP	-0.2513	7.76664e-06			PXDC1	-0.260983	9.31776e-06
IL15	-0.278969	2.66454e-15			HSD17B4	-0.355344	1.53211e-14			IRF8	-0.325036	1.3185e-12			VPS4B	-0.25054	8.29094e-06			SLC8A2	-0.260877	9.39902e-06
PLAC8	-0.278399	3.10862e-15			HUNK	-0.35528	1.55431e-14			RCSD1	-0.324338	1.48104e-12			EID1	-0.249702	8.9073e-06			PACS1	-0.260627	9.59264e-06
AMICA1	-0.278157	3.10862e-15			INMT	-0.355117	1.59872e-14			CEACAM21	-0.323166	1.79901e-12			VPS26A	-0.249543	9.02866e-06			ZNF518B	-0.259587	1.04391e-05
IRF8	-0.275678	5.77316e-15			TUB	-0.355012	1.64313e-14			GIMAP5	-0.323157	1.80211e-12			ARHGAP28	-0.249128	9.35446e-06			ZNF135	-0.258611	1.12984e-05
EVI2B	-0.275582	5.77316e-15			CPQ	-0.354083	1.90958e-14			CXorf21	-0.32298	1.8554e-12			GPR160	-0.248741	9.66767e-06			MAP7D2	-0.255283	1.47598e-05
PPP1R16B	-0.275319	6.21725e-15			CHST10	-0.353138	2.26485e-14			SASH3	-0.322851	1.89537e-12			C4orf3	-0.248498	9.86917e-06			ZNF304	-0.255046	1.5042e-05
FGL2	-0.27521	6.43929e-15			KCNQ1	-0.352847	2.39808e-14			ARHGAP9	-0.322792	1.91425e-12			DENND4A	-0.248195	1.01268e-05			GABARAPL1	-0.254876	1.5247e-05
GIMAP8	-0.275101	6.66134e-15			ALPL	-0.352637	2.4869e-14			VAV1	-0.322611	1.97242e-12			ARFIP1	-0.248184	1.01358e-05			CLSTN2	-0.252997	1.76964e-05
ARAP2	-0.27425	7.99361e-15			SPATA18	-0.352444	2.57572e-14			GIMAP1	-0.321476	2.37854e-12			AKTIP	-0.247616	1.06363e-05			FBXO2	-0.252707	1.8107e-05
LRMP	-0.274094	8.43769e-15			PLA2G1B	-0.352127	2.73115e-14			CYBB	-0.321459	2.38565e-12			LYRM7	-0.246355	1.18308e-05			FAM127A	-0.251124	2.05084e-05
TP63	-0.273968	8.43769e-15			SATB1	-0.348806	4.92939e-14			ICAM3	-0.321054	2.54952e-12			FRMD3	-0.24608	1.21077e-05			STK40	-0.250643	2.12945e-05
SYNE1	-0.273879	8.88178e-15			EDA2R	-0.348608	5.10703e-14			LRMP	-0.320719	2.69429e-12			MPZL2	-0.245952	1.22398e-05			VEGFB	-0.250283	2.19034e-05
RASSF5	-0.273581	9.32587e-15			RCAN2	-0.348083	5.59552e-14			RAB37	-0.320177	2.94476e-12			ST8SIA4	-0.245934	1.2258e-05			LRP1	-0.250195	2.20538e-05
RIC3	-0.273354	9.76996e-15			SOX13	-0.348025	5.66214e-14			LAX1	-0.320132	2.96629e-12			BMI1	-0.24527	1.29602e-05			CTSA	-0.249566	2.31636e-05
DGKA	-0.272885	1.11022e-14			BTNL9	-0.347749	5.9508e-14			LCK	-0.319845	3.10907e-12			AK3	-0.245227	1.3007e-05			WTIP	-0.248851	2.44878e-05
CIITA	-0.272658	1.15463e-14			BEX4	-0.347688	5.9952e-14			ZNF831	-0.319189	3.46079e-12			FAM120A	-0.245158	1.30823e-05			RERE	-0.248448	2.52648e-05
INPP5D	-0.272615	1.17684e-14			ABCA8	-0.346735	7.10543e-14			CYSLTR1	-0.318532	3.85225e-12			WARS2	-0.244247	1.41181e-05			VPS11	-0.247652	2.68705e-05
ENPP2	-0.27189	1.37668e-14			RBPMS	-0.346002	8.08242e-14			CD5	-0.318522	3.85914e-12			DCTN6	-0.243963	1.44569e-05			ZNF813	-0.247515	2.71562e-05
TRAF1	-0.271515	1.5099e-14			WASF3	-0.345974	8.12683e-14			IPCEF1	-0.318091	4.13936e-12			GIN1	-0.243365	1.51947e-05			CLDN5	-0.246992	2.82752e-05
SCIMP	-0.271421	1.55431e-14			CFAP221	-0.344937	9.72555e-14			SELL	-0.317908	4.26414e-12			FAM175A	-0.243283	1.52991e-05			PLA2G15	-0.246729	2.88535e-05
GIMAP7	-0.271015	1.68754e-14			SNED1	-0.344757	1.00364e-13			GIMAP7	-0.317629	4.46176e-12			DMXL1	-0.243054	1.55932e-05			ZNF285	-0.24646	2.94569e-05
CD69	-0.270507	1.90958e-14			DUOXA1	-0.344705	1.01252e-13			SPN	-0.317387	4.64073e-12			TOMM20	-0.242353	1.65267e-05			FAM127B	-0.245815	3.09523e-05
CD200R1	-0.270379	1.95399e-14			LRAT	-0.343538	1.23901e-13			PLEK	-0.317302	4.70535e-12			FBXL5	-0.242027	1.69783e-05			CPNE8	-0.245019	3.28976e-05
SETDB2	-0.269937	2.17604e-14			AFF3	-0.342824	1.40332e-13			P2RY8	-0.317241	4.75153e-12			HSPA4L	-0.241441	1.78196e-05			RAI2	-0.244645	3.38488e-05
KIAA0226L	-0.269588	2.35367e-14			ADHFE1	-0.342755	1.42109e-13			RHOH	-0.317196	4.78639e-12			SYPL1	-0.240995	1.84876e-05			AGTR1	-0.244351	3.4617e-05
CD1E	-0.26938	2.4647e-14			SLC7A8	-0.339585	2.44915e-13			SP140	-0.316419	5.42766e-12			PTEN	-0.240892	1.86444e-05			NPTX2	-0.244292	3.47731e-05
LPAR6	-0.269293	2.53131e-14			C15orf59	-0.338725	2.83773e-13			TESPA1	-0.316368	5.47296e-12			CLN5	-0.240463	1.93143e-05			APBB1	-0.244232	3.49314e-05
TOX	-0.269238	2.53131e-14			ZDHHC1	-0.338258	3.0731e-13			TRAT1	-0.31612	5.69633e-12			TRMT1L	-0.238833	2.20704e-05			CTSZ	-0.243538	3.68254e-05
HLA-DOA	-0.268928	2.73115e-14			HLF	-0.337442	3.52829e-13			SEMA4D	-0.315971	5.83489e-12			HSDL2	-0.238766	2.21905e-05			ZNF772	-0.242477	3.99082e-05
IPCEF1	-0.268665	2.88658e-14			TDRP	-0.336857	3.89688e-13			CD48	-0.315746	6.05116e-12			FAM73A	-0.238706	2.22995e-05			FBLL1	-0.241337	4.34904e-05
CCL19	-0.268466	3.01981e-14			USP51	-0.336781	3.94795e-13			SLA	-0.314937	6.89204e-12			SLU7	-0.238451	2.27689e-05			C3orf14	-0.241022	4.45342e-05
RGS18	-0.268232	3.19744e-14			FGFR2	-0.336707	3.9968e-13			CD6	-0.314551	7.33325e-12			SLC25A46	-0.238412	2.28408e-05			RAMP2	-0.240692	4.56501e-05
PPP2R2B	-0.267778	3.55271e-14			HHAT	-0.336559	4.09894e-13			SH2D1A	-0.314229	7.72182e-12			VPS35	-0.238364	2.29295e-05			CTGF	-0.240438	4.65289e-05
C16orf54	-0.267764	3.55271e-14			RORA	-0.335294	5.0715e-13			SAMD3	-0.313935	8.09397e-12			PIFO	-0.237789	2.40278e-05			LRRN2	-0.240293	4.70373e-05
APOBEC3G	-0.267707	3.59712e-14			CLK4	-0.335208	5.14699e-13			CD53	-0.313606	8.53229e-12			SGMS1	-0.237592	2.44152e-05			TOM1	-0.240288	4.70545e-05
NLRC3	-0.267224	4.01901e-14			KIAA1456	-0.335062	5.27578e-13			UBASH3A	-0.313244	9.04055e-12			MMAA	-0.237515	2.45675e-05			CHFR	-0.239943	4.82876e-05
ARHGAP9	-0.266433	4.79616e-14			KIF6	-0.334646	5.6577e-13			ARHGAP30	-0.313216	9.08118e-12			RAB3GAP2	-0.237471	2.46546e-05			BHMT2	-0.23974	4.90245e-05
SERPINB9	-0.266085	5.19584e-14			PRICKLE4	-0.332934	7.53397e-13			SNX20	-0.312755	9.77307e-12			PPP6C	-0.236927	2.57653e-05			ARL10	-0.239713	4.91252e-05
ICAM3	-0.265965	5.32907e-14			TNS2	-0.332728	7.79821e-13			BIN2	-0.312202	1.06728e-11			PLA2G12A	-0.236557	2.65485e-05			TCEA2	-0.23851	5.37325e-05
CCND2	-0.265876	5.4623e-14			DUOX1	-0.332661	7.88702e-13			TIGIT	-0.312186	1.07003e-11			CREBRF	-0.235977	2.78195e-05			ZNF773	-0.238369	5.42967e-05
DOCK10	-0.26541	6.03961e-14			RNF180	-0.331098	1.02252e-12			CD84	-0.312094	1.08589e-11			GNPDA2	-0.235723	2.83944e-05			ARL11	-0.237748	5.6859e-05
KIAA1456	-0.265061	6.52811e-14			PRDM16	-0.330928	1.05183e-12			FAM49A	-0.312026	1.0977e-11			CTBS	-0.235667	2.85219e-05			PINK1	-0.237134	5.94985e-05
USP48	-0.264848	6.86118e-14			SLC5A9	-0.330512	1.12665e-12			TRAF3IP3	-0.311881	1.12315e-11			SHOC2	-0.235569	2.87489e-05			WSCD1	-0.236994	6.01184e-05
JAK1	-0.264751	7.01661e-14			SLC15A2	-0.330359	1.15552e-12			LY9	-0.311812	1.13562e-11			RBM43	-0.235389	2.91669e-05			PAPLN	-0.236907	6.05043e-05
CYTIP	-0.264508	7.41629e-14			ADAMTS8	-0.329983	1.22968e-12			SCIMP	-0.311661	1.1632e-11			TSNAX	-0.235302	2.93712e-05			SPSB1	-0.236067	6.43727e-05
PRKCQ	-0.264384	7.59393e-14			NKD1	-0.329948	1.23679e-12			C16orf54	-0.311617	1.17137e-11			TXNL1	-0.234722	3.07718e-05			ZNF256	-0.23568	6.62298e-05
CD244	-0.264193	7.9492e-14			C1QTNF7	-0.329868	1.25344e-12			CCR4	-0.311406	1.21121e-11			USP8	-0.234478	3.13772e-05			PODN	-0.235291	6.81458e-05
STAT4	-0.264089	8.12683e-14			AMIGO1	-0.329725	1.28342e-12			CCR2	-0.310839	1.32498e-11			PRKCE	-0.23371	3.33644e-05			SELP	-0.235099	6.91103e-05
PTAFR	-0.264008	8.26006e-14			RTN4RL1	-0.328756	1.50502e-12			WAS	-0.310659	1.36322e-11			ZYG11B	-0.233332	3.43851e-05			ZNF677	-0.234789	7.06967e-05
LY9	-0.263911	8.43769e-14			WIF1	-0.328578	1.54987e-12			CCDC88C	-0.310305	1.44165e-11			C18orf32	-0.233319	3.44191e-05			CST3	-0.234674	7.1294e-05
PRDM2	-0.263297	9.68114e-14			FOLR1	-0.328422	1.58984e-12			PTPN7	-0.309861	1.54632e-11			NUDT12	-0.23298	3.53607e-05			ZNF550	-0.234655	7.13909e-05
ADAM28	-0.263169	9.9698e-14			NHSL2	-0.326518	2.17115e-12			CD4	-0.309834	1.55298e-11			ENPP5	-0.23297	3.53893e-05			ZCCHC24	-0.23462	7.15744e-05
SLAMF1	-0.263004	1.03473e-13			NME5	-0.32565	2.50089e-12			LTA	-0.309798	1.56191e-11			FBXL3	-0.232941	3.54698e-05			ACKR1	-0.234491	7.22555e-05
APOBEC3D	-0.262894	1.05915e-13			RIC3	-0.325113	2.72848e-12			SLFN12L	-0.309658	1.59663e-11			RAB12	-0.232793	3.58897e-05			ZBTB16	-0.23433	7.31062e-05
PTPRC	-0.26274	1.0969e-13			NATD1	-0.324854	2.84528e-12			FGD2	-0.30911	1.74056e-11			LMBRD1	-0.232679	3.62167e-05			FAM127C	-0.232812	8.16487e-05
CD3G	-0.26262	1.12577e-13			ATP1A2	-0.324487	3.01981e-12			CD247	-0.308214	2.00322e-11			TMEM220	-0.232552	3.65828e-05			LIMS2	-0.231218	9.16201e-05
ELMO1	-0.262569	1.13909e-13			C8orf34	-0.324448	3.0389e-12			CD69	-0.307861	2.11737e-11			WASL	-0.232226	3.75436e-05			MAGEH1	-0.230526	9.62902e-05
RBMS2	-0.262426	1.17684e-13			PLA2G4F	-0.323737	3.40861e-12			RGS18	-0.307693	2.17346e-11			AGL	-0.231571	3.95389e-05			ZNF853	-0.230458	9.67649e-05
CD40	-0.262214	1.23235e-13			SNX1	-0.323564	3.5052e-12			LYN	-0.307629	2.19562e-11			MOB4	-0.231391	4.01053e-05			BNIP3	-0.230431	9.69534e-05
THEMIS	-0.261513	1.43885e-13			EPHX2	-0.323278	3.67084e-12			APBB1IP	-0.307576	2.21367e-11			UBE2D3	-0.231028	4.12699e-05			NAALADL1	-0.229804	0.00010141
HIVEP3	-0.261276	1.51434e-13			SORBS2	-0.322126	4.41713e-12			SIGLEC7	-0.307518	2.2339e-11			ENAM	-0.230885	4.1739e-05			SUGCT	-0.228729	0.0001095
CSF2RB	-0.26108	1.58096e-13			RAP1GAP	-0.32149	4.89075e-12			SPOCK2	-0.306967	2.43472e-11			PJA2	-0.230708	4.23248e-05			KCNAB2	-0.228713	0.000109624
CCR2	-0.260773	1.69198e-13			ADH1B	-0.321488	4.89297e-12			TBC1D10C	-0.30666	2.55393e-11			FAM8A1	-0.23032	4.36359e-05			KCNG1	-0.228256	0.000113252
GIMAP6	-0.260561	1.77192e-13			IFT140	-0.321463	4.91251e-12			THEMIS	-0.306609	2.57441e-11			PPP1CB	-0.230288	4.37459e-05			SUN2	-0.228127	0.000114294
WDFY4	-0.260328	1.86517e-13			SLC41A1	-0.321433	4.93605e-12			GZMK	-0.305999	2.83071e-11			THNSL1	-0.23003	4.46409e-05			ADCY5	-0.228062	0.00011482
WIPF1	-0.260322	1.86962e-13			ADAMTSL3	-0.32137	4.98579e-12			LILRB1	-0.305509	3.05445e-11			THAP5	-0.22995	4.49228e-05			SH3TC1	-0.228045	0.000114959
IL7R	-0.260196	1.92069e-13			MAP9	-0.320954	5.32929e-12			GPR65	-0.305394	3.109e-11			CAAP1	-0.229846	4.52914e-05			ZFP28	-0.228	0.000115331
SETBP1	-0.260091	1.96509e-13			SCTR	-0.320896	5.37792e-12			RNASE6	-0.305394	3.1094e-11			ITM2B	-0.229642	4.60195e-05			TMEM240	-0.227667	0.000118091
CERKL	-0.25992	2.04059e-13			ZNF500	-0.320611	5.62861e-12			CD3E	-0.305172	3.21827e-11			DNAJB14	-0.229371	4.7008e-05			NATD1	-0.227205	0.000122014
LRRK1	-0.259843	2.0739e-13			ALDH2	-0.320147	6.06049e-12			CD86	-0.304896	3.35834e-11			LGALSL	-0.229232	4.75227e-05			C16orf45	-0.226877	0.000124883
APOL3	-0.259784	2.10054e-13			SPATA6	-0.320145	6.06271e-12			FCRL3	-0.304851	3.38209e-11			OTUD1	-0.229227	4.75407e-05			LDLRAD2	-0.226258	0.000130457
KLHL29	-0.259746	2.11831e-13			C9orf152	-0.319822	6.38201e-12			CD80	-0.304293	3.6867e-11			GNAQ	-0.229161	4.77856e-05			FAM219A	-0.226048	0.000132399
IL2RB	-0.259701	2.14051e-13			SLC16A11	-0.319669	6.53988e-12			CD2	-0.304268	3.70091e-11			TMEM62	-0.22852	5.02391e-05			MOCS1	-0.225888	0.000133904
ATM	-0.259585	2.1938e-13			C10orf11	-0.319584	6.62848e-12			MS4A6A	-0.304245	3.71432e-11			CPNE3	-0.228496	5.0333e-05			MEF2D	-0.225614	0.000136508
GIMAP5	-0.259429	2.27152e-13			SPTLC3	-0.319203	7.04214e-12			SAMSN1	-0.304217	3.73028e-11			SECISBP2L	-0.228491	5.0351e-05			ZNF43	-0.225335	0.00013921
CCDC69	-0.25932	2.32703e-13			GMPR	-0.318138	8.336e-12			GPR174	-0.303962	3.8795e-11			UBE3A	-0.227645	5.3778e-05			GNB1	-0.224381	0.00014883
EOMES	-0.259285	2.34479e-13			TBX2	-0.317969	8.56071e-12			CD180	-0.303949	3.88733e-11			SENP8	-0.227352	5.50146e-05			IL34	-0.222976	0.000164133
GPR114	-0.259074	2.45581e-13			GFRA1	-0.317929	8.61489e-12			TOX	-0.303909	3.91149e-11			TRMT10A	-0.226942	5.67934e-05			SLC9A3R2	-0.222414	0.000170656
ANKRD33B	-0.25906	2.46025e-13			KCND3	-0.317639	9.01901e-12			MFNG	-0.303908	3.91249e-11			TMEM245	-0.226703	5.78523e-05			PNMAL2	-0.222392	0.00017092
GIMAP4	-0.258975	2.5091e-13			FIGF	-0.316819	1.02625e-11			SLA2	-0.303731	4.02012e-11			CCSER2	-0.226544	5.8569e-05			SNCG	-0.22217	0.000173567
SLFN5	-0.258878	2.56239e-13			GTF2IRD2	-0.31676	1.03588e-11			CYTIP	-0.303546	4.13687e-11			PRKAA2	-0.226484	5.88392e-05			GPIHBP1	-0.22208	0.000174652
NAIP	-0.258844	2.58016e-13			PDE8B	-0.316604	1.0616e-11			CCDC69	-0.30343	4.21112e-11			UBE2W	-0.226367	5.93746e-05			ITGB5	-0.221713	0.000179132
ZNF831	-0.258731	2.64677e-13			TMEM108	-0.316294	1.11458e-11			TLR8	-0.303147	4.39844e-11			CAPZA2	-0.2262	6.01455e-05			SDPR	-0.221431	0.000182662
CRTAM	-0.258661	2.68674e-13			MAST4	-0.316281	1.1168e-11			MS4A7	-0.302809	4.63314e-11			SPPL2A	-0.225642	6.27889e-05			SLC30A2	-0.220699	0.000192102
MPEG1	-0.258528	2.76446e-13			EFCC1	-0.316074	1.15357e-11			RASAL3	-0.302808	4.63336e-11			MSH3	-0.22547	6.36221e-05			APLNR	-0.220316	0.000197225
FCER1A	-0.258066	3.05533e-13			DAAM2	-0.316061	1.15592e-11			EVI2B	-0.302244	5.05227e-11			ORC4	-0.22541	6.39187e-05			THRB	-0.220166	0.000199257
SLC9A9	-0.257867	3.193e-13			ZBTB4	-0.315686	1.226e-11			FLI1	-0.302127	5.14331e-11			METTL15	-0.225371	6.41081e-05			PCDHGA12	-0.220102	0.000200131
TMEM156	-0.257747	3.27738e-13			CACHD1	-0.315508	1.26057e-11			FAM46C	-0.302105	5.16049e-11			STX12	-0.224937	6.62837e-05			MFSD7	-0.220032	0.000201106
GPR18	-0.257709	3.30402e-13			TMEM173	-0.315163	1.33045e-11			CYTH4	-0.302063	5.19438e-11			TCAIM	-0.224935	6.62954e-05			PALM	-0.219907	0.000202828
LRCH1	-0.257634	3.35731e-13			SLC25A27	-0.315089	1.34597e-11			FLT3	-0.301971	5.26783e-11			DLAT	-0.224889	6.6529e-05			TBC1D9	-0.219836	0.000203813
CLEC9A	-0.257468	3.48166e-13			ROBO2	-0.31508	1.34777e-11			CARD11	-0.301845	5.37046e-11			ENPP4	-0.224852	6.67159e-05			SAMD14	-0.219761	0.000204876
PTPN7	-0.257378	3.54827e-13			RILPL2	-0.314495	1.47684e-11			CORO1A	-0.301572	5.5993e-11			FMO5	-0.2247	6.74993e-05			ACVRL1	-0.219749	0.000205034
CLIC2	-0.257208	3.6815e-13			COL4A5	-0.314467	1.48312e-11			FPR3	-0.30136	5.7834e-11			TMEM232	-0.224596	6.80403e-05			PLA2G4C	-0.219728	0.000205336
CYSLTR2	-0.257146	3.73035e-13			CIRBP	-0.314431	1.49147e-11			IL2RG	-0.301207	5.91973e-11			ZNF561	-0.224517	6.84504e-05			PRNP	-0.219402	0.000209958
UBASH3A	-0.257075	3.78808e-13			SFTPD	-0.314304	1.52129e-11			IL2RB	-0.301087	6.02944e-11			CBR4	-0.224485	6.86201e-05			MT-ND6	-0.219385	0.000210201
GNG2	-0.256865	3.96572e-13			ZBTB7C	-0.313744	1.65989e-11			SIT1	-0.301083	6.03344e-11			MICU2	-0.224447	6.88196e-05			MEDAG	-0.219378	0.000210313
NCKAP1L	-0.256803	4.01901e-13			CTSH	-0.313487	1.72753e-11			RLTPR	-0.300831	6.26912e-11			SPATA6	-0.224214	7.00578e-05			TMEM130	-0.219258	0.000212044
CD96	-0.256723	4.09006e-13			CGNL1	-0.31334	1.76752e-11			DOK2	-0.300711	6.38527e-11			RNF170	-0.223958	7.14428e-05			LDOC1	-0.219023	0.000215469
KIAA1551	-0.256551	4.24105e-13			MACROD2	-0.313283	1.78315e-11			2022-03-01	-0.300651	6.44311e-11			CHMP3	-0.223862	7.19712e-05			PIEZO2	-0.218988	0.000215981
NECAP2	-0.256537	4.25437e-13			BEX2	-0.313077	1.84099e-11			SIRPG	-0.300458	6.63538e-11			PGRMC2	-0.223808	7.2264e-05			CPE	-0.218745	0.000219594
RGL4	-0.256514	4.27658e-13			PARN	-0.312525	2.00542e-11			C10orf128	-0.300375	6.71996e-11			ZNF25	-0.223629	7.32617e-05			CLCN7	-0.218687	0.000220457
GSPT2	-0.256485	4.30322e-13			EFCAB6	-0.312425	2.03686e-11			SLC40A1	-0.300235	6.86424e-11			SREK1IP1	-0.223399	7.45586e-05			PDK4	-0.218325	0.000225962
NTRK2	-0.256475	4.31211e-13			MSRA	-0.312063	2.15381e-11			SEPP1	-0.300073	7.03559e-11			EPS15	-0.222521	7.97079e-05			FAM50B	-0.217936	0.000232011
BTLA	-0.25643	4.35652e-13			AXIN2	-0.311553	2.33049e-11			CD27	-0.299693	7.45364e-11			SEC24B	-0.222477	7.99701e-05			WDR1	-0.217901	0.000232564
ETS1	-0.25633	4.44977e-13			RNASE1	-0.311458	2.36458e-11			PTPN6	-0.299675	7.47322e-11			FAM120AOS	-0.222416	8.03406e-05			ABCA8	-0.217875	0.000232981
NLRP3	-0.256313	4.46754e-13			MAP6	-0.311329	2.41231e-11			STAT4	-0.299634	7.52083e-11			LIN54	-0.221923	8.34013e-05			MXRA7	-0.217698	0.00023579
LRRC8C	-0.256151	4.62519e-13			NDN	-0.310777	2.62614e-11			FAM105A	-0.29961	7.54743e-11			ERP44	-0.22173	8.46261e-05			DCHS1	-0.217552	0.000238138
SAMD5	-0.255794	4.996e-13			ERMAP	-0.310733	2.64391e-11			TFEC	-0.299398	7.7939e-11			RBM18	-0.221266	8.76466e-05			FAM89B	-0.216918	0.00024858
CNTRL	-0.255671	5.12923e-13			SPEF2	-0.310688	2.66227e-11			HCLS1	-0.299275	7.94098e-11			ASAH2B	-0.221162	8.83378e-05			SCN4B	-0.216337	0.000258522
SLA	-0.255438	5.39124e-13			CORO2B	-0.309925	2.99305e-11			TNFRSF1B	-0.29915	8.09224e-11			FCHO2	-0.221019	8.92937e-05			NME8	-0.215948	0.00026539
TRAT1	-0.255281	5.57776e-13			CAPN3	-0.309116	3.3876e-11			PSD4	-0.299098	8.15663e-11			CERKL	-0.221004	8.93965e-05			ARAP1	-0.215853	0.000267095
FGR	-0.255065	5.83977e-13			TRIM41	-0.309085	3.40346e-11			PLA2G2D	-0.299011	8.26472e-11			SCOC	-0.220758	9.10688e-05			ATP6V0A1	-0.215747	0.000269004
HLA-DRA	-0.254958	5.97744e-13			EVA1C	-0.308785	3.56293e-11			DOCK8	-0.298936	8.35936e-11			LIN7C	-0.220475	9.30329e-05			FAM43B	-0.215609	0.000271499
SPG20	-0.254681	6.34159e-13			RAI2	-0.308645	3.64024e-11			C1QC	-0.298619	8.76876e-11			KL	-0.220328	9.40673e-05			KCNB1	-0.215565	0.00027231
SH2D1A	-0.254571	6.49258e-13			STOX2	-0.308113	3.94733e-11			C1orf162	-0.298249	9.27356e-11			CYYR1	-0.220197	9.49973e-05			SHISA4	-0.215547	0.000272631
GPR171	-0.254408	6.72351e-13			ZNF704	-0.308073	3.97127e-11			ICOS	-0.298143	9.42211e-11			SLAIN2	-0.220142	9.53858e-05			PARK2	-0.215474	0.000273981
EPHA4	-0.254371	6.7768e-13			MGP	-0.307954	4.04394e-11			RAB39A	-0.29741	1.05222e-10			FAM114A2	-0.220001	9.64039e-05			TCF7L1	-0.215118	0.000280597
KLRG1	-0.254227	6.98774e-13			ACADL	-0.307911	4.07065e-11			MNDA	-0.297235	1.08024e-10			CLIC5	-0.219229	0.00010214			PLCL1	-0.21509	0.000281126
RCBTB2	-0.254025	7.29639e-13			ZMAT1	-0.307894	4.08145e-11			CD226	-0.29716	1.09249e-10			DENND4C	-0.219189	0.000102449			ZNF570	-0.215088	0.000281171
XCL1	-0.253838	7.59393e-13			LRRK2	-0.307846	4.1112e-11			IKZF2	-0.296762	1.15978e-10			SWT1	-0.219119	0.000102988			LAMP5	-0.215081	0.000281292
HSPE1	0.239651	1.42628e-11			CEP55	0.453642	0			RAB17	0.268684	6.2478e-09			MBOAT7	0.37699	7.1525e-12			CHRNA5	0.323592	2.85263e-08
EIF4EBP1	0.233785	4.5473e-11			ANLN	0.438215	0			SMUG1	0.257666	2.64913e-08			NOP2	0.365431	3.39568e-11			LIN9	0.321608	3.50174e-08
SRD5A3	0.2103	3.47418e-09			POC1A	0.436179	0			RHBDF1	0.245852	1.15954e-07			ARFGAP1	0.365354	3.43057e-11			PAX9	0.313222	8.19841e-08
TCEB1	0.207287	5.8526e-09			CENPA	0.424821	0			ACY1	0.242942	1.64914e-07			CARS	0.340709	7.75769e-10			KIAA0101	0.312846	8.51226e-08
NDUFAB1	0.205973	7.3285e-09			CKAP2L	0.424538	0			GAPDH	0.242313	1.77856e-07			AAAS	0.339978	8.47479e-10			WDR76	0.310736	1.04974e-07
COX17	0.205951	7.35643e-09			KIF15	0.424027	0			NME4	0.240477	2.21488e-07			POLD1	0.337634	1.12349e-09			HAUS2	0.307007	1.51456e-07
TBCA	0.205947	7.36155e-09			BIRC5	0.419414	0			NAA10	0.235453	4.00047e-07			TONSL	0.323218	6.04689e-09			DNAJC9	0.306483	1.59393e-07
E2F1	0.204231	9.85363e-09			CDCA8	0.417903	0			FOSL1	0.23526	4.09172e-07			CPNE1	0.322633	6.46248e-09			LRR1	0.305773	1.70795e-07
PKMYT1	0.203267	1.15946e-08			SGOL1	0.417605	0			SLC43A3	0.233885	4.79862e-07			AMH	0.3216	7.26421e-09			HNRNPF	0.302019	2.45351e-07
POC1A	0.201736	1.49863e-08			DEPDC1	0.416463	0			CD63	0.23148	6.32651e-07			NCKAP5L	0.320125	8.57863e-09			PRC1	0.297877	3.63756e-07
C8orf76	0.200683	1.78619e-08			DEPDC1B	0.413186	0			METRN	0.229948	7.53339e-07			DDX56	0.318945	9.79334e-09			CASC5	0.296916	3.98193e-07
H2AFZ	0.199567	2.14867e-08			CCNA2	0.411497	0			DHRS11	0.227022	1.04789e-06			AP2A1	0.314402	1.62186e-08			NUSAP1	0.296261	4.23444e-07
HILPDA	0.199053	2.33896e-08			KIF2C	0.410719	0			MPV17	0.225558	1.23396e-06			PRICKLE3	0.313308	1.82888e-08			FANCI	0.295129	4.70744e-07
ALG3	0.198947	2.38015e-08			KPNA2	0.409781	0			GSTZ1	0.224517	1.38506e-06			OTUD5	0.312633	1.96935e-08			BUB3	0.293651	5.40159e-07
ARF1	0.197138	3.20164e-08			TPX2	0.409697	0			ALDOA	0.223972	1.47117e-06			NOP56	0.310901	2.37854e-08			CDKN3	0.292338	6.0998e-07
EPCAM	0.195057	4.48761e-08			CDC20	0.403401	0			DECR2	0.223412	1.56496e-06			WDR62	0.310819	2.39982e-08			WDHD1	0.292203	6.17655e-07
MRPL13	0.195042	4.49818e-08			MCM10	0.402792	0			GOT2	0.222718	1.6892e-06			PLK1	0.309114	2.88665e-08			MRPS11	0.290188	7.43374e-07
CYB561	0.194992	4.53482e-08			CCNB2	0.402591	0			ITFG3	0.219958	2.28287e-06			LTB4R	0.308973	2.93104e-08			POLE2	0.29018	7.43962e-07
MAFA	0.194738	4.72444e-08			NEK2	0.401071	0			GLB1L	0.219419	2.42006e-06			RHBDD3	0.308548	3.06854e-08			DLGAP5	0.288383	8.76584e-07
HES6	0.193862	5.43865e-08			CDCA5	0.399317	0			WBSCR16	0.218328	2.72252e-06			DHX34	0.308129	3.20983e-08			SEC11A	0.287075	9.87066e-07
BOLA2B	0.193773	5.51636e-08			NCAPH	0.399311	0			DUSP14	0.215823	3.55911e-06			TROAP	0.308097	3.22102e-08			RAD51	0.28665	1.0257e-06
HM13	0.193135	6.10989e-08			PRR11	0.399273	0			VPS4A	0.215549	3.66436e-06			IRF3	0.307998	3.25563e-08			PARP2	0.286286	1.05997e-06
TIMM17B	0.19257	6.68609e-08			DLGAP5	0.398996	0			PHLDA2	0.215336	3.74826e-06			MARS	0.307747	3.34445e-08			MRPL30	0.28543	1.14502e-06
FFAR2	0.192256	7.02827e-08			CDKN3	0.398617	0			COPRS	0.213662	4.47387e-06			U2AF2	0.307559	3.41264e-08			HELLS	0.282911	1.43458e-06
PYCRL	0.19222	7.06827e-08			UBE2C	0.398546	0			TUFM	0.212353	5.13266e-06			CPSF1	0.306942	3.64616e-08			TIPIN	0.282313	1.51296e-06
SLC19A1	0.19166	7.72519e-08			PLK4	0.397164	0			GPRC5A	0.211596	5.55492e-06			SLC5A6	0.304256	4.8544e-08			C14orf166	0.282038	1.5503e-06
CRB3	0.191082	8.46583e-08			RRM2	0.393582	0			GYG2	0.21031	6.34905e-06			DDX27	0.303989	4.99375e-08			SLC39A9	0.281499	1.62623e-06
SNRPB	0.190375	9.46444e-08			KIF4A	0.393481	0			NME1	0.210106	6.48496e-06			TARBP2	0.303755	5.1192e-08			DTL	0.281157	1.67627e-06
UBE2T	0.189611	1.06717e-07			NCAPG	0.393102	0			DNAJC30	0.208996	7.27165e-06			SHKBP1	0.303428	5.29938e-08			CDK1	0.279765	1.89516e-06
TMEM132A	0.188636	1.24298e-07			SKA3	0.3928	0			ROMO1	0.208729	7.47442e-06			NELFCD	0.303166	5.44783e-08			CCNB2	0.279424	1.95301e-06
POP7	0.188263	1.31734e-07			KIF11	0.39146	0			CTTNBP2	0.208148	7.93424e-06			ADRM1	0.302326	5.95256e-08			CENPL	0.279005	2.02618e-06
POLR2J	0.186593	1.70637e-07			CDK1	0.390977	0			GSS	0.207944	8.10128e-06			FAM109A	0.302128	6.07777e-08			MRPL46	0.278988	2.0292e-06
PTRH2	0.185501	2.01851e-07			HJURP	0.390477	0			PFKFB4	0.206024	9.85363e-06			SLC19A1	0.30193	6.2052e-08			TYMS	0.278534	2.11147e-06
SEC61G	0.185371	2.05906e-07			BUB1	0.38897	0			RNF25	0.204995	1.0935e-05			BRAT1	0.301766	6.31336e-08			BUB1B	0.277854	2.2408e-06
C20orf24	0.184526	2.34315e-07			MAD2L1	0.388607	0			MBLAC1	0.204161	1.18942e-05			G6PD	0.301747	6.32619e-08			TRMT5	0.27612	2.60591e-06
GGCT	0.184351	2.40624e-07			TOP2A	0.388343	0			SPRYD4	0.204146	1.19111e-05			H2AFX	0.301683	6.36828e-08			KNSTRN	0.27502	2.86624e-06
COX6A1	0.18435	2.40694e-07			MELK	0.388213	0			TMEM208	0.204104	1.19619e-05			SMPD4	0.301566	6.44748e-08			MNAT1	0.274399	3.02383e-06
PIGU	0.184121	2.49202e-07			DBF4	0.38565	0			PRMT7	0.203208	1.30866e-05			ZNF598	0.30145	6.52615e-08			RRM2	0.274341	3.03908e-06
GABRD	0.183792	2.6202e-07			CENPE	0.383962	0			POLE4	0.200582	1.69922e-05			CHTF18	0.301248	6.66556e-08			EXO1	0.274093	3.10462e-06
FIBCD1	0.183342	2.80519e-07			HMMR	0.383733	0			COMMD4	0.200403	1.72949e-05			LBX2	0.300925	6.89551e-08			L2HGDH	0.272601	3.52846e-06
COMTD1	0.182871	3.01257e-07			NUF2	0.38359	0			FAM65A	0.200259	1.75421e-05			CELSR3	0.3006	7.13356e-08			FANCM	0.272571	3.53755e-06
COMMD7	0.182687	3.09752e-07			NDC80	0.38344	0			C1orf56	0.200173	1.76929e-05			KPTN	0.300099	7.5169e-08			HPRT1	0.271425	3.90088e-06
EXOSC4	0.182171	3.34821e-07			ASPM	0.382317	0			TMEM8A	0.198905	2.00403e-05			CDCA3	0.299594	7.92387e-08			NUF2	0.271086	4.01509e-06
CAMK2N2	0.182028	3.42096e-07			FAM72B	0.382121	0			HPDL	0.198451	2.09517e-05			P3H4	0.299549	7.96046e-08			CDCA4	0.270943	4.0643e-06
XRCC6BP1	0.181563	3.6688e-07			SGOL2	0.381814	0			MRPS34	0.198106	2.16696e-05			METTL22	0.299326	8.14827e-08			YEATS4	0.270217	4.3225e-06
COX7A2	0.18146	3.72567e-07			PLK1	0.379137	2.22045e-16			FHOD1	0.197407	2.31947e-05			HAUS5	0.299101	8.34067e-08			CHAC2	0.269597	4.55536e-06
MNX1	0.181442	3.73599e-07			RACGAP1	0.378547	2.22045e-16			MCAM	0.197323	2.3385e-05			DLGAP4	0.298611	8.77639e-08			EFCAB11	0.268715	4.90749e-06
CDKN3	0.181277	3.82958e-07			KIF23	0.375821	4.44089e-16			ILKAP	0.197284	2.34746e-05			GLTSCR1	0.297816	9.53007e-08			PNP	0.268597	4.95647e-06
C16orf59	0.180854	4.07929e-07			ARL6IP6	0.373597	4.44089e-16			SLIRP	0.196976	2.41884e-05			ZNF707	0.297396	9.95295e-08			POLE3	0.268417	5.03216e-06
DSN1	0.180602	4.23592e-07			SAPCD2	0.373527	4.44089e-16			G6PC3	0.196973	2.4195e-05			TPD52L2	0.297277	1.00758e-07			HJURP	0.268416	5.03228e-06
CHCHD2	0.180357	4.39399e-07			TTK	0.373165	4.44089e-16			DFNA5	0.19598	2.66362e-05			MRGBP	0.297046	1.03192e-07			SPC24	0.267662	5.36156e-06
TLCD1	0.180031	4.61246e-07			CCNB1	0.372037	6.66134e-16			PDAP1	0.195932	2.67588e-05			GNB1L	0.296539	1.08727e-07			MORC4	0.267318	5.51804e-06
USMG5	0.179969	4.655e-07			ASF1B	0.37186	6.66134e-16			IER3	0.19588	2.68946e-05			CCNF	0.296102	1.13726e-07			OTX1	0.26663	5.84508e-06
CERS1	0.179137	5.26697e-07			KIF14	0.371718	8.88178e-16			TMEM98	0.195836	2.70095e-05			POFUT2	0.296063	1.14189e-07			HNRNPC	0.266542	5.88843e-06
LRFN2	0.179086	5.3069e-07			AURKA	0.370848	8.88178e-16			MYEOV2	0.195604	2.76185e-05			BCL2L12	0.295893	1.16202e-07			ETFA	0.266185	6.06637e-06
HSPB1	0.178956	5.41022e-07			FAM64A	0.370777	8.88178e-16			NUDT1	0.195524	2.7833e-05			SLC35C2	0.295362	1.22701e-07			ZNF367	0.265548	6.3967e-06
RECQL4	0.178941	5.42179e-07			NUSAP1	0.370561	8.88178e-16			FOXRED1	0.195327	2.83646e-05			PUS1	0.295234	1.24326e-07			IMP3	0.264582	6.93058e-06
NME1	0.178898	5.45665e-07			TK1	0.3703	8.88178e-16			PGP	0.195119	2.89393e-05			AP1M1	0.294576	1.32982e-07			MTHFD1	0.264519	6.96685e-06
MAGIX	0.178533	5.75865e-07			KIAA1524	0.369431	1.11022e-15			NUTF2	0.194885	2.95957e-05			TELO2	0.294308	1.36672e-07			DNAAF2	0.263473	7.59613e-06
HHIPL2	0.178514	5.77553e-07			AURKB	0.367189	1.77636e-15			FAM127B	0.193905	3.25092e-05			ATP13A1	0.293794	1.44034e-07			SPATA5L1	0.262663	8.1201e-06
SLC1A5	0.177342	6.86114e-07			CENPI	0.366917	1.77636e-15			SERINC2	0.19373	3.30579e-05			LTB4R2	0.293526	1.48023e-07			MRRF	0.262289	8.37285e-06
EPN3	0.177094	7.11584e-07			UHRF1	0.363545	3.55271e-15			TCEB2	0.193695	3.31698e-05			ZNF335	0.293517	1.48149e-07			SNUPN	0.260986	9.31523e-06
THEM6	0.177052	7.15901e-07			SPAG5	0.362948	3.77476e-15			RAB38	0.19284	3.5981e-05			NME4	0.293039	1.55538e-07			MASTL	0.260926	9.36139e-06
CDC25C	0.17665	7.59268e-07			CASC5	0.362808	3.9968e-15			S100A6	0.192003	3.89544e-05			TRIM28	0.292043	1.72058e-07			ERH	0.259379	1.06172e-05
DGAT1	0.176247	8.05205e-07			RAD51	0.362174	4.44089e-15			MRPL24	0.191992	3.89931e-05			VPS16	0.292038	1.72159e-07			CEP78	0.259224	1.07517e-05
FKBP4	0.176076	8.25592e-07			KIFC1	0.362075	4.44089e-15			PPAPDC1A	0.191719	4.00149e-05			RNF10	0.291631	1.79375e-07			MCM6	0.258693	1.12234e-05
SOD1	0.175986	8.36419e-07			EME1	0.361686	4.88498e-15			ZC2HC1C	0.191568	4.05894e-05			AKT1S1	0.290903	1.93054e-07			MND1	0.258437	1.14583e-05
YIF1A	0.175019	9.62468e-07			CDC45	0.361266	5.32907e-15			ABHD11	0.190847	4.34419e-05			RPS6KB2	0.290792	1.95237e-07			NDUFAF1	0.258402	1.14904e-05
C4orf48	0.175008	9.63927e-07			SPC24	0.360021	6.66134e-15			MOCOS	0.190699	4.40526e-05			ENTPD6	0.289726	2.17312e-07			TEX9	0.257736	1.21255e-05
SLC25A1	0.174694	1.00871e-06			PRC1	0.358663	8.43769e-15			C10orf90	0.189911	4.74307e-05			OGFOD2	0.289189	2.29325e-07			ZWINT	0.257694	1.21661e-05
DYNLRB1	0.173717	1.16111e-06			RAD51AP1	0.358478	8.65974e-15			NDUFB10	0.188016	5.65908e-05			DBF4B	0.28855	2.44454e-07			CENPU	0.257493	1.23647e-05
UBE2S	0.173645	1.17315e-06			CHEK1	0.356566	1.24345e-14			ITGA7	0.187477	5.9481e-05			SPSB2	0.288261	2.51603e-07			BARD1	0.257403	1.24544e-05
SAPCD2	0.173232	1.24485e-06			BUB1B	0.356283	1.28786e-14			LRRC29	0.187087	6.16626e-05			TMEM44	0.287968	2.59063e-07			BLM	0.257266	1.25927e-05
UBE2C	0.173096	1.26926e-06			BORA	0.35611	1.33227e-14			GPR56	0.186561	6.47272e-05			UBE2S	0.287093	2.82625e-07			GEMIN2	0.257229	1.26296e-05
TIMM17A	0.173083	1.27166e-06			CDC6	0.353595	2.08722e-14			TMEM147	0.186189	6.69794e-05			WDR13	0.286825	2.90264e-07			KIF23	0.256842	1.30287e-05
KIF22	0.172616	1.35942e-06			UBE2T	0.352935	2.35367e-14			ADRM1	0.185708	7.00009e-05			HDAC10	0.286434	3.01712e-07			DUT	0.25674	1.31356e-05
ALG1L	0.172392	1.40358e-06			RAD54L	0.352384	2.62013e-14			ENO2	0.18556	7.09518e-05			DHX37	0.286242	3.07506e-07			MTHFD2	0.256549	1.33388e-05
COA6	0.172214	1.43946e-06			EXO1	0.350856	3.41949e-14			IGSF8	0.185458	7.16206e-05			SARS2	0.28608	3.12468e-07			PITX1	0.256529	1.33604e-05
MIS18A	0.172039	1.47596e-06			TROAP	0.349761	4.17444e-14			GSTO2	0.185354	7.23016e-05			SIX5	0.285461	3.32182e-07			NEK2	0.256342	1.35619e-05
MRPL21	0.171578	1.57576e-06			GNPNAT1	0.349463	4.39648e-14			PCDHGA2	0.185303	7.26404e-05			BOP1	0.285364	3.35369e-07			CEP55	0.255759	1.421e-05
AP1S1	0.171515	1.58989e-06			DSCC1	0.349166	4.61853e-14			ATRAID	0.18529	7.2724e-05			ZMIZ2	0.285118	3.43599e-07			INTS7	0.255237	1.48137e-05
ISOC2	0.171471	1.59981e-06			MKI67	0.348645	5.06262e-14			MMAB	0.184709	7.66844e-05			BCL2L2-PABPN1	0.284623	3.60785e-07			DCLRE1A	0.254837	1.52939e-05
NDUFA8	0.171105	1.68493e-06			KIF18B	0.348399	5.28466e-14			C16orf59	0.184677	7.69104e-05			TRAIP	0.284169	3.77217e-07			VRK1	0.254789	1.53522e-05
MVK	0.171004	1.70913e-06			MCM6	0.348207	5.4845e-14			RTKN	0.184528	7.79604e-05			COPS7B	0.284061	3.81269e-07			CCNA2	0.254347	1.59018e-05
ECE2	0.170911	1.73182e-06			MCM4	0.347872	5.81757e-14			POLR2J	0.184508	7.81062e-05			SPNS1	0.283931	3.86156e-07			CNIH1	0.254283	1.59829e-05
ARX	0.170498	1.83587e-06			FOXM1	0.3477	5.9952e-14			BAIAP2	0.184279	7.97505e-05			RECQL4	0.28384	3.89603e-07			SRP9	0.254015	1.63263e-05
ABHD11	0.170247	1.90191e-06			ZWINT	0.347297	6.43929e-14			UCN2	0.184048	8.14388e-05			KCNJ14	0.283723	3.94117e-07			PRIM1	0.253267	1.73229e-05
UBE2V2	0.1701	1.94163e-06			SHCBP1	0.346933	6.86118e-14			HAGHL	0.184019	8.16521e-05			WDR45	0.282904	4.26993e-07			RPL22L1	0.252974	1.77288e-05
PAFAH1B3	0.169977	1.97548e-06			ECT2	0.346618	7.23865e-14			PMEL	0.183915	8.24289e-05			COX19	0.282861	4.2879e-07			FUT8	0.252968	1.77375e-05
SHARPIN	0.169899	1.99724e-06			MASTL	0.346576	7.30527e-14			NMB	0.183795	8.33267e-05			ZDHHC8	0.282612	4.39329e-07			THUMPD2	0.252815	1.7953e-05
TMEM97	0.169859	2.00847e-06			ARHGAP11A	0.346423	7.50511e-14			H2AFJ	0.18376	8.35942e-05			SMG9	0.282559	4.41635e-07			TMEM18	0.252647	1.81926e-05
ROMO1	0.169835	2.0154e-06			MYBL2	0.345456	8.88178e-14			RFC2	0.183052	8.91223e-05			MCRS1	0.282438	4.46865e-07			MED6	0.252449	1.84788e-05
NDUFB11	0.169323	2.16542e-06			XRCC2	0.345338	9.05942e-14			CHCHD5	0.18284	9.08451e-05			SLX1A-SULT1A3	0.282349	4.50736e-07			PRPF4	0.252054	1.90635e-05
CLN3	0.169101	2.23377e-06			FAM72A	0.343419	1.26565e-13			NSMCE1	0.182665	9.22957e-05			ACOT8	0.282145	4.59808e-07			ZNF440	0.251496	1.99177e-05
TROAP	0.168533	2.41804e-06			MTFR2	0.34321	1.3145e-13			RARA	0.181767	0.000100051			KRI1	0.282104	4.61637e-07			BUB1	0.250913	2.08499e-05
METTL2A	0.168481	2.43575e-06			ESPL1	0.34264	1.44773e-13			FAH	0.181506	0.000102423			SRRT	0.282101	4.6178e-07			ZWILCH	0.250758	2.11048e-05
[truncated: 54 more rows]
